# Supplementary material for: The selection of software and database for metagenomics sequence analysis impacts the outcome of microbial profiling and pathogen detection
Source: PLoS One. 2023 Apr 7;18(4):e0284031. doi: 10.1371/journal.pone.0284031 (PMC10081788; doi:10.1371/journal.pone.0284031)
Supplement: S2 Table — 1. Alpha indices (Observed, Shannon, and Simpson) obtained from profiles of all samples. 2. Pairwise comparisons for alpha indices obtained from profiles classified by different software+DBs combinations across samples. Paired Wilicoxon signed-rank test was used for statistical comparison. P-value was adjusted using the "holm" method. (XLSX) [file pone.0284031.s003.xlsx]

## Sheet: S2.1alpha.indices.all.profiles
Table2.1.Alpha indices (Observed, Shannon, and Simpson) obtained from profiles of all samples
samples	software	alpha_index	values
R22.K	blastn	Observed	31
R22.K	blastn	Shannon	0.811207
R22.K	blastn	Simpson	0.27497
R22.L	blastn	Observed	828
R22.L	blastn	Shannon	5.23941
R22.L	blastn	Simpson	0.990804
R22.S	blastn	Observed	1037
R22.S	blastn	Shannon	3.74201
R22.S	blastn	Simpson	0.926364
R26.K	blastn	Observed	182
R26.K	blastn	Shannon	2.63253
R26.K	blastn	Simpson	0.663973
R26.L	blastn	Observed	477
R26.L	blastn	Shannon	5.15177
R26.L	blastn	Simpson	0.9905
R26.S	blastn	Observed	41
R26.S	blastn	Shannon	2.98313
R26.S	blastn	Simpson	0.908667
R27.K	blastn	Observed	149
R27.K	blastn	Shannon	2.28405
R27.K	blastn	Simpson	0.721141
R27.L	blastn	Observed	611
R27.L	blastn	Shannon	4.87816
R27.L	blastn	Simpson	0.98452
R27.S	blastn	Observed	38
R27.S	blastn	Shannon	1.01529
R27.S	blastn	Simpson	0.354717
R28.K	blastn	Observed	93
R28.K	blastn	Shannon	0.324835
R28.K	blastn	Simpson	0.128282
R28.L	blastn	Observed	443
R28.L	blastn	Shannon	3.01352
R28.L	blastn	Simpson	0.77803
R28.S	blastn	Observed	92
R28.S	blastn	Shannon	0.932967
R28.S	blastn	Simpson	0.301155
R22.K	diamond_megan	Observed	19
R22.K	diamond_megan	Shannon	2.43616
R22.K	diamond_megan	Simpson	0.885187
R22.L	diamond_megan	Observed	33
R22.L	diamond_megan	Shannon	3.40131
R22.L	diamond_megan	Simpson	0.963667
R22.S	diamond_megan	Observed	41
R22.S	diamond_megan	Shannon	2.50738
R22.S	diamond_megan	Simpson	0.789605
R26.K	diamond_megan	Observed	61
R26.K	diamond_megan	Shannon	3.03095
R26.K	diamond_megan	Simpson	0.834573
R26.L	diamond_megan	Observed	37
R26.L	diamond_megan	Shannon	3.44687
R26.L	diamond_megan	Simpson	0.962316
R26.S	diamond_megan	Observed	20
R26.S	diamond_megan	Shannon	2.86792
R26.S	diamond_megan	Simpson	0.933673
R27.K	diamond_megan	Observed	14
R27.K	diamond_megan	Shannon	1.49362
R27.K	diamond_megan	Simpson	0.657999
R27.L	diamond_megan	Observed	35
R27.L	diamond_megan	Shannon	3.4614
R27.L	diamond_megan	Simpson	0.965922
R27.S	diamond_megan	Observed	8
R27.S	diamond_megan	Shannon	1.24801
R27.S	diamond_megan	Simpson	0.609345
R28.K	diamond_megan	Observed	9
R28.K	diamond_megan	Shannon	0.672336
R28.K	diamond_megan	Simpson	0.32074
R28.L	diamond_megan	Observed	16
R28.L	diamond_megan	Shannon	2.19201
R28.L	diamond_megan	Simpson	0.837802
R28.S	diamond_megan	Observed	3
R28.S	diamond_megan	Shannon	0.480511
R28.S	diamond_megan	Simpson	0.237545
R22.K	kraken2_std	Observed	64
R22.K	kraken2_std	Shannon	3.37299
R22.K	kraken2_std	Simpson	0.920768
R22.L	kraken2_std	Observed	1058
R22.L	kraken2_std	Shannon	5.63408
R22.L	kraken2_std	Simpson	0.993996
R22.S	kraken2_std	Observed	980
R22.S	kraken2_std	Shannon	3.75926
R22.S	kraken2_std	Simpson	0.909794
R26.K	kraken2_std	Observed	151
R26.K	kraken2_std	Shannon	4.52274
R26.K	kraken2_std	Simpson	0.981614
R26.L	kraken2_std	Observed	555
R26.L	kraken2_std	Shannon	5.14638
R26.L	kraken2_std	Simpson	0.98948
R26.S	kraken2_std	Observed	29
R26.S	kraken2_std	Shannon	2.91631
R26.S	kraken2_std	Simpson	0.903292
R27.K	kraken2_std	Observed	189
R27.K	kraken2_std	Shannon	3.58568
R27.K	kraken2_std	Simpson	0.908183
R27.L	kraken2_std	Observed	717
R27.L	kraken2_std	Shannon	5.20565
R27.L	kraken2_std	Simpson	0.986213
R27.S	kraken2_std	Observed	112
R27.S	kraken2_std	Shannon	2.38412
R27.S	kraken2_std	Simpson	0.678458
R28.K	kraken2_std	Observed	214
R28.K	kraken2_std	Shannon	0.372706
R28.K	kraken2_std	Simpson	0.136064
R28.L	kraken2_std	Observed	481
R28.L	kraken2_std	Shannon	2.99853
R28.L	kraken2_std	Simpson	0.688043
R28.S	kraken2_std	Observed	462
R28.S	kraken2_std	Shannon	2.28061
R28.S	kraken2_std	Simpson	0.542206
R22.K	kraken2_mini	Observed	20
R22.K	kraken2_mini	Shannon	2.37831
R22.K	kraken2_mini	Simpson	0.854422
R22.L	kraken2_mini	Observed	282
R22.L	kraken2_mini	Shannon	4.37462
R22.L	kraken2_mini	Simpson	0.978117
R22.S	kraken2_mini	Observed	424
R22.S	kraken2_mini	Shannon	3.61619
R22.S	kraken2_mini	Simpson	0.932097
R26.K	kraken2_mini	Observed	72
R26.K	kraken2_mini	Shannon	3.82815
R26.K	kraken2_mini	Simpson	0.966454
R26.L	kraken2_mini	Observed	211
R26.L	kraken2_mini	Shannon	4.05373
R26.L	kraken2_mini	Simpson	0.965542
R26.S	kraken2_mini	Observed	19
R26.S	kraken2_mini	Shannon	2.42522
R26.S	kraken2_mini	Simpson	0.865052
R27.K	kraken2_mini	Observed	79
R27.K	kraken2_mini	Shannon	3.16822
R27.K	kraken2_mini	Simpson	0.931913
R27.L	kraken2_mini	Observed	196
R27.L	kraken2_mini	Shannon	3.41507
R27.L	kraken2_mini	Simpson	0.886089
R27.S	kraken2_mini	Observed	29
R27.S	kraken2_mini	Shannon	1.13658
R27.S	kraken2_mini	Simpson	0.403237
R28.K	kraken2_mini	Observed	64
R28.K	kraken2_mini	Shannon	0.315221
R28.K	kraken2_mini	Simpson	0.116376
R28.L	kraken2_mini	Observed	184
R28.L	kraken2_mini	Shannon	2.64878
R28.L	kraken2_mini	Simpson	0.793234
R28.S	kraken2_mini	Observed	91
R28.S	kraken2_mini	Shannon	1.78293
R28.S	kraken2_mini	Simpson	0.641513
R22.K	kraken2_max	Observed	118
R22.K	kraken2_max	Shannon	3.41607
R22.K	kraken2_max	Simpson	0.928975
R22.L	kraken2_max	Observed	1337
R22.L	kraken2_max	Shannon	5.69734
R22.L	kraken2_max	Simpson	0.993163
R22.S	kraken2_max	Observed	1301
R22.S	kraken2_max	Shannon	3.86083
R22.S	kraken2_max	Simpson	0.904484
R26.K	kraken2_max	Observed	202
R26.K	kraken2_max	Shannon	2.5959
R26.K	kraken2_max	Simpson	0.730149
R26.L	kraken2_max	Observed	623
R26.L	kraken2_max	Shannon	5.24322
R26.L	kraken2_max	Simpson	0.989601
R26.S	kraken2_max	Observed	38
R26.S	kraken2_max	Shannon	2.83306
R26.S	kraken2_max	Simpson	0.853659
R27.K	kraken2_max	Observed	279
R27.K	kraken2_max	Shannon	3.5465
R27.K	kraken2_max	Simpson	0.911501
R27.L	kraken2_max	Observed	841
R27.L	kraken2_max	Shannon	5.22958
R27.L	kraken2_max	Simpson	0.986075
R27.S	kraken2_max	Observed	109
R27.S	kraken2_max	Shannon	2.83814
R27.S	kraken2_max	Simpson	0.882043
R28.K	kraken2_max	Observed	262
R28.K	kraken2_max	Shannon	0.590701
R28.K	kraken2_max	Simpson	0.174211
R28.L	kraken2_max	Observed	580
R28.L	kraken2_max	Shannon	3.49812
R28.L	kraken2_max	Simpson	0.834674
R28.S	kraken2_max	Observed	610
R28.S	kraken2_max	Shannon	2.73965
R28.S	kraken2_max	Simpson	0.704698
R22.K	kraken2_cus	Observed	72
R22.K	kraken2_cus	Shannon	3.68491
R22.K	kraken2_cus	Simpson	0.947042
R22.L	kraken2_cus	Observed	1132
R22.L	kraken2_cus	Shannon	5.66756
R22.L	kraken2_cus	Simpson	0.993902
R22.S	kraken2_cus	Observed	1028
R22.S	kraken2_cus	Shannon	3.75563
R22.S	kraken2_cus	Simpson	0.905596
R26.K	kraken2_cus	Observed	155
R26.K	kraken2_cus	Shannon	4.19591
R26.K	kraken2_cus	Simpson	0.953146
R26.L	kraken2_cus	Observed	563
R26.L	kraken2_cus	Shannon	5.19327
R26.L	kraken2_cus	Simpson	0.989718
R26.S	kraken2_cus	Observed	32
R26.S	kraken2_cus	Shannon	2.86511
R26.S	kraken2_cus	Simpson	0.897491
R27.K	kraken2_cus	Observed	207
R27.K	kraken2_cus	Shannon	3.50153
R27.K	kraken2_cus	Simpson	0.907793
R27.L	kraken2_cus	Observed	756
R27.L	kraken2_cus	Shannon	5.25755
R27.L	kraken2_cus	Simpson	0.986704
R27.S	kraken2_cus	Observed	112
R27.S	kraken2_cus	Shannon	2.36898
R27.S	kraken2_cus	Simpson	0.675863
R28.K	kraken2_cus	Observed	237
R28.K	kraken2_cus	Shannon	0.818414
R28.K	kraken2_cus	Simpson	0.308004
R28.L	kraken2_cus	Observed	515
R28.L	kraken2_cus	Shannon	3.06486
R28.L	kraken2_cus	Simpson	0.70305
R28.S	kraken2_cus	Observed	521
R28.S	kraken2_cus	Shannon	2.38843
R28.S	kraken2_cus	Simpson	0.551388
R22.K	bracken	Observed	2
R22.K	bracken	Shannon	0.686602
R22.K	bracken	Simpson	0.493469
R22.L	bracken	Observed	333
R22.L	bracken	Shannon	5.18394
R22.L	bracken	Simpson	0.98836
R22.S	bracken	Observed	133
R22.S	bracken	Shannon	3.40756
R22.S	bracken	Simpson	0.920991
R26.K	bracken	Observed	5
R26.K	bracken	Shannon	1.48038
R26.K	bracken	Simpson	0.741756
R26.L	bracken	Observed	156
R26.L	bracken	Shannon	4.67495
R26.L	bracken	Simpson	0.986835
R26.S	bracken	Observed	1
R26.S	bracken	Shannon	0
R26.S	bracken	Simpson	0
R27.K	bracken	Observed	14
R27.K	bracken	Shannon	1.54698
R27.K	bracken	Simpson	0.582936
R27.L	bracken	Observed	299
R27.L	bracken	Shannon	4.88275
R27.L	bracken	Simpson	0.981919
R27.S	bracken	Observed	7
R27.S	bracken	Shannon	0.816193
R27.S	bracken	Simpson	0.353563
R28.K	bracken	Observed	16
R28.K	bracken	Shannon	0.33198
R28.K	bracken	Simpson	0.131119
R28.L	bracken	Observed	22
R28.L	bracken	Shannon	1.51702
R28.L	bracken	Simpson	0.594154
R28.S	bracken	Observed	21
R28.S	bracken	Shannon	1.14383
R28.S	bracken	Simpson	0.394939
R22.K	centrifuge	Observed	254
R22.K	centrifuge	Shannon	4.75262
R22.K	centrifuge	Simpson	0.968348
R22.L	centrifuge	Observed	2359
R22.L	centrifuge	Shannon	6.59288
R22.L	centrifuge	Simpson	0.997481
R22.S	centrifuge	Observed	1742
R22.S	centrifuge	Shannon	4.55736
R22.S	centrifuge	Simpson	0.965162
R26.K	centrifuge	Observed	288
R26.K	centrifuge	Shannon	4.84637
R26.K	centrifuge	Simpson	0.974937
R26.L	centrifuge	Observed	1578
R26.L	centrifuge	Shannon	6.48916
R26.L	centrifuge	Simpson	0.997368
R26.S	centrifuge	Observed	57
R26.S	centrifuge	Shannon	3.64552
R26.S	centrifuge	Simpson	0.957101
R27.K	centrifuge	Observed	479
R27.K	centrifuge	Shannon	3.34334
R27.K	centrifuge	Simpson	0.832447
R27.L	centrifuge	Observed	1802
R27.L	centrifuge	Shannon	6.33168
R27.L	centrifuge	Simpson	0.99523
R27.S	centrifuge	Observed	453
R27.S	centrifuge	Shannon	4.39485
R27.S	centrifuge	Simpson	0.890471
R28.K	centrifuge	Observed	823
R28.K	centrifuge	Shannon	0.485022
R28.K	centrifuge	Simpson	0.151438
R28.L	centrifuge	Observed	958
R28.L	centrifuge	Shannon	4.10272
R28.L	centrifuge	Simpson	0.808668
R28.S	centrifuge	Observed	1245
R28.S	centrifuge	Shannon	3.89539
R28.S	centrifuge	Simpson	0.730328
R22.K	clark	Observed	31
R22.K	clark	Shannon	2.32355
R22.K	clark	Simpson	0.830852
R22.L	clark	Observed	386
R22.L	clark	Shannon	4.21031
R22.L	clark	Simpson	0.969601
R22.S	clark	Observed	779
R22.S	clark	Shannon	3.73813
R22.S	clark	Simpson	0.920674
R26.K	clark	Observed	124
R26.K	clark	Shannon	2.16541
R26.K	clark	Simpson	0.612971
R26.L	clark	Observed	253
R26.L	clark	Shannon	4.35299
R26.L	clark	Simpson	0.979421
R26.S	clark	Observed	27
R26.S	clark	Shannon	2.49392
R26.S	clark	Simpson	0.851812
R27.K	clark	Observed	128
R27.K	clark	Shannon	2.75927
R27.K	clark	Simpson	0.84943
R27.L	clark	Observed	272
R27.L	clark	Shannon	3.86727
R27.L	clark	Simpson	0.954532
R27.S	clark	Observed	48
R27.S	clark	Shannon	1.43756
R27.S	clark	Simpson	0.459148
R28.K	clark	Observed	94
R28.K	clark	Shannon	0.333151
R28.K	clark	Simpson	0.127521
R28.L	clark	Observed	270
R28.L	clark	Shannon	2.39024
R28.L	clark	Simpson	0.617611
R28.S	clark	Observed	150
R28.S	clark	Shannon	1.36909
R28.S	clark	Simpson	0.374067
R22.K	clarks	Observed	37
R22.K	clarks	Shannon	2.44064
R22.K	clarks	Simpson	0.811906
R22.L	clarks	Observed	438
R22.L	clarks	Shannon	4.68298
R22.L	clarks	Simpson	0.984334
R22.S	clarks	Observed	510
R22.S	clarks	Shannon	3.33534
R22.S	clarks	Simpson	0.899869
R26.K	clarks	Observed	76
R26.K	clarks	Shannon	3.64291
R26.K	clarks	Simpson	0.955663
R26.L	clarks	Observed	283
R26.L	clarks	Shannon	4.40325
R26.L	clarks	Simpson	0.974646
R26.S	clarks	Observed	28
R26.S	clarks	Shannon	2.84128
R26.S	clarks	Simpson	0.910534
R27.K	clarks	Observed	106
R27.K	clarks	Shannon	2.45797
R27.K	clarks	Simpson	0.745462
R27.L	clarks	Observed	344
R27.L	clarks	Shannon	3.80662
R27.L	clarks	Simpson	0.926788
R27.S	clarks	Observed	64
R27.S	clarks	Shannon	1.296
R27.S	clarks	Simpson	0.381289
R28.K	clarks	Observed	95
R28.K	clarks	Shannon	0.30939
R28.K	clarks	Simpson	0.119664
R28.L	clarks	Observed	224
R28.L	clarks	Shannon	2.23341
R28.L	clarks	Simpson	0.662532
R28.S	clarks	Observed	117
R28.S	clarks	Shannon	1.03965
R28.S	clarks	Simpson	0.283402
R28.S	metaphlan3	Observed	1
R28.S	metaphlan3	Shannon	0
R28.S	metaphlan3	Simpson	0
R28.L	metaphlan3	Observed	3
R28.L	metaphlan3	Shannon	0.179868
R28.L	metaphlan3	Simpson	0.0711924
R28.K	metaphlan3	Observed	4
R28.K	metaphlan3	Shannon	0.232942
R28.K	metaphlan3	Simpson	0.0958967
R27.S	metaphlan3	Observed	2
R27.S	metaphlan3	Shannon	0.223718
R27.S	metaphlan3	Simpson	0.110727
R27.L	metaphlan3	Observed	4
R27.L	metaphlan3	Shannon	1.18247
R27.L	metaphlan3	Simpson	0.660745
R27.K	metaphlan3	Observed	0
R27.K	metaphlan3	Shannon	0
R27.K	metaphlan3	Simpson	1
R26.S	metaphlan3	Observed	0
R26.S	metaphlan3	Shannon	0
R26.S	metaphlan3	Simpson	1
R26.L	metaphlan3	Observed	0
R26.L	metaphlan3	Shannon	0
R26.L	metaphlan3	Simpson	1
R26.K	metaphlan3	Observed	0
R26.K	metaphlan3	Shannon	0
R26.K	metaphlan3	Simpson	1
R22.S	metaphlan3	Observed	9
R22.S	metaphlan3	Shannon	0.94177
R22.S	metaphlan3	Simpson	0.419106
R22.L	metaphlan3	Observed	0
R22.L	metaphlan3	Shannon	0
R22.L	metaphlan3	Simpson	1
R22.K	metaphlan3	Observed	1
R22.K	metaphlan3	Shannon	0
R22.K	metaphlan3	Simpson	0
R22.K	kaiju	Observed	98
R22.K	kaiju	Shannon	3.8894
R22.K	kaiju	Simpson	0.944602
R22.L	kaiju	Observed	2434
R22.L	kaiju	Shannon	5.96983
R22.L	kaiju	Simpson	0.993043
R22.S	kaiju	Observed	1590
R22.S	kaiju	Shannon	4.51918
R22.S	kaiju	Simpson	0.922142
R26.K	kaiju	Observed	221
R26.K	kaiju	Shannon	5.03335
R26.K	kaiju	Simpson	0.988546
R26.L	kaiju	Observed	1247
R26.L	kaiju	Shannon	5.71386
R26.L	kaiju	Simpson	0.992227
R26.S	kaiju	Observed	32
R26.S	kaiju	Shannon	3.13227
R26.S	kaiju	Simpson	0.93118
R27.K	kaiju	Observed	426
R27.K	kaiju	Shannon	3.64627
R27.K	kaiju	Simpson	0.795246
R27.L	kaiju	Observed	1800
R27.L	kaiju	Shannon	5.70819
R27.L	kaiju	Simpson	0.991955
R27.S	kaiju	Observed	179
R27.S	kaiju	Shannon	3.8847
R27.S	kaiju	Simpson	0.905074
R28.K	kaiju	Observed	427
R28.K	kaiju	Shannon	0.450629
R28.K	kaiju	Simpson	0.132777
R28.L	kaiju	Observed	1134
R28.L	kaiju	Shannon	5.54915
R28.L	kaiju	Simpson	0.95046
R28.S	kaiju	Observed	827
R28.S	kaiju	Shannon	4.07863
R28.S	kaiju	Simpson	0.796299

## Sheet: S2.2alpha.indices_stats
TableS2.pairwise comparisons for alpha indices obtained from profiles classified by different software+DBs combinations across samples. Paired Wilicoxon signed-rank test was used for statistical comparison. P-value was adjusted using the "holm" method.
alpha_index	group1	group2	p	p.adj	p.adj.signif
Observed	blastn	clark	0.033	0.197	ns
Observed	blastn	clarks	0.034	0.197	ns
Observed	blastn	metaphlan3	0.000488	0.032	*
Observed	blastn	diamond_megan	0.000488	0.032	*
Observed	blastn	kaiju	0.000977	0.032	*
Observed	blastn	centrifuge	0.000488	0.032	*
Observed	blastn	bracken	0.000488	0.032	*
Observed	blastn	kraken2_std	0.016	0.113	ns
Observed	blastn	kraken2_mini	0.000488	0.032	*
Observed	blastn	kraken2_cus	0.011	0.086	ns
Observed	blastn	kraken2_max	0.000977	0.032	*
Observed	clark	clarks	0.906	0.906	ns
Observed	clark	metaphlan3	0.000488	0.032	*
Observed	clark	diamond_megan	0.000488	0.032	*
Observed	clark	kaiju	0.000488	0.032	*
Observed	clark	centrifuge	0.000488	0.032	*
Observed	clark	bracken	0.001	0.032	*
Observed	clark	kraken2_std	0.000488	0.032	*
Observed	clark	kraken2_mini	0.000488	0.032	*
Observed	clark	kraken2_cus	0.000488	0.032	*
Observed	clark	kraken2_max	0.000488	0.032	*
Observed	clarks	metaphlan3	0.000488	0.032	*
Observed	clarks	diamond_megan	0.000488	0.032	*
Observed	clarks	kaiju	0.000488	0.032	*
Observed	clarks	centrifuge	0.000488	0.032	*
Observed	clarks	bracken	0.000488	0.032	*
Observed	clarks	kraken2_std	0.000488	0.032	*
Observed	clarks	kraken2_mini	0.000488	0.032	*
Observed	clarks	kraken2_cus	0.000488	0.032	*
Observed	clarks	kraken2_max	0.000488	0.032	*
Observed	metaphlan3	diamond_megan	0.004	0.044	*
Observed	metaphlan3	kaiju	0.000488	0.032	*
Observed	metaphlan3	centrifuge	0.000488	0.032	*
Observed	metaphlan3	bracken	0.003	0.04	*
Observed	metaphlan3	kraken2_std	0.000488	0.032	*
Observed	metaphlan3	kraken2_mini	0.003	0.04	*
Observed	metaphlan3	kraken2_cus	0.000488	0.032	*
Observed	metaphlan3	kraken2_max	0.000488	0.032	*
Observed	diamond_megan	kaiju	0.000488	0.032	*
Observed	diamond_megan	centrifuge	0.000488	0.032	*
Observed	diamond_megan	bracken	0.197	0.394	ns
Observed	diamond_megan	kraken2_std	0.000488	0.032	*
Observed	diamond_megan	kraken2_mini	0.004	0.044	*
Observed	diamond_megan	kraken2_cus	0.000488	0.032	*
Observed	diamond_megan	kraken2_max	0.000488	0.032	*
Observed	kaiju	centrifuge	0.043	0.197	ns
Observed	kaiju	bracken	0.000488	0.032	*
Observed	kaiju	kraken2_std	0.000488	0.032	*
Observed	kaiju	kraken2_mini	0.000488	0.032	*
Observed	kaiju	kraken2_cus	0.004	0.044	*
Observed	kaiju	kraken2_max	0.003	0.044	*
Observed	centrifuge	bracken	0.000488	0.032	*
Observed	centrifuge	kraken2_std	0.000488	0.032	*
Observed	centrifuge	kraken2_mini	0.000488	0.032	*
Observed	centrifuge	kraken2_cus	0.000488	0.032	*
Observed	centrifuge	kraken2_max	0.000488	0.032	*
Observed	bracken	kraken2_std	0.000488	0.032	*
Observed	bracken	kraken2_mini	0.065	0.197	ns
Observed	bracken	kraken2_cus	0.000488	0.032	*
Observed	bracken	kraken2_max	0.000488	0.032	*
Observed	kraken2_std	kraken2_mini	0.000488	0.032	*
Observed	kraken2_std	kraken2_cus	0.004	0.044	*
Observed	kraken2_std	kraken2_max	0.000977	0.032	*
Observed	kraken2_mini	kraken2_cus	0.003	0.04	*
Observed	kraken2_mini	kraken2_max	0.000488	0.032	*
Observed	kraken2_cus	kraken2_max	0.000977	0.032	*
Shannon	blastn	clark	0.38	1	ns
Shannon	blastn	clarks	0.677	1	ns
Shannon	blastn	metaphlan3	0.000977	0.044	*
Shannon	blastn	diamond_megan	0.129	1	ns
Shannon	blastn	kaiju	0.000488	0.032	*
Shannon	blastn	centrifuge	0.000488	0.032	*
Shannon	blastn	bracken	0.016	0.306	ns
Shannon	blastn	kraken2_std	0.012	0.268	ns
Shannon	blastn	kraken2_mini	0.97	1	ns
Shannon	blastn	kraken2_cus	0.003	0.092	ns
Shannon	blastn	kraken2_max	0.005	0.127	ns
Shannon	clark	clarks	0.97	1	ns
Shannon	clark	metaphlan3	0.000977	0.044	*
Shannon	clark	diamond_megan	0.11	1	ns
Shannon	clark	kaiju	0.000488	0.032	*
Shannon	clark	centrifuge	0.000488	0.032	*
Shannon	clark	bracken	0.151	1	ns
Shannon	clark	kraken2_std	0.000488	0.032	*
Shannon	clark	kraken2_mini	0.733	1	ns
Shannon	clark	kraken2_cus	0.000488	0.032	*
Shannon	clark	kraken2_max	0.000488	0.032	*
Shannon	clarks	metaphlan3	0.000977	0.044	*
Shannon	clarks	diamond_megan	0.012	0.268	ns
Shannon	clarks	kaiju	0.000488	0.032	*
Shannon	clarks	centrifuge	0.000488	0.032	*
Shannon	clarks	bracken	0.301	1	ns
Shannon	clarks	kraken2_std	0.000488	0.032	*
Shannon	clarks	kraken2_mini	0.85	1	ns
Shannon	clarks	kraken2_cus	0.000488	0.032	*
Shannon	clarks	kraken2_max	0.012	0.268	ns
Shannon	metaphlan3	diamond_megan	0.000977	0.044	*
Shannon	metaphlan3	kaiju	0.000977	0.044	*
Shannon	metaphlan3	centrifuge	0.000977	0.044	*
Shannon	metaphlan3	bracken	0.005	0.127	ns
Shannon	metaphlan3	kraken2_std	0.000977	0.044	*
Shannon	metaphlan3	kraken2_mini	0.000977	0.044	*
Shannon	metaphlan3	kraken2_cus	0.000977	0.044	*
Shannon	metaphlan3	kraken2_max	0.000977	0.044	*
Shannon	diamond_megan	kaiju	0.000977	0.044	*
Shannon	diamond_megan	centrifuge	0.000977	0.044	*
Shannon	diamond_megan	bracken	0.91	1	ns
Shannon	diamond_megan	kraken2_std	0.001	0.047	*
Shannon	diamond_megan	kraken2_mini	0.064	1	ns
Shannon	diamond_megan	kraken2_cus	0.000977	0.044	*
Shannon	diamond_megan	kraken2_max	0.007	0.157	ns
Shannon	kaiju	centrifuge	0.266	1	ns
Shannon	kaiju	bracken	0.000488	0.032	*
Shannon	kaiju	kraken2_std	0.000488	0.032	*
Shannon	kaiju	kraken2_mini	0.000488	0.032	*
Shannon	kaiju	kraken2_cus	0.005	0.127	ns
Shannon	kaiju	kraken2_max	0.001	0.047	*
Shannon	centrifuge	bracken	0.000488	0.032	*
Shannon	centrifuge	kraken2_std	0.001	0.047	*
Shannon	centrifuge	kraken2_mini	0.000488	0.032	*
Shannon	centrifuge	kraken2_cus	0.002	0.071	ns
Shannon	centrifuge	kraken2_max	0.002	0.071	ns
Shannon	bracken	kraken2_std	0.000488	0.032	*
Shannon	bracken	kraken2_mini	0.129	1	ns
Shannon	bracken	kraken2_cus	0.000488	0.032	*
Shannon	bracken	kraken2_max	0.000488	0.032	*
Shannon	kraken2_std	kraken2_mini	0.000488	0.032	*
Shannon	kraken2_std	kraken2_cus	0.38	1	ns
Shannon	kraken2_std	kraken2_max	0.129	1	ns
Shannon	kraken2_mini	kraken2_cus	0.000488	0.032	*
Shannon	kraken2_mini	kraken2_max	0.016	0.306	ns
Shannon	kraken2_cus	kraken2_max	0.569	1	ns
Simpson	blastn	clark	1	1	ns
Simpson	blastn	clarks	0.97	1	ns
Simpson	blastn	metaphlan3	0.38	1	ns
Simpson	blastn	diamond_megan	0.47	1	ns
Simpson	blastn	kaiju	0.002	0.142	ns
Simpson	blastn	centrifuge	0.000488	0.032	*
Simpson	blastn	bracken	0.519	1	ns
Simpson	blastn	kraken2_std	0.11	1	ns
Simpson	blastn	kraken2_mini	0.266	1	ns
Simpson	blastn	kraken2_cus	0.077	1	ns
Simpson	blastn	kraken2_max	0.027	1	ns
Simpson	clark	clarks	0.519	1	ns
Simpson	clark	metaphlan3	0.339	1	ns
Simpson	clark	diamond_megan	0.339	1	ns
Simpson	clark	kaiju	0.007	0.356	ns
Simpson	clark	centrifuge	0.000977	0.06	ns
Simpson	clark	bracken	0.569	1	ns
Simpson	clark	kraken2_std	0.002	0.142	ns
Simpson	clark	kraken2_mini	0.204	1	ns
Simpson	clark	kraken2_cus	0.001	0.086	ns
Simpson	clark	kraken2_max	0.002	0.142	ns
Simpson	clarks	metaphlan3	0.339	1	ns
Simpson	clarks	diamond_megan	0.622	1	ns
Simpson	clarks	kaiju	0.000488	0.032	*
Simpson	clarks	centrifuge	0.000488	0.032	*
Simpson	clarks	bracken	0.266	1	ns
Simpson	clarks	kraken2_std	0.000977	0.06	ns
Simpson	clarks	kraken2_mini	0.204	1	ns
Simpson	clarks	kraken2_cus	0.005	0.264	ns
Simpson	clarks	kraken2_max	0.064	1	ns
Simpson	metaphlan3	diamond_megan	0.301	1	ns
Simpson	metaphlan3	kaiju	0.176	1	ns
Simpson	metaphlan3	centrifuge	0.176	1	ns
Simpson	metaphlan3	bracken	0.791	1	ns
Simpson	metaphlan3	kraken2_std	0.176	1	ns
Simpson	metaphlan3	kraken2_mini	0.204	1	ns
Simpson	metaphlan3	kraken2_cus	0.176	1	ns
Simpson	metaphlan3	kraken2_max	0.176	1	ns
Simpson	diamond_megan	kaiju	0.027	1	ns
Simpson	diamond_megan	centrifuge	0.021	1	ns
Simpson	diamond_megan	bracken	0.129	1	ns
Simpson	diamond_megan	kraken2_std	0.233	1	ns
Simpson	diamond_megan	kraken2_mini	0.91	1	ns
Simpson	diamond_megan	kraken2_cus	0.077	1	ns
Simpson	diamond_megan	kraken2_max	0.233	1	ns
Simpson	kaiju	centrifuge	0.622	1	ns
Simpson	kaiju	bracken	0.000488	0.032	*
Simpson	kaiju	kraken2_std	0.043	1	ns
Simpson	kaiju	kraken2_mini	0.021	1	ns
Simpson	kaiju	kraken2_cus	0.151	1	ns
Simpson	kaiju	kraken2_max	0.129	1	ns
Simpson	centrifuge	bracken	0.000488	0.032	*
Simpson	centrifuge	kraken2_std	0.027	1	ns
Simpson	centrifuge	kraken2_mini	0.016	0.821	ns
Simpson	centrifuge	kraken2_cus	0.11	1	ns
Simpson	centrifuge	kraken2_max	0.204	1	ns
Simpson	bracken	kraken2_std	0.005	0.264	ns
Simpson	bracken	kraken2_mini	0.052	1	ns
Simpson	bracken	kraken2_cus	0.003	0.188	ns
Simpson	bracken	kraken2_max	0.016	0.821	ns
Simpson	kraken2_std	kraken2_mini	0.47	1	ns
Simpson	kraken2_std	kraken2_cus	0.677	1	ns
Simpson	kraken2_std	kraken2_max	0.519	1	ns
Simpson	kraken2_mini	kraken2_cus	0.266	1	ns
Simpson	kraken2_mini	kraken2_max	0.151	1	ns
Simpson	kraken2_cus	kraken2_max	0.733	1	ns
