# Supplementary material for: The selection of software and database for metagenomics sequence analysis impacts the outcome of microbial profiling and pathogen detection
Source: PLoS One. 2023 Apr 7;18(4):e0284031. doi: 10.1371/journal.pone.0284031 (PMC10081788; doi:10.1371/journal.pone.0284031)
Supplement: S3 Table — 1. Bray_curtis indices describing the between sample relationships were obtained pairwisely between samples using all profiles. 2. Pairwise comparisons for BC indices profiles obtained differet software + DBs’ profiles. Statistical comparisons performed with paired wilicoxon signed rank test, p-value adjusted with "holm" method. (XLSX) [file pone.0284031.s004.xlsx]

## Sheet: S3.1.BC_indices
TableS3.1.Bray_curtis indices describing the between sample relationships were obtained pairwisely between samples using all profiles.
comparison	blastn	clark	clarks	metaphlan3	diamond_megan	kaiju	centrifuge	bracken	kraken2_std	kraken2_mini	kraken2_cus	kraken2_max
R22.L-R22.K	0.975719	0.98258	0.988591	0.500321	1	0.999083	0.990215	0.998616	0.996946	0.990981	0.996779	0.97339
R22.S-R22.K	0.998028	0.993594	0.997717	0.949458	0.998645	0.992844	0.98182	0.997175	0.994943	0.994257	0.995048	0.973872
R22.S-R22.L	0.973982	0.984429	0.985044	0.971062	1	0.969169	0.948651	0.990864	0.98105	0.982961	0.98075	0.974872
R26.K-R22.K	0.346984	0.845267	0.888889	1	0.810169	0.977528	0.699288	1	0.954451	0.853147	0.950382	0.787317
R26.K-R22.L	0.969279	0.931625	0.979167	0.991713	1	0.998072	0.989631	1	0.995732	0.988584	0.992828	0.974423
R26.K-R22.S	0.995273	0.99227	0.994791	0.999865	0.999036	0.990682	0.978392	1	0.995326	0.997068	0.994673	0.988251
R26.L-R22.K	0.992483	0.987911	0.99292	1	1	0.998346	0.977827	1	0.99567	0.982108	0.994543	0.964211
R26.L-R22.L	0.583831	0.647957	0.608329	1	0.588229	0.594701	0.597568	0.665069	0.660787	0.713844	0.660529	0.657487
R26.L-R22.S	0.909181	0.903954	0.898345	1	0.934774	0.935632	0.897116	0.932576	0.910371	0.91395	0.910793	0.915595
R26.L-R26.K	0.983334	0.975174	0.974116	1	0.999625	0.994656	0.975864	0.994336	0.982211	0.951643	0.982894	0.951841
R26.S-R22.K	0.904523	0.811209	0.915058	1	0.97351	0.991189	0.898955	1	0.933649	0.807692	0.898148	0.898023
R26.S-R22.L	0.996823	0.994046	0.99158	1	1	0.999738	0.998064	1	0.998518	0.992181	0.997784	0.997142
R26.S-R22.S	0.997552	0.997474	0.997704	1	0.999609	0.998354	0.995641	1	0.998861	0.99813	0.997601	0.9961
R26.S-R26.K	0.903405	0.912214	0.846154	1	0.92	0.94621	0.91029	1	0.915789	0.836207	0.869369	0.92498
R26.S-R26.L	0.991881	0.990931	0.986312	1	0.997299	0.999238	0.994776	1	0.995628	0.978546	0.993404	0.989787
R27.K-R22.K	0.724011	0.810794	0.898065	1	0.987471	0.957933	0.875193	1	0.949674	0.901639	0.95	0.733678
R27.K-R22.L	0.966072	0.941751	0.942871	1	1	0.99494	0.977166	0.989187	0.983605	0.928944	0.976708	0.961201
R27.K-R22.S	0.989082	0.98974	0.986126	1	0.997359	0.978828	0.970827	0.992311	0.990379	0.992957	0.98923	0.97823
R27.K-R26.K	0.709227	0.795096	0.875761	1	0.9819	0.901408	0.827536	0.95373	0.850242	0.850067	0.79972	0.742258
R27.K-R26.L	0.924018	0.88971	0.857485	1	0.934073	0.97889	0.925917	0.926944	0.931652	0.777704	0.930252	0.890025
R27.K-R26.S	0.936695	0.909091	0.930216	1	0.986464	0.97011	0.958203	1	0.940206	0.886548	0.923214	0.940439
R27.L-R22.K	0.974216	0.986319	0.990993	1	1	0.998862	0.989857	0.998489	0.996665	0.991745	0.996552	0.963533
R27.L-R22.L	0.240626	0.306982	0.356926	1	0.144808	0.139786	0.178815	0.207814	0.205054	0.390518	0.208526	0.226852
R27.L-R22.S	0.97187	0.978625	0.976039	1	1	0.975012	0.950324	0.969962	0.977383	0.971297	0.978002	0.977265
R27.L-R26.K	0.969841	0.970894	0.983153	1	1	0.998101	0.989014	0.997833	0.995387	0.987919	0.992099	0.974442
R27.L-R26.L	0.581619	0.64185	0.702529	1	0.561382	0.521159	0.55064	0.655224	0.636555	0.807169	0.63371	0.635072
R27.L-R26.S	0.997457	0.995285	0.995002	1	1	0.999745	0.998608	1	0.999093	0.996472	0.998384	0.996841
R27.L-R27.K	0.969172	0.950971	0.965786	1	1	0.9957	0.981003	0.991044	0.987771	0.969267	0.980202	0.967639
R27.S-R22.K	0.976005	0.891688	0.917778	1	0.814361	0.77918	0.875756	0.90534	0.89183	0.880368	0.890187	0.610453
R27.S-R22.L	0.997162	0.995245	0.987552	1	1	0.998252	0.983579	0.997616	0.994751	0.989318	0.995446	0.976157
R27.S-R22.S	0.953109	0.975631	0.942364	1	0.953632	0.972187	0.941711	0.951654	0.967735	0.940876	0.972647	0.967055
R27.S-R26.K	0.956888	0.966733	0.907258	1	0.906452	0.958333	0.881178	1	0.967245	0.961538	0.96679	0.953302
R27.S-R26.L	0.995119	0.991515	0.983598	1	1	0.996312	0.956303	1	0.993202	0.982078	0.992731	0.971542
R27.S-R26.S	0.944791	0.952153	0.941252	1	0.987395	0.972495	0.98073	1	0.981723	0.976589	0.969072	0.966102
R27.S-R27.K	0.93757	0.965647	0.899711	1	0.981273	0.941418	0.931001	0.947122	0.948403	0.944295	0.954545	0.90241
R27.S-R27.L	0.981669	0.97493	0.955369	1	1	0.996788	0.977305	0.974423	0.984753	0.955788	0.985272	0.962916
R28.K-R22.K	0.998956	0.997896	0.998047	1	0.99794	0.996184	0.99549	0.998112	0.997553	0.997984	0.996044	0.985339
R28.K-R22.L	0.999397	0.998446	0.997772	1	1	0.996655	0.988679	0.9973	0.997802	0.99862	0.996773	0.98528
R28.K-R22.S	0.998936	0.997668	0.998813	1	1	0.990287	0.988477	0.998583	0.996103	0.997746	0.99402	0.984545
R28.K-R26.K	0.99948	0.999011	0.999404	0.982637	1	0.998677	0.996983	0.999596	0.999303	0.999565	0.998565	0.997805
R28.K-R26.L	0.999526	0.998582	0.99819	1	1	0.995834	0.98721	0.999659	0.99863	0.999208	0.997131	0.993216
R28.K-R26.S	0.999563	0.99954	0.999647	1	1	0.999767	0.999334	1	0.999758	0.999673	0.999357	0.99901
R28.K-R27.K	0.999315	0.998617	0.998558	1	1	0.996492	0.994645	0.999604	0.998563	0.999025	0.997338	0.99428
R28.K-R27.L	0.999487	0.998559	0.997923	1	1	0.996641	0.989411	0.997198	0.998063	0.998673	0.996935	0.981837
R28.K-R27.S	0.999028	0.997501	0.998168	1	0.994419	0.994054	0.993628	0.997113	0.995863	0.997156	0.992309	0.968903
R28.L-R22.K	0.899156	0.925417	0.966597	1	0.845963	0.956653	0.889562	0.974351	0.964164	0.956336	0.963691	0.745591
R28.L-R22.L	0.968503	0.963538	0.960272	1	0.992698	0.971934	0.965903	0.992307	0.976056	0.96419	0.97292	0.948227
R28.L-R22.S	0.955473	0.976011	0.950942	1	0.963997	0.91712	0.930607	0.959296	0.970612	0.957367	0.972609	0.960186
R28.L-R26.K	0.877426	0.919278	0.937289	1	0.903981	0.964677	0.879715	0.991637	0.953024	0.964345	0.929239	0.911775
R28.L-R26.L	0.976343	0.968288	0.966504	1	0.992121	0.971194	0.933318	0.995872	0.976526	0.958271	0.977151	0.955315
R28.L-R26.S	0.963541	0.960554	0.968807	1	0.991549	0.988478	0.972609	0.99062	0.980855	0.974584	0.973333	0.976616
R28.L-R27.K	0.862924	0.887542	0.91502	1	0.98366	0.936106	0.874704	0.93687	0.93994	0.947801	0.905441	0.865351
R28.L-R27.L	0.959687	0.955679	0.942355	1	0.996747	0.974739	0.963067	0.971208	0.975672	0.94161	0.973369	0.942648
R28.L-R27.S	0.803835	0.876233	0.675692	1	0.352212	0.882353	0.809149	0.647248	0.853376	0.774658	0.868047	0.588773
R28.L-R28.K	0.961423	0.950007	0.957574	1	0.987615	0.959973	0.944337	0.946991	0.948026	0.958852	0.901329	0.920259
R28.S-R22.K	0.977325	0.947438	0.983139	1	1	0.974963	0.950901	0.979656	0.979201	0.970095	0.977011	0.909456
R28.S-R22.L	0.99569	0.985328	0.980512	0.99309	1	0.991772	0.977394	0.993807	0.992631	0.985354	0.990519	0.980155
R28.S-R22.S	0.993591	0.986938	0.992416	0.999895	1	0.951879	0.941538	0.994506	0.984212	0.986639	0.982402	0.977513
R28.S-R26.K	0.951434	0.932976	0.949622	0.9125	1	0.944586	0.919787	0.986161	0.954091	0.963804	0.937208	0.900322
R28.S-R26.L	0.987257	0.977499	0.970486	1	1	0.983199	0.955825	0.99493	0.982395	0.966294	0.982089	0.938162
R28.S-R26.S	0.97535	0.978889	0.985844	1	1	0.995046	0.986811	1	0.99564	0.991815	0.989959	0.981591
R28.S-R27.K	0.962597	0.931762	0.950681	1	1	0.910864	0.917262	0.981326	0.954309	0.959413	0.932262	0.870788
R28.S-R27.L	0.995441	0.984465	0.98453	1	1	0.992605	0.981636	0.993276	0.993995	0.986746	0.991737	0.967831
R28.S-R27.S	0.960707	0.962022	0.957317	1	1	0.933462	0.940632	0.952634	0.957794	0.942839	0.950653	0.935838
R28.S-R28.K	0.945411	0.946564	0.953137	1	0.98879	0.95761	0.941599	0.942854	0.945519	0.957097	0.898296	0.940076
R28.S-R28.L	0.446479	0.365305	0.408814	1	0.687958	0.645188	0.51349	0.397773	0.450098	0.366064	0.443894	0.549638

## Sheet: S3.2.BC_comparisons
TableS3.2.Pairwise comparisons for BC indices profiles obtained differet software + DBs' profiles. Statistical comparisons performed with paired wilicoxon signed rank test, p-value adjusted with "holm" method.
group1	group2	n1	n2	statistic	p	p.adj	p.adj.signif
blastn	bracken	66	66	441	2.22e-05	0.000844	***
blastn	centrifuge	66	66	1453	0.027	0.399	ns
blastn	clark	66	66	1182	0.627	1	ns
blastn	clarks	66	66	1276	0.277	1	ns
blastn	diamond_megan	66	66	358	1.82e-06	8.19e-05	****
blastn	kaiju	66	66	725	0.015	0.258	ns
blastn	kraken2_cus	66	66	848	0.101	1	ns
blastn	kraken2_max	66	66	1560	0.004	0.075	ns
blastn	kraken2_mini	66	66	1152	0.769	1	ns
blastn	kraken2_std	66	66	506	0.00013	0.004	**
blastn	metaphlan3	66	66	197	6.62e-09	3.71e-07	****
bracken	centrifuge	66	66	2076	5.78e-10	3.53e-08	****
bracken	clark	66	66	1867	1.17e-06	5.5e-05	****
bracken	clarks	66	66	1851	1.94e-06	8.54e-05	****
bracken	diamond_megan	66	66	748	0.303	1	ns
bracken	kaiju	66	66	1687	0.000206	0.006	**
bracken	kraken2_cus	66	66	1856	1.66e-06	7.64e-05	****
bracken	kraken2_max	66	66	2089	3.4e-10	2.18e-08	****
bracken	kraken2_mini	66	66	1831	3.63e-06	0.000156	***
bracken	kraken2_std	66	66	1712	0.000108	0.004	**
bracken	metaphlan3	66	66	206	1.88e-05	0.000733	***
centrifuge	clark	66	66	739	0.019	0.31	ns
centrifuge	clarks	66	66	697	0.009	0.165	ns
centrifuge	diamond_megan	66	66	224	1.82e-08	9.65e-07	****
centrifuge	kaiju	66	66	252	5.06e-08	2.63e-06	****
centrifuge	kraken2_cus	66	66	393	5.41e-06	0.000227	***
centrifuge	kraken2_max	66	66	1344	0.128	1	ns
centrifuge	kraken2_mini	66	66	647	0.003	0.072	ns
centrifuge	kraken2_std	66	66	100	1.36e-10	8.98e-09	****
centrifuge	metaphlan3	66	66	125	3.84e-10	2.42e-08	****
clark	clarks	66	66	922	0.242	1	ns
clark	diamond_megan	66	66	531	0.000246	0.007	**
clark	kaiju	66	66	670	0.005	0.104	ns
clark	kraken2_cus	66	66	642	0.003	0.07	ns
clark	kraken2_max	66	66	1724	7.89e-05	0.003	**
clark	kraken2_mini	66	66	948	0.316	1	ns
clark	kraken2_std	66	66	428	1.53e-05	0.000612	***
clark	metaphlan3	66	66	170	2.33e-09	1.4e-07	****
clarks	diamond_megan	66	66	462	4e-05	0.001	**
clarks	kaiju	66	66	641	0.003	0.07	ns
clarks	kraken2_cus	66	66	783	0.04	0.476	ns
clarks	kraken2_max	66	66	1646	0.000561	0.015	*
clarks	kraken2_mini	66	66	1011	0.548	1	ns
clarks	kraken2_std	66	66	417	1.11e-05	0.000455	***
clarks	metaphlan3	66	66	186	4.34e-09	2.56e-07	****
diamond_megan	kaiju	66	66	1674	0.000285	0.008	**
diamond_megan	kraken2_cus	66	66	1641	0.000632	0.016	*
diamond_megan	kraken2_max	66	66	1909	2.9e-07	1.45e-05	****
diamond_megan	kraken2_mini	66	66	1689	0.000196	0.006	**
diamond_megan	kraken2_std	66	66	1600	0.002	0.038	*
diamond_megan	metaphlan3	66	66	171	0.000272	0.008	**
kaiju	kraken2_cus	66	66	1382	0.078	0.857	ns
kaiju	kraken2_max	66	66	1931	1.36e-07	6.94e-06	****
kaiju	kraken2_mini	66	66	1449	0.028	0.399	ns
kaiju	kraken2_std	66	66	1119	0.934	1	ns
kaiju	metaphlan3	66	66	212	1.17e-08	6.44e-07	****
kraken2_cus	kraken2_max	66	66	1902	3.68e-07	1.8e-05	****
kraken2_cus	kraken2_mini	66	66	1444	0.031	0.4	ns
kraken2_cus	kraken2_std	66	66	323	5.87e-07	2.82e-05	****
kraken2_cus	metaphlan3	66	66	194	5.9e-09	3.42e-07	****
kraken2_max	kraken2_mini	66	66	474	5.56e-05	0.002	**
kraken2_max	kraken2_std	66	66	133	5.32e-10	3.3e-08	****
kraken2_max	metaphlan3	66	66	107	1.83e-10	1.19e-08	****
kraken2_mini	kraken2_std	66	66	535	0.000271	0.008	**
kraken2_mini	metaphlan3	66	66	194	5.9e-09	3.42e-07	****
kraken2_std	metaphlan3	66	66	218	1.46e-08	7.88e-07	****
