# Supplementary material for: The selection of software and database for metagenomics sequence analysis impacts the outcome of microbial profiling and pathogen detection
Source: PLoS One. 2023 Apr 7;18(4):e0284031. doi: 10.1371/journal.pone.0284031 (PMC10081788; doi:10.1371/journal.pone.0284031)
Supplement: S4 Table — 1. Differentially Abundant taxa (padj<0.05) identified from all the kidney samples vs. all the lung samples in the dataset using different profiles. 2. Differentially Abundant taxa (padj<0.05) identified from all the spleen samples vs. all the lung samples in the dataset using different profiles. 3. Differentially Abundant taxa (padj<0.05) identified from all the kidney samples vs. all the spleen samples in the dataset using different profiles. (XLSX) [file pone.0284031.s005.xlsx]

## Sheet: S4.1.DA_KvL
TableS4.1.Differentially Abundant taxa (padj<0.05) identified from all the kidney samples vs. all the lung samples in the dataset using different profiles.
rowname	baseMean	log2FoldChange	lfcSE	stat	pvalue	padj	Domain	Phylum	Class	Order	Family	Genus	Species	software
1032072	39.2884	8.17774	2.58184	3.16741	0.00153805	0.00721789	d__Bacteria	p__Proteobacteria	c__Epsilonproteobacteria	o__Campylobacterales	f__Arcobacteraceae	g__Malaciobacter	s__molluscorum	blastn
103855	10.2783	6.24181	2.66754	2.33991	0.0192883	0.0409147	d__Bacteria	p__Proteobacteria	c__Betaproteobacteria	o__Burkholderiales	f__Alcaligenaceae	g__Bordetella	s__hinzii	blastn
1038856	20.54	7.24259	2.56354	2.82523	0.00472468	0.0131241	d__Bacteria	p__Firmicutes	c__Bacilli	o__Bacillales	f__Planococcaceae	g__Planococcus	s__plakortidis	blastn
106179	11.81	6.44494	2.55137	2.52607	0.0115348	0.028232	d__Bacteria	p__Proteobacteria	c__Alphaproteobacteria	o__Rickettsiales	f__Anaplasmataceae	g__Anaplasma	s__phagocytophilum group	blastn
1111760	31.8638	7.87571	2.57853	3.05434	0.00225555	0.00744756	d__Bacteria	p__Firmicutes	c__Bacilli	o__Lactobacillales	f__Streptococcaceae	g__Streptococcus	s__troglodytae	blastn
114186	15.8492	6.86875	2.55592	2.68739	0.00720135	0.0183976	d__Bacteria	p__Proteobacteria	c__Gammaproteobacteria	o__Oceanospirillales	f__Halomonadaceae	g__Candidatus Carsonella	s__ruddii	blastn
114881	75.3931	8.39309	2.46188	3.40921	0.000651505	0.00670667	d__Bacteria	p__Tenericutes	c__Mollicutes	o__Mycoplasmatales	f__Mycoplasmataceae	g__Mycoplasma	s__columbinum	blastn
114885	105.04	9.59616	2.61562	3.66878	0.000243708	0.00490141	d__Bacteria	p__Tenericutes	c__Mollicutes	o__Mycoplasmatales	f__Mycoplasmataceae	g__Mycoplasma	s__maculosum	blastn
1160721	26.3839	7.60365	2.57164	2.95673	0.00310916	0.0093009	d__Bacteria	p__Firmicutes	c__Clostridia	o__Clostridiales	f__Ruminococcaceae	g__Ruminococcus	s__bicirculans	blastn
1178778	31.167	7.84386	2.57859	3.04192	0.00235073	0.00761812	d__Bacteria	p__Bacteroidetes	c__Flavobacteriia	o__Flavobacteriales	f__Flavobacteriaceae	g__Maribacter	s__cobaltidurans	blastn
1219	59.0396	8.76513	2.59916	3.37229	0.000745456	0.00672817	d__Bacteria	p__Cyanobacteria		o__Synechococcales	f__Prochloraceae	g__Prochlorococcus	s__marinus	blastn
1245	7.9025	20.4699	3.25983	6.27944	3.39786e-10	1.69893e-08	d__Bacteria	p__Firmicutes	c__Bacilli	o__Lactobacillales	f__Lactobacillaceae	g__Leuconostoc	s__mesenteroides	blastn
1245910	39.3709	8.18081	2.5839	3.16607	0.00154514	0.00721789	d__Bacteria	p__Spirochaetes	c__Spirochaetia	o__Spirochaetales	f__Borreliaceae	g__Borreliella	s__Borreliella chilensis	blastn
1260	9.62428	20.7369	3.38647	6.12346	9.15677e-10	3.51044e-08	d__Bacteria	p__Firmicutes	c__Tissierellia	o__Tissierellales	f__Peptoniphilaceae	g__Finegoldia	s__magna	blastn
1302411	36.8664	8.086	2.5869	3.12575	0.00177354	0.00721789	d__Bacteria	p__Proteobacteria	c__Gammaproteobacteria	o__Enterobacterales	f__Enterobacteriaceae	g__Candidatus Annandia	s__Candidatus Annandia adelgestsuga	blastn
1329	18.2916	7.07549	2.55812	2.7659	0.00567663	0.0149539	d__Bacteria	p__Firmicutes	c__Bacilli	o__Lactobacillales	f__Streptococcaceae	g__Streptococcus	s__canis	blastn
1331258	368.113	11.4052	2.57586	4.42771	9.52396e-06	0.000303035	d__Bacteria	p__Proteobacteria	c__Betaproteobacteria	o__Burkholderiales	f__Alcaligenaceae	g__Bordetella	s__pseudohinzii	blastn
1348	41.1552	8.24473	2.58399	3.1907	0.00141929	0.00721789	d__Bacteria	p__Firmicutes	c__Bacilli	o__Lactobacillales	f__Streptococcaceae	g__Streptococcus	s__parauberis	blastn
142649	16.3736	6.91581	2.55906	2.70248	0.00688245	0.0177122	d__Bacteria	p__Tenericutes	c__Mollicutes	o__Mycoplasmatales	f__Mycoplasmataceae	g__Mycoplasma	s__phocicerebrale	blastn
1432056	38.0996	8.13345	2.58136	3.15084	0.00162803	0.00721789	d__Bacteria	p__Proteobacteria	c__Gammaproteobacteria	o__Pasteurellales	f__Pasteurellaceae	g__Mannheimia	s__sp. USDA-ARS-USMARC-1261	blastn
143361	34.813	8.00332	2.57894	3.10333	0.00191354	0.00725351	d__Bacteria	p__Firmicutes	c__Clostridia	o__Clostridiales	f__Peptostreptococcaceae	g__Filifactor	s__alocis	blastn
1517	39.1807	8.17384	2.57777	3.1709	0.00151968	0.00721789	d__Bacteria	p__Firmicutes	c__Clostridia	o__Thermoanaerobacterales	f__Thermoanaerobacterales Family III. Incertae Sedis	g__Thermoanaerobacterium	s__thermosaccharolyticum	blastn
1526927	34.324	7.98298	2.58098	3.093	0.00198147	0.00735672	d__Bacteria	p__Firmicutes	c__Bacilli	o__Bacillales	f__Planococcaceae	g__Planococcus	s__sp. PAMC 21323	blastn
1529	33.8497	7.96291	2.57887	3.08776	0.00201674	0.00735672	d__Bacteria	p__Firmicutes	c__Clostridia	o__Clostridiales	f__Clostridiaceae	g__Clostridium	s__Clostridium cadaveris	blastn
1536774	40.5687	8.224	2.58576	3.18049	0.00147025	0.00721789	d__Bacteria	p__Firmicutes	c__Bacilli	o__Bacillales	f__Paenibacillaceae	g__Paenibacillus	s__sp. FSL H7-0357	blastn
1540872	7.70926	5.83048	2.5536	2.28324	0.0224165	0.0461515	d__Bacteria	p__Candidatus Gracilibacteria					s__Candidatus Gracilibacteria bacterium HOT-871	blastn
1541805	36.2736	8.06266	2.57689	3.12883	0.00175505	0.00721789	d__Bacteria	p__Proteobacteria	c__Gammaproteobacteria	o__Enterobacterales	f__Morganellaceae	g__Arsenophonus	s__endosymbiont of Apis mellifera	blastn
1572645	12.6326	6.54186	2.56104	2.55438	0.0106377	0.0265942	d__Bacteria	p__Proteobacteria	c__Gammaproteobacteria	o__Oceanospirillales	f__Oceanospirillaceae	g__Neptunomonas	s__phycophila	blastn
1587	41.1857	8.24581	2.57843	3.198	0.00138386	0.00721789	d__Bacteria	p__Firmicutes	c__Bacilli	o__Lactobacillales	f__Lactobacillaceae	g__Lactobacillus	s__helveticus	blastn
159	33.951	7.96717	2.58038	3.08759	0.00201784	0.00735672	d__Bacteria	p__Spirochaetes	c__Spirochaetia	o__Brachyspirales	f__Brachyspiraceae	g__Brachyspira	s__hyodysenteriae	blastn
163877	33.0762	7.92964	2.57259	3.08235	0.00205373	0.00736986	d__Bacteria	p__Firmicutes	c__Bacilli	o__Bacillales	f__Bacillaceae	g__Virgibacillus	s__necropolis	blastn
1641	11.2283	6.37209	2.55458	2.49437	0.0126179	0.0296395	d__Bacteria	p__Firmicutes	c__Bacilli	o__Bacillales	f__Listeriaceae	g__Listeria	s__grayi	blastn
165179	56.6356	23.1298	3.3839	6.83524	8.18666e-12	5.73066e-10	d__Bacteria	p__Bacteroidetes	c__Bacteroidia	o__Bacteroidales	f__Prevotellaceae	g__Prevotella	s__copri	blastn
1653831	32.4456	7.90189	2.38334	3.31546	0.00091491	0.00721789	d__Bacteria	p__Bacteroidetes	c__Flavobacteriia	o__Flavobacteriales	f__Blattabacteriaceae	g__Blattabacterium	s__cuenoti	blastn
1670	27.0734	7.64076	2.57194	2.97082	0.00297009	0.00903939	d__Bacteria	p__Actinobacteria	c__Actinomycetia	o__Micrococcales	f__Micrococcaceae	g__Arthrobacter	s__citreus	blastn
171279	40.1351	8.20852	2.57777	3.18435	0.00145081	0.00721789	d__Bacteria	p__Tenericutes	c__Mollicutes	o__Mycoplasmatales	f__Mycoplasmataceae	g__Mycoplasma	s__anatis	blastn
171282	41.9949	8.2738	2.58592	3.19956	0.00137637	0.00721789	d__Bacteria	p__Tenericutes	c__Mollicutes	o__Mycoplasmatales	f__Mycoplasmataceae	g__Mycoplasma	s__columborale	blastn
171284	77.41	9.15589	2.60912	3.50918	0.000449486	0.00586564	d__Bacteria	p__Tenericutes	c__Mollicutes	o__Mycoplasmatales	f__Mycoplasmataceae	g__Mycoplasma	s__cynos	blastn
171285	12.5276	6.52993	2.56925	2.54157	0.0110356	0.0273933	d__Bacteria	p__Tenericutes	c__Mollicutes	o__Mycoplasmatales	f__Mycoplasmataceae	g__Mycoplasma	s__glycophilum	blastn
171286	44.932	8.37137	2.59243	3.22916	0.00124153	0.00721789	d__Bacteria	p__Tenericutes	c__Mollicutes	o__Mycoplasmatales	f__Mycoplasmataceae	g__Mycoplasma	s__Mycoplasma lagogenitalium	blastn
1717717	37.271	8.10173	2.57727	3.14353	0.00166925	0.00721789	d__Bacteria	p__Bacteroidetes	c__Bacteroidia	o__Marinilabiliales	f__Marinifilaceae	g__Labilibaculum	s__antarcticum	blastn
173	19240.7	-30	3.38337	-8.86689	7.52155e-19	2.63254e-16	d__Bacteria	p__Spirochaetes	c__Spirochaetia		f__Leptospiraceae	g__Leptospira	s__interrogans	blastn
174	746.244	-27.2323	3.38345	-8.04868	8.36893e-16	1.46456e-13	d__Bacteria	p__Spirochaetes	c__Spirochaetia		f__Leptospiraceae	g__Leptospira	s__borgpetersenii	blastn
1778678	38.0267	8.13067	2.57962	3.15189	0.00162219	0.00721789	d__Bacteria	p__Firmicutes	c__Bacilli	o__Bacillales	f__Paenibacillaceae	g__Paenibacillus	s__psychroresistens	blastn
1814128	8.88268	6.03452	2.55426	2.36254	0.0181503	0.0397081	d__Bacteria	p__Firmicutes	c__Bacilli	o__Lactobacillales	f__Streptococcaceae	g__Streptococcus	s__halotolerans	blastn
1850246	14.9884	6.78838	2.55369	2.65826	0.00785453	0.0199209	d__Bacteria	p__Bacteroidetes	c__Flavobacteriia	o__Flavobacteriales	f__Flavobacteriaceae	g__Urechidicola	s__croceus	blastn
1869227	53.4791	7.17439	2.06368	3.4765	0.000508001	0.00586564	d__Bacteria						s__bacterium	blastn
1888915	11.1564	6.36343	2.53678	2.50847	0.0121257	0.0287884	d__Bacteria	p__Bacteroidetes	c__Flavobacteriia	o__Flavobacteriales	f__Flavobacteriaceae	g__Polaribacter	s__haliotis	blastn
188908	36.854	8.08554	2.57883	3.13535	0.00171647	0.00721789	d__Bacteria	p__Proteobacteria	c__Gammaproteobacteria	o__Oceanospirillales	f__Oceanospirillaceae	g__Oleispira	s__antarctica	blastn
19	8.93574	6.04292	2.55816	2.36221	0.0181662	0.0397081	d__Bacteria	p__Proteobacteria	c__Deltaproteobacteria	o__Desulfuromonadales	f__Desulfuromonadaceae	g__Pelobacter	s__carbinolicus	blastn
1903056	36.8605	8.08578	2.57846	3.1359	0.00171328	0.00721789	d__Bacteria	p__Firmicutes	c__Bacilli	o__Bacillales	f__Staphylococcaceae	g__Macrococcus	s__Macrococcus bohemicus	blastn
1911683	32.104	7.88647	2.58119	3.05536	0.00224788	0.00744756	d__Bacteria	p__Tenericutes					s__Tenericutes bacterium MZ-XQ	blastn
1918945	36.6637	8.07806	2.5781	3.13334	0.00172829	0.00721789	d__Bacteria	p__Proteobacteria	c__Gammaproteobacteria	o__Vibrionales	f__Vibrionaceae	g__Vibrio	s__spartinae	blastn
1981174	8.70512	6.00611	2.53264	2.37148	0.0177169	0.0392462	d__Bacteria	p__Proteobacteria	c__Gammaproteobacteria	o__Pseudomonadales	f__Pseudomonadaceae	g__Pseudomonas	s__sp. M30-35	blastn
2010828	18.8999	7.1225	2.5662	2.77551	0.00551158	0.0147256	d__Bacteria	p__Bacteroidetes	c__Bacteroidia	o__Marinilabiliales	f__Prolixibacteraceae	g__Aquipluma	s__Aquipluma nitroreducens	blastn
2025350	32.4125	7.90032	2.58427	3.05708	0.00223502	0.00744756	d__Archaea	p__Euryarchaeota	c__Methanobacteria	o__Methanobacteriales	f__Methanobacteriaceae	g__Methanobacterium	s__Methanobacterium sp. BRmetb2	blastn
2026770	7.92291	5.86994	2.53931	2.31163	0.0207981	0.0435889	d__Bacteria	p__Nitrospirae	c__Nitrospira <class>	o__Nitrospirales	f__Nitrospiraceae		s__Nitrospiraceae bacterium	blastn
2049044	35.2456	8.02115	2.57942	3.10968	0.00187292	0.00725182	d__Bacteria	p__Firmicutes	c__Erysipelotrichia	o__Erysipelotrichales	f__Erysipelotrichaceae		s__Erysipelotrichaceae bacterium	blastn
2049428	10.2065	6.23475	2.54269	2.45203	0.0142052	0.0327095	d__Bacteria	p__Ignavibacteriae	c__Ignavibacteria	o__Ignavibacteriales			s__Ignavibacteriales bacterium	blastn
2057	7.3269	5.75749	2.54864	2.25904	0.0238806	0.0485942	d__Bacteria	p__Chloroflexi	c__Thermomicrobia	o__Sphaerobacterales	f__Sphaerobacteraceae	g__Sphaerobacter	s__thermophilus	blastn
2094	7.52614	5.79612	2.55784	2.26602	0.0234501	0.0479973	d__Bacteria	p__Tenericutes	c__Mollicutes	o__Mycoplasmatales	f__Mycoplasmataceae	g__Mycoplasma	s__arginini	blastn
2098	40.2634	8.21314	2.5787	3.18499	0.00144759	0.00721789	d__Bacteria	p__Tenericutes	c__Mollicutes	o__Mycoplasmatales	f__Mycoplasmataceae	g__Mycoplasma	s__hominis	blastn
2099	29.9046	7.78416	2.57897	3.01832	0.00254178	0.00801463	d__Bacteria	p__Tenericutes	c__Mollicutes	o__Mycoplasmatales	f__Mycoplasmataceae	g__Mycoplasma	s__hyopneumoniae	blastn
2100	32.895	7.92158	2.58332	3.06643	0.00216629	0.00743333	d__Bacteria	p__Tenericutes	c__Mollicutes	o__Mycoplasmatales	f__Mycoplasmataceae	g__Mycoplasma	s__hyorhinis	blastn
2107	118.253	9.76713	2.27461	4.29398	1.75502e-05	0.00051188	d__Bacteria	p__Tenericutes	c__Mollicutes	o__Mycoplasmatales	f__Mycoplasmataceae	g__Mycoplasma	s__pulmonis	blastn
2109	8.65538	5.99725	2.56636	2.33687	0.019446	0.0410006	d__Bacteria	p__Tenericutes	c__Mollicutes	o__Mycoplasmatales	f__Mycoplasmataceae	g__Mycoplasma	s__synoviae	blastn
2110	48.2183	8.47312	2.58484	3.278	0.00104544	0.00721789	d__Bacteria	p__Tenericutes	c__Mollicutes	o__Mycoplasmatales	f__Mycoplasmataceae	g__Mycoplasma	s__agalactiae	blastn
2112	37.288	8.10236	2.59148	3.12654	0.00176877	0.00721789	d__Bacteria	p__Tenericutes	c__Mollicutes	o__Mycoplasmatales	f__Mycoplasmataceae	g__Mycoplasma	s__bovigenitalium	blastn
2113	137.463	9.98422	2.62256	3.80704	0.000140638	0.00353245	d__Bacteria	p__Tenericutes	c__Mollicutes	o__Mycoplasmatales	f__Mycoplasmataceae	g__Mycoplasma	s__californicum	blastn
2116	71.8779	9.04892	2.6074	3.47048	0.000519528	0.00586564	d__Bacteria	p__Tenericutes		o__Mycoplasmoidales	f__Mycoplasmoidaceae	g__Malacoplasma	s__Mycoplasma iowae	blastn
2117	40.0923	8.20689	2.59194	3.16631	0.00154386	0.00721789	d__Bacteria	p__Tenericutes	c__Mollicutes	o__Mycoplasmatales	f__Mycoplasmataceae	g__Mycoplasmopsis	s__Mycoplasma lipophilum	blastn
2118	18.9845	7.12882	2.57771	2.76556	0.00568246	0.0149539	d__Bacteria	p__Tenericutes	c__Mollicutes	o__Mycoplasmatales	f__Mycoplasmataceae	g__Mycoplasma	s__mobile	blastn
2120	94.6388	9.44576	2.61146	3.61704	0.000297992	0.00490141	d__Bacteria	p__Tenericutes	c__Mollicutes	o__Mycoplasmatales	f__Mycoplasmataceae	g__Mycoplasma	s__neurolyticum	blastn
2121	23.8999	7.46053	2.60133	2.86796	0.00413124	0.0118519	d__Bacteria	p__Tenericutes	c__Mollicutes	o__Mycoplasmatales	f__Mycoplasmataceae	g__Mycoplasma	s__orale	blastn
2139	37.5711	8.11331	2.57761	3.14761	0.00164611	0.00721789	d__Bacteria	p__Tenericutes	c__Mollicutes	o__Entomoplasmatales	f__Spiroplasmataceae	g__Spiroplasma	s__clarkii	blastn
215578	21.0809	7.27999	2.58469	2.81658	0.00485383	0.0133767	d__Bacteria	p__Tenericutes	c__Mollicutes	o__Entomoplasmatales	f__Entomoplasmataceae	g__Entomoplasma	s__somnilux	blastn
216427	20.4064	7.23323	2.55734	2.82842	0.00467785	0.013098	d__Bacteria	p__Tenericutes	c__Mollicutes	o__Entomoplasmatales	f__Entomoplasmataceae	g__Mesoplasma	s__chauliocola	blastn
216932	14.2618	6.71668	2.55317	2.63072	0.00852045	0.0214544	d__Bacteria	p__Tenericutes	c__Mollicutes	o__Entomoplasmatales	f__Spiroplasmataceae	g__Spiroplasma	s__chinense	blastn
216937	24.5834	7.50169	2.57681	2.91123	0.00360008	0.0105885	d__Bacteria	p__Tenericutes	c__Mollicutes	o__Entomoplasmatales	f__Spiroplasmataceae	g__Spiroplasma	s__floricola	blastn
216942	35.6559	8.0378	2.5824	3.11253	0.00185492	0.00725182	d__Bacteria	p__Tenericutes	c__Mollicutes	o__Entomoplasmatales	f__Spiroplasmataceae	g__Spiroplasma	s__litorale	blastn
216963	59.2047	8.76921	2.59708	3.37656	0.000733973	0.00672817	d__Bacteria	p__Tenericutes	c__Mollicutes	o__Entomoplasmatales	f__Spiroplasmataceae	g__Spiroplasma	s__sp. TIUS-1	blastn
2173853	28.918	7.73583	2.57071	3.00921	0.00261925	0.00818517	d__Bacteria	p__Firmicutes	c__Bacilli	o__Lactobacillales	f__Streptococcaceae	g__Streptococcus	s__chenjunshii	blastn
2231116	31.4373	7.85631	2.57479	3.05124	0.00227895	0.0074545	d__Bacteria	p__Tenericutes					s__Tenericutes bacterium	blastn
2269374	8.47422	5.96729	2.53352	2.35534	0.0185058	0.0399817	d__Bacteria	p__Firmicutes	c__Bacilli	o__Lactobacillales	f__Lactobacillaceae	g__Lactobacillus	s__terrae	blastn
2360	11.594	6.41836	2.5601	2.50708	0.0121734	0.0287884	d__Bacteria	p__Proteobacteria	c__Gammaproteobacteria				s__Bathymodiolus thermophilus thioautotrophic gill symbiont	blastn
238013	24.505	7.49625	2.34761	3.19314	0.00140735	0.00721789	d__Bacteria	p__Firmicutes	c__Bacilli	o__Lactobacillales	f__Lactobacillaceae	g__Loigolactobacillus	s__Lactobacillus rennini	blastn
2483110	37.7224	8.11907	2.58524	3.14054	0.00168634	0.00721789	d__Bacteria	p__Firmicutes	c__Clostridia	o__Clostridiales	f__Clostridiaceae	g__Clostridium	s__sp. JN-1	blastn
2487742	23.6065	7.44246	2.74181	2.71443	0.00663899	0.0172122	d__Bacteria	p__Proteobacteria	c__Gammaproteobacteria	o__Alteromonadales	f__Shewanellaceae	g__Shewanella	s__Shewanella sp. M2	blastn
2527963	31.9246	7.87845	2.57762	3.05648	0.00223951	0.00744756	d__Bacteria	p__Planctomycetes					s__Planctomycetes bacterium TBK1r	blastn
2545632	6.10177	5.4949	2.30097	2.38808	0.0169367	0.0377569	d__Bacteria	p__Proteobacteria	c__Gammaproteobacteria	o__Chromatiales	f__Chromatiaceae	g__Rheinheimera	s__sp. D18	blastn
2584122	13.5363	6.64154	2.29847	2.88956	0.00385787	0.0112521	d__Bacteria	p__Bacteroidetes	c__Flavobacteriia	o__Flavobacteriales	f__Flavobacteriaceae		s__Flavobacteriaceae bacterium 10Alg115	blastn
2584943	17.2558	6.9913	2.56467	2.726	0.0064106	0.0167441	d__Bacteria	p__Firmicutes	c__Erysipelotrichia	o__Erysipelotrichales	f__Erysipelotrichaceae	g__Longibaculum	s__sp. KGMB06250	blastn
2594005	11.9466	6.46135	2.54968	2.53418	0.0112711	0.0277808	d__Bacteria	p__Proteobacteria	c__Gammaproteobacteria	o__Alteromonadales	f__Colwelliaceae	g__Thalassotalea	s__sp. PS06	blastn
264636	10.948	6.33582	2.55877	2.47612	0.013282	0.0307862	d__Bacteria	p__Tenericutes	c__Mollicutes	o__Acholeplasmatales	f__Acholeplasmataceae	g__Acholeplasma	s__hippikon	blastn
2656760	11.3178	6.38344	2.56849	2.48529	0.0129447	0.0302044	d__Bacteria	p__Bacteroidetes	c__Flavobacteriia	o__Flavobacteriales	f__Weeksellaceae	g__Apibacter	s__Apibacter sp. B3706	blastn
2656761	21.7009	7.32187	2.56147	2.85847	0.00425695	0.0121133	d__Bacteria	p__Bacteroidetes	c__Flavobacteriia	o__Flavobacteriales	f__Weeksellaceae	g__Apibacter	s__sp. B2966	blastn
2683967	38.9365	8.16476	2.58116	3.16321	0.00156039	0.00721789	d__Bacteria	p__Tenericutes	c__Mollicutes	o__Mycoplasmatales	f__Mycoplasmataceae	g__Mycoplasma	s__sp. NEAQ87857	blastn
2703789	35.1156	8.01582	2.57934	3.1077	0.00188547	0.00725182	d__Bacteria	p__Bacteroidetes	c__Sphingobacteriia	o__Sphingobacteriales	f__Sphingobacteriaceae	g__Mucilaginibacter	s__sp. 14171R-50	blastn
2709784	29.8292	7.78042	2.58911	3.00505	0.00265535	0.00822453	d__Bacteria	p__Firmicutes	c__Bacilli	o__Bacillales	f__Bacillaceae	g__Bacillus	s__sp. KH172YL63	blastn
2712788	33.5824	7.95144	2.58245	3.07903	0.00207673	0.00736986	d__Bacteria	p__Bacteroidetes	c__Flavobacteriia	o__Flavobacteriales	f__Blattabacteriaceae	g__Blattabacterium	s__Blattabacterium sp. (Anallacta methanoides)	blastn
2714926	36.278	8.06288	2.37956	3.38839	0.000703037	0.00672817	d__Bacteria	p__Bacteroidetes	c__Bacteroidia	o__Bacteroidales	f__Dysgonomonadaceae	g__Dysgonomonas	s__sp. HDW5A	blastn
2725994	90.6978	9.3844	2.60906	3.59685	0.000322092	0.00490141	d__Bacteria	p__Tenericutes	c__Mollicutes	o__Mycoplasmatales	f__Mycoplasmataceae	g__Mycoplasma	s__sp. 1654_15	blastn
2726117	41.1438	8.24429	2.57788	3.19809	0.00138339	0.00721789	d__Bacteria	p__Tenericutes	c__Mollicutes	o__Mycoplasmatales	f__Mycoplasmataceae	g__Mycoplasma	s__sp. C264-NAS	blastn
2726954	36.3214	8.06457	2.57749	3.12885	0.00175492	0.00721789	d__Bacteria	p__Firmicutes	c__Clostridia	o__Clostridiales	f__Clostridiaceae	g__Sarcina	s__Sarcina sp. JB2	blastn
2742195	59.7403	8.78211	2.60541	3.37072	0.00074971	0.00672817	d__Bacteria	p__Tenericutes	c__Mollicutes	o__Mycoplasmatales	f__Mycoplasmataceae	g__Mycoplasma	s__sp. OR1901	blastn
28116	9.31896	20.6883	3.38657	6.10893	1.00298e-09	3.51044e-08	d__Bacteria	p__Bacteroidetes	c__Bacteroidia	o__Bacteroidales	f__Bacteroidaceae	g__Bacteroides	s__ovatus	blastn
28304	28.7017	-22.6845	3.38535	-6.70079	2.07301e-11	1.20926e-09	d__Viruses			o__Herpesvirales	f__Herpesviridae	g__Muromegalovirus	s__Murid betaherpesvirus 2	blastn
291644	33.8074	7.96119	2.34369	3.39687	0.000681615	0.00672817	d__Bacteria	p__Bacteroidetes	c__Bacteroidia	o__Bacteroidales	f__Bacteroidaceae	g__Bacteroides	s__salyersiae	blastn
292461	23.1451	7.41479	2.57099	2.88402	0.00392634	0.0113572	d__Bacteria	p__Tenericutes	c__Mollicutes	o__Mycoplasmatales	f__Mycoplasmataceae	g__Mycoplasma	s__Mycoplasma iguanae	blastn
29384	26.1989	7.59346	2.5668	2.95833	0.00309306	0.0093009	d__Bacteria	p__Firmicutes	c__Bacilli	o__Bacillales	f__Staphylococcaceae	g__Staphylococcus	s__kloosii	blastn
29394	39.7121	8.19324	2.58062	3.17492	0.0014988	0.00721789	d__Bacteria	p__Firmicutes	c__Bacilli	o__Lactobacillales	f__Carnobacteriaceae	g__Dolosigranulum	s__pigrum	blastn
29520	33.0068	7.92655	2.57908	3.0734	0.00211634	0.0074072	d__Bacteria	p__Spirochaetes	c__Spirochaetia	o__Spirochaetales	f__Borreliaceae	g__Borrelia	s__Borrelia crocidurae	blastn
29553	83.4813	9.26478	2.61365	3.54476	0.000392966	0.00573075	d__Bacteria	p__Tenericutes	c__Mollicutes	o__Mycoplasmatales	f__Mycoplasmataceae	g__Mycoplasma	s__bovirhinis	blastn
29554	21.3703	7.29968	2.56544	2.84539	0.0044357	0.0125201	d__Bacteria	p__Tenericutes	c__Mollicutes	o__Mycoplasmatales	f__Mycoplasmataceae	g__Mycoplasma	s__canadense	blastn
29555	74.9862	9.11001	2.60641	3.49523	0.000473656	0.00586564	d__Bacteria	p__Tenericutes	c__Mollicutes	o__Mycoplasmatales	f__Mycoplasmataceae	g__Mycoplasma	s__canis	blastn
29558	11.4193	6.39642	2.54368	2.51463	0.0119157	0.028762	d__Bacteria	p__Tenericutes	c__Mollicutes	o__Mycoplasmatales	f__Mycoplasmataceae	g__Mycoplasmopsis	s__Mycoplasma hyopharyngis	blastn
29561	95.519	9.4591	2.61292	3.62013	0.000294451	0.00490141	d__Bacteria	p__Tenericutes	c__Mollicutes	o__Mycoplasmatales	f__Mycoplasmataceae	g__Mycoplasma	s__meleagridis	blastn
29562	68.8359	8.98658	2.59805	3.45897	0.000542247	0.00590563	d__Bacteria	p__Tenericutes	c__Mollicutes	o__Mycoplasmatales	f__Mycoplasmataceae	g__Mycoplasma	s__ovipneumoniae	blastn
312277	32.3346	7.8969	2.57268	3.06952	0.00214405	0.00742986	d__Bacteria	p__Bacteroidetes	c__Flavobacteriia	o__Flavobacteriales	f__Flavobacteriaceae	g__Flavobacterium	s__indicum	blastn
33923	93.3832	9.42648	2.613	3.60753	0.000309126	0.00490141	d__Bacteria	p__Tenericutes	c__Mollicutes	o__Mycoplasmatales	f__Mycoplasmataceae	g__Mycoplasma	s__felis	blastn
33970	8.0827	5.89863	2.55462	2.309	0.0209435	0.0436323	d__Bacteria	p__Firmicutes	c__Bacilli	o__Lactobacillales	f__Enterococcaceae	g__Melissococcus	s__plutonius	blastn
353851	53.582	8.62526	2.59391	3.32519	0.000883575	0.00721789	d__Bacteria	p__Tenericutes	c__Mollicutes	o__Mycoplasmatales	f__Mycoplasmataceae	g__Mycoplasma	s__sp. Ms02	blastn
353852	39.4762	8.18458	2.59159	3.15813	0.00158785	0.00721789	d__Bacteria	p__Tenericutes	c__Mollicutes	o__Mycoplasmatales	f__Mycoplasmataceae	g__Mycoplasma	s__nasistruthionis	blastn
379064	41.9489	8.27223	2.5925	3.19083	0.00141865	0.00721789	d__Bacteria	p__Cyanobacteria		o__Chroococcales	f__Cyanobacteriaceae	g__Cyanobacterium	s__aponinum	blastn
39152	36.903	8.08747	2.58006	3.13461	0.00172084	0.00721789	d__Archaea	p__Euryarchaeota	c__Methanococci	o__Methanococcales	f__Methanococcaceae	g__Methanococcus	s__maripaludis	blastn
45361	137.969	9.98952	2.62476	3.80588	0.000141298	0.00353245	d__Bacteria	p__Tenericutes	c__Mollicutes	o__Mycoplasmatales	f__Mycoplasmataceae	g__Mycoplasma	s__conjunctivae	blastn
45362	75.8185	9.12593	2.60276	3.50625	0.000454468	0.00586564	d__Bacteria	p__Tenericutes	c__Mollicutes	o__Mycoplasmatales	f__Mycoplasmataceae	g__Mycoplasma	s__bovoculi	blastn
45363	37.6504	8.11636	2.57793	3.1484	0.00164165	0.00721789	d__Bacteria	p__Tenericutes	c__Mollicutes	o__Mycoplasmatales	f__Mycoplasmataceae	g__Mycoplasma	s__alkalescens	blastn
46126	18.5112	7.09273	2.55545	2.77553	0.00551121	0.0147256	d__Bacteria	p__Firmicutes	c__Bacilli	o__Bacillales	f__Staphylococcaceae	g__Staphylococcus	s__chromogenes	blastn
471827	9.51871	6.13447	2.53972	2.41541	0.0157175	0.0358392	d__Bacteria	p__Firmicutes	c__Clostridia	o__Clostridiales	f__Peptococcaceae	g__Candidatus Desulforudis	s__audaxviator	blastn
47466	36.4177	8.06831	2.58486	3.12137	0.00180015	0.00724197	d__Bacteria	p__Spirochaetes	c__Spirochaetia	o__Spirochaetales	f__Borreliaceae	g__Borrelia	s__miyamotoi	blastn
497724	19.8432	7.19284	2.57129	2.79737	0.00515212	0.0140878	d__Bacteria	p__Proteobacteria	c__Epsilonproteobacteria	o__Campylobacterales	f__Campylobacteraceae	g__Campylobacter	s__subantarcticus	blastn
50052	92.1269	9.40694	2.61217	3.6012	0.000316752	0.00490141	d__Bacteria	p__Tenericutes	c__Mollicutes	o__Mycoplasmatales	f__Mycoplasmataceae	g__Mycoplasma	s__crocodyli	blastn
518	175.423	9.91377	3.38354	2.93	0.00338965	0.010054	d__Bacteria	p__Proteobacteria	c__Betaproteobacteria	o__Burkholderiales	f__Alcaligenaceae	g__Bordetella	s__bronchiseptica	blastn
519	165.126	24.5792	3.38355	7.26432	3.74925e-13	4.37413e-11	d__Bacteria	p__Proteobacteria	c__Betaproteobacteria	o__Burkholderiales	f__Alcaligenaceae	g__Bordetella	s__parapertussis	blastn
519450	96.9538	9.48061	2.61238	3.62911	0.000284396	0.00490141	d__Bacteria	p__Tenericutes	c__Mollicutes	o__Mycoplasmatales	f__Mycoplasmataceae	g__Mycoplasma	s__anserisalpingitidis	blastn
520	122.343	24.1786	3.38362	7.14578	8.9488e-13	7.8302e-11	d__Bacteria	p__Proteobacteria	c__Betaproteobacteria	o__Burkholderiales	f__Alcaligenaceae	g__Bordetella	s__pertussis	blastn
53558	48.2808	8.47498	2.59143	3.27039	0.001074	0.00721789	d__Bacteria	p__Tenericutes	c__Mollicutes	o__Mycoplasmatales	f__Mycoplasmataceae	g__Mycoplasma	s__edwardii	blastn
538220	30.9564	7.83407	2.57855	3.03817	0.00238017	0.00764276	d__Bacteria	p__Tenericutes	c__Mollicutes	o__Mycoplasmatales	f__Mycoplasmataceae	g__Mycoplasma	s__struthionis	blastn
554406	38.1457	8.13525	2.57833	3.15524	0.00160368	0.00721789	d__Bacteria	p__Fusobacteria	c__Fusobacteriia	o__Fusobacteriales	f__Leptotrichiaceae	g__Leptotrichia	s__hongkongensis	blastn
568784	27.4981	7.66323	2.57733	2.97332	0.00294598	0.00903939	d__Bacteria	p__Tenericutes	c__Mollicutes	o__Mycoplasmatales	f__Mycoplasmataceae	g__Mycoplasma	s__Mycoplasma procyoni	blastn
573658	19.3163	7.15393	2.56585	2.78813	0.00530135	0.0143835	d__Bacteria	p__Proteobacteria	c__Alphaproteobacteria	o__Rhizobiales		g__Candidatus Hodgkinia	s__Candidatus Hodgkinia cicadicola	blastn
61435	8.43121	5.95978	2.53637	2.34972	0.0187873	0.0403408	d__Bacteria	p__Chloroflexi	c__Dehalococcoidia	o__Dehalococcoidales	f__Dehalococcoidaceae	g__Dehalococcoides	s__mccartyi	blastn
61635	11.7646	6.43931	2.55341	2.52185	0.011674	0.0283743	d__Bacteria	p__Tenericutes	c__Mollicutes	o__Acholeplasmatales	f__Acholeplasmataceae	g__Acholeplasma	s__brassicae	blastn
624	62.9383	5.05297	2.1546	2.3452	0.019017	0.040585	d__Bacteria	p__Proteobacteria	c__Gammaproteobacteria	o__Enterobacterales	f__Enterobacteriaceae	g__Shigella	s__sonnei	blastn
64160	39.9619	8.20225	2.5875	3.16994	0.00152468	0.00721789	d__Bacteria	p__Aquificae	c__Aquificae	o__Desulfurobacteriales	f__Desulfurobacteriaceae	g__Desulfurobacterium	s__thermolithotrophum	blastn
65123	34.9855	8.01046	2.58302	3.1012	0.00192736	0.00725351	d__Bacteria	p__Tenericutes	c__Mollicutes	o__Mycoplasmatales	f__Mycoplasmataceae	g__Mycoplasma	s__wenyonii	blastn
656088	73.2172	9.07555	2.60647	3.48194	0.000497803	0.00586564	d__Bacteria	p__Tenericutes	c__Mollicutes	o__Mycoplasmatales	f__Mycoplasmataceae	g__Mycoplasma	s__mycoides group	blastn
673862	48.2862	8.47513	2.58905	3.27346	0.0010624	0.00721789	d__Bacteria		c__Candidatus Babeliae	o__Candidatus Babeliales	f__Candidatus Babeliaceae	g__Candidatus Babela	s__Candidatus Babela massiliensis	blastn
70864	10.5514	20.8566	3.3862	6.1593	7.3066e-10	3.19664e-08	d__Bacteria	p__Proteobacteria	c__Gammaproteobacteria	o__Alteromonadales	f__Shewanellaceae	g__Shewanella	s__pealeana	blastn
728003	32.8834	7.92116	2.57356	3.0779	0.00208462	0.00736986	d__Bacteria	p__Proteobacteria	c__Gammaproteobacteria	o__Thiotrichales	f__Piscirickettsiaceae	g__Cycloclasticus	s__Cycloclasticus sp. PY97N	blastn
729	30.2588	7.80129	2.33433	3.34199	0.000831799	0.00710246	d__Bacteria	p__Proteobacteria	c__Gammaproteobacteria	o__Pasteurellales	f__Pasteurellaceae	g__Haemophilus	s__parainfluenzae	blastn
754513	9.47575	6.12797	2.54077	2.41185	0.0158716	0.0358392	d__Bacteria	p__Tenericutes	c__Mollicutes	o__Mycoplasmatales	f__Mycoplasmataceae	g__Mycoplasma	s__Mycoplasma sp. Mirounga ES2774-NASSP4	blastn
754514	40.5107	8.22192	2.58871	3.17606	0.00149289	0.00721789	d__Bacteria	p__Tenericutes	c__Mollicutes	o__Mycoplasmatales	f__Mycoplasmataceae	g__Mycoplasma	s__Mycoplasma sp. Mirounga ES2805-ORL	blastn
754515	43.6926	8.33091	2.58964	3.21702	0.0012953	0.00721789	d__Bacteria	p__Tenericutes	c__Mollicutes	o__Mycoplasmatales	f__Mycoplasmataceae	g__Mycoplasma	s__sp. Mirounga ES2806-GEN	blastn
754516	55.3602	8.67244	2.59504	3.34192	0.000832002	0.00710246	d__Bacteria	p__Tenericutes	c__Mollicutes	o__Mycoplasmatales	f__Mycoplasmataceae	g__Mycoplasma	s__sp. Mirounga ES2806-NAS	blastn
754517	69.3306	8.99687	2.60641	3.45182	0.000556816	0.00590563	d__Bacteria	p__Tenericutes	c__Mollicutes	o__Mycoplasmatales	f__Mycoplasmataceae	g__Mycoplasma	s__sp. Phocoena C-264-GEN	blastn
758	8.5911	5.98138	2.61159	2.29032	0.0220029	0.0455681	d__Bacteria	p__Proteobacteria	c__Gammaproteobacteria	o__Pasteurellales	f__Pasteurellaceae	g__Rodentibacter	s__pneumotropicus	blastn
76629	30.2822	7.80223	2.57741	3.02716	0.00246861	0.00785468	d__Bacteria	p__Tenericutes	c__Mollicutes	o__Mycoplasmatales	f__Mycoplasmataceae	g__Mycoplasma	s__gallopavonis	blastn
81459	51.4968	8.56799	2.59378	3.30329	0.000955592	0.00721789	d__Bacteria	p__Tenericutes	c__Mollicutes	o__Entomoplasmatales	f__Entomoplasmataceae	g__Entomoplasma	s__melaleucae	blastn
84647	42.5045	8.29121	2.58577	3.20648	0.00134369	0.00721789	d__Bacteria	p__Proteobacteria	c__Alphaproteobacteria	o__Holosporales	f__Candidatus Paracaedibacteraceae	g__Candidatus Odyssella	s__Candidatus Odyssella thessalonicensis	blastn
85620	35.7872	8.04311	2.57963	3.11794	0.00182121	0.00724346	d__Bacteria	p__Tenericutes	c__Mollicutes	o__Acholeplasmatales	f__Acholeplasmataceae	g__Candidatus Phytoplasma	s__asteris	blastn
859	7.70444	5.83092	2.32454	2.50842	0.0121273	0.0287884	d__Bacteria	p__Fusobacteria	c__Fusobacteriia	o__Fusobacteriales	f__Fusobacteriaceae	g__Fusobacterium	s__necrophorum	blastn
865	36.0964	8.05556	2.57409	3.12948	0.00175114	0.00721789	d__Bacteria	p__Firmicutes	c__Negativicutes	o__Selenomonadales	f__Selenomonadaceae	g__Pectinatus	s__frisingensis	blastn
86660	101.111	9.54117	2.61468	3.64907	0.000263187	0.00490141	d__Bacteria	p__Tenericutes	c__Mollicutes	o__Mycoplasmatales	f__Mycoplasmataceae	g__Mycoplasma	s__dispar	blastn
86661	12.2035	5.74984	2.40469	2.3911	0.0167981	0.037688	d__Bacteria	p__Firmicutes	c__Bacilli	o__Bacillales	f__Bacillaceae	g__Bacillus	s__cereus group	blastn
9	54.0306	7.91125	2.2745	3.47824	0.000504725	0.00586564	d__Bacteria	p__Proteobacteria	c__Gammaproteobacteria	o__Enterobacterales	f__Erwiniaceae	g__Buchnera	s__aphidicola	blastn
92400	120.072	9.78911	2.61759	3.73975	0.000184207	0.00429816	d__Bacteria	p__Tenericutes	c__Mollicutes	o__Mycoplasmatales	f__Mycoplasmataceae	g__Mycoplasma	s__anseris	blastn
92401	44.1624	8.34643	2.58202	3.23252	0.00122702	0.00721789	d__Bacteria	p__Tenericutes	c__Mollicutes	o__Mycoplasmatales	f__Mycoplasmataceae	g__Mycoplasma	s__cloacale	blastn
92405	9.76201	6.17059	2.55654	2.41365	0.0157935	0.0358392	d__Bacteria	p__Tenericutes	c__Mollicutes	o__Mycoplasmatales	f__Mycoplasmataceae	g__Mycoplasma	s__Mycoplasma indiense	blastn
94869	43.942	8.33915	2.5889	3.22111	0.00127694	0.00721789	d__Bacteria	p__Firmicutes	c__Clostridia	o__Clostridiales	f__Clostridiaceae	g__Clostridium	s__gasigenes	blastn
979	8.7592	6.01429	2.54823	2.36019	0.0182657	0.0397081	d__Bacteria	p__Bacteroidetes	c__Flavobacteriia	o__Flavobacteriales	f__Flavobacteriaceae	g__Cellulophaga	s__lytica	blastn
1006576	17.6332	7.26527	2.70741	2.68348	0.00728612	0.0172103	d__Bacteria	p__Thermotogae	c__Thermotogae	o__Petrotogales	f__Petrotogaceae	g__Defluviitoga	s__tunisiensis	clark
114186	32.7591	7.4305	2.56891	2.89247	0.00382227	0.00969725	d__Bacteria	p__Proteobacteria	c__Gammaproteobacteria	o__Oceanospirillales	f__Halomonadaceae	g__Candidatus Carsonella	s__ruddii	clark
114881	99.3429	9.75917	2.76437	3.53034	0.000415023	0.00406129	d__Bacteria	p__Tenericutes	c__Mollicutes	o__Mycoplasmatales	f__Mycoplasmataceae	g__Mycoplasma	s__columbinum	clark
1160721	42.628	8.53867	2.73898	3.11747	0.00182411	0.00605584	d__Bacteria	p__Firmicutes	c__Clostridia	o__Clostridiales	f__Ruminococcaceae	g__Ruminococcus	s__bicirculans	clark
1331258	404.33	11.7841	2.72769	4.32017	1.55912e-05	0.000237333	d__Bacteria	p__Proteobacteria	c__Betaproteobacteria	o__Burkholderiales	f__Alcaligenaceae	g__Bordetella	s__pseudohinzii	clark
1358	51.0855	8.79976	2.73999	3.2116	0.00131996	0.00605584	d__Bacteria	p__Firmicutes	c__Bacilli	o__Lactobacillales	f__Streptococcaceae	g__Lactococcus	s__lactis	clark
138853	49.6743	8.75931	2.73872	3.19833	0.00138227	0.00605584	d__Bacteria	p__Tenericutes	c__Mollicutes	o__Entomoplasmatales	f__Entomoplasmataceae	g__Mesoplasma	s__lactucae	clark
142650	63.1049	9.10454	2.74854	3.3125	0.000924649	0.00605584	d__Bacteria	p__Tenericutes	c__Mollicutes	o__Mycoplasmatales	f__Mycoplasmataceae	g__Mycoplasma	s__phocirhinis	clark
1428	16.8775	7.20205	2.71579	2.65192	0.00800351	0.0185844	d__Bacteria	p__Firmicutes	c__Bacilli	o__Bacillales	f__Bacillaceae	g__Bacillus	s__thuringiensis	clark
1437453	28.5973	7.96263	2.73063	2.91604	0.00354508	0.00916369	d__Bacteria	p__Actinobacteria	c__Actinobacteria	o__Streptomycetales	f__Streptomycetaceae	g__Streptomyces	s__leeuwenhoekii	clark
1476025	39.8009	8.43962	2.73541	3.08532	0.00203335	0.00605584	d__Bacteria	p__Firmicutes	c__Bacilli	o__Bacillales	f__Bacillaceae	g__Heyndrickxia	s__vini	clark
1576550	19.9349	7.44219	2.72938	2.7267	0.0063972	0.0156503	d__Bacteria	p__Proteobacteria	c__Betaproteobacteria			g__Candidatus Kinetoplastibacterium	s__Candidatus Kinetoplastibacterium sorsogonicusi	clark
165179	44.6858	23.0399	3.38411	6.80825	9.87945e-12	4.51162e-10	d__Bacteria	p__Bacteroidetes	c__Bacteroidia	o__Bacteroidales	f__Prevotellaceae	g__Prevotella	s__copri	clark
171279	11.6778	21.2108	3.38619	6.26393	3.75397e-10	8.57158e-09	d__Bacteria	p__Tenericutes	c__Mollicutes	o__Mycoplasmatales	f__Mycoplasmataceae	g__Mycoplasma	s__anatis	clark
171284	49.9664	8.76777	2.74079	3.19899	0.0013791	0.00605584	d__Bacteria	p__Tenericutes	c__Mollicutes	o__Mycoplasmatales	f__Mycoplasmataceae	g__Mycoplasma	s__cynos	clark
173	10746.4	-29.3273	3.38337	-8.66807	4.39495e-18	6.02109e-16	d__Bacteria	p__Spirochaetes	c__Spirochaetia		f__Leptospiraceae	g__Leptospira	s__interrogans	clark
174	401.669	-26.0599	3.38349	-7.70208	1.33874e-14	9.17034e-13	d__Bacteria	p__Spirochaetes	c__Spirochaetia		f__Leptospiraceae	g__Leptospira	s__borgpetersenii	clark
19	51.4389	8.80964	2.74457	3.20985	0.00132805	0.00605584	d__Bacteria	p__Proteobacteria	c__Deltaproteobacteria	o__Desulfuromonadales	f__Desulfuromonadaceae	g__Pelobacter	s__carbinolicus	clark
1922217	75.5279	9.36382	2.53974	3.68692	0.000226982	0.00310966	d__Bacteria	p__Proteobacteria	c__Gammaproteobacteria	o__Enterobacterales	f__Erwiniaceae	g__Erwinia	s__Candidatus Erwinia haradaeae	clark
1982626	40.323	8.45841	2.73665	3.09079	0.00199624	0.00605584	d__Bacteria	p__Firmicutes	c__Erysipelotrichia	o__Erysipelotrichales	f__Erysipelotrichaceae	g__Faecalibacillus	s__intestinalis	clark
1985342	52.2801	8.8331	2.73963	3.2242	0.00126326	0.00605584	d__Viruses			o__Caudovirales	f__Myoviridae	g__Moonvirus	s__Citrobacter virus Moon	clark
2098	28.7808	7.97223	2.72366	2.92703	0.00342216	0.00901609	d__Bacteria	p__Tenericutes	c__Mollicutes	o__Mycoplasmatales	f__Mycoplasmataceae	g__Mycoplasma	s__hominis	clark
2107	212.451	10.8558	2.44524	4.43957	9.01392e-06	0.000154363	d__Bacteria	p__Tenericutes	c__Mollicutes	o__Mycoplasmatales	f__Mycoplasmataceae	g__Mycoplasma	s__pulmonis	clark
2116	51.8157	8.82018	2.7467	3.21119	0.00132185	0.00605584	d__Bacteria	p__Tenericutes		o__Mycoplasmoidales	f__Mycoplasmoidaceae	g__Malacoplasma	s__Mycoplasma iowae	clark
2120	52.5305	8.83999	2.74234	3.22352	0.00126626	0.00605584	d__Bacteria	p__Tenericutes	c__Mollicutes	o__Mycoplasmatales	f__Mycoplasmataceae	g__Mycoplasma	s__neurolyticum	clark
2121	66.6231	9.18273	2.75552	3.33249	0.000860728	0.00605584	d__Bacteria	p__Tenericutes	c__Mollicutes	o__Mycoplasmatales	f__Mycoplasmataceae	g__Mycoplasma	s__orale	clark
2124	39.8742	8.44236	2.74355	3.07717	0.00208977	0.00609147	d__Bacteria	p__Tenericutes	c__Mollicutes	o__Mycoplasmatales	f__Mycoplasmataceae	g__Mycoplasma	s__salivarium	clark
2128	40.4889	8.46438	2.72718	3.10372	0.00191107	0.00605584	d__Bacteria	p__Tenericutes	c__Mollicutes	o__Mycoplasmatales	f__Mycoplasmataceae	g__Mycoplasma	s__flocculare	clark
216937	50.1122	8.77195	2.74769	3.19248	0.00141055	0.00605584	d__Bacteria	p__Tenericutes	c__Mollicutes	o__Entomoplasmatales	f__Spiroplasmataceae	g__Spiroplasma	s__floricola	clark
2571749	55.4405	8.91779	2.74088	3.25362	0.00113946	0.00605584	d__Bacteria	p__Proteobacteria	c__Alphaproteobacteria	o__Sphingomonadales	f__Sphingomonadaceae	g__Novosphingobium	s__sp. EMRT-2	clark
2585771	26.2353	7.83843	2.7261	2.87533	0.00403604	0.0100534	d__Bacteria	p__Bacteroidetes	c__Flavobacteriia	o__Flavobacteriales	f__Flavobacteriaceae	g__Antarcticibacterium	s__arcticum	clark
2725994	17.55	7.25868	2.70071	2.6877	0.00719468	0.0172103	d__Bacteria	p__Tenericutes	c__Mollicutes	o__Mycoplasmatales	f__Mycoplasmataceae	g__Mycoplasma	s__sp. 1654_15	clark
2742195	44.7886	8.60993	2.74699	3.13431	0.00172257	0.00605584	d__Bacteria	p__Tenericutes	c__Mollicutes	o__Mycoplasmatales	f__Mycoplasmataceae	g__Mycoplasma	s__sp. OR1901	clark
2745561	30.5769	8.05929	2.72492	2.95763	0.00310018	0.00849448	d__Bacteria	p__Bacteroidetes	c__Flavobacteriia	o__Flavobacteriales	f__Flavobacteriaceae	g__Polaribacter	s__sp. HaHaR_3_91	clark
2764326	8.80505	6.26382	2.71026	2.31115	0.0208243	0.0445771	d__Bacteria	p__Fusobacteria	c__Fusobacteriia	o__Fusobacteriales	f__Fusobacteriaceae	g__Fusobacterium	s__sp. NSJ-57	clark
2792084	51.8439	8.09533	2.57892	3.13903	0.00169505	0.00605584	d__Bacteria	p__Tenericutes	c__Mollicutes	o__Entomoplasmatales	f__Spiroplasmataceae	g__Spiroplasma	s__endosymbiont of 'Nebria riversi'	clark
28304	16.3597	-21.5963	3.3863	-6.37756	1.79931e-10	6.16265e-09	d__Viruses			o__Herpesvirales	f__Herpesviridae	g__Muromegalovirus	s__Murid betaherpesvirus 2	clark
2857077	79.3348	5.37274	2.16725	2.47906	0.0131728	0.0295849	d__Bacteria	p__Cyanobacteria	c__Gloeobacteria	o__Gloeobacterales	f__Gloeobacteraceae	g__Anthocerotibacter	s__panamensis	clark
2886352	8.03025	6.13072	2.71657	2.25679	0.0240211	0.0498619	d__Bacteria	p__Cyanobacteria		o__Oscillatoriales	f__Coleofasciculaceae	g__Allocoleopsis	s__franciscana	clark
2894755	29.8609	8.02513	2.72695	2.9429	0.00325152	0.00873447	d__Bacteria	p__Proteobacteria	c__Epsilonproteobacteria	o__Campylobacterales	f__Thiovulaceae	g__Sulfurimonas	s__sp. HSL-3221	clark
29430	36.8956	7.60298	2.56128	2.96843	0.00299321	0.00836878	d__Bacteria	p__Proteobacteria	c__Gammaproteobacteria	o__Moraxellales	f__Moraxellaceae	g__Acinetobacter	s__Acinetobacter haemolyticus	clark
29559	41.8683	8.51272	2.73565	3.11178	0.00185964	0.00605584	d__Bacteria	p__Tenericutes	c__Mollicutes	o__Mycoplasmatales	f__Mycoplasmataceae	g__Mycoplasma	s__hyosynoviae	clark
353851	45.1884	8.62279	2.73841	3.14883	0.00163925	0.00605584	d__Bacteria	p__Tenericutes	c__Mollicutes	o__Mycoplasmatales	f__Mycoplasmataceae	g__Mycoplasma	s__sp. Ms02	clark
417368	45.7317	8.64001	2.7432	3.14961	0.0016349	0.00605584	d__Bacteria	p__Firmicutes	c__Bacilli	o__Lactobacillales	f__Enterococcaceae	g__Enterococcus	s__thailandicus	clark
45362	101.028	9.78344	2.76419	3.53935	0.000401113	0.00406129	d__Bacteria	p__Tenericutes	c__Mollicutes	o__Mycoplasmatales	f__Mycoplasmataceae	g__Mycoplasma	s__bovoculi	clark
45363	51.4476	8.80993	2.74018	3.21508	0.00130406	0.00605584	d__Bacteria	p__Tenericutes	c__Mollicutes	o__Mycoplasmatales	f__Mycoplasmataceae	g__Mycoplasma	s__alkalescens	clark
45663	39.6156	8.43301	2.73011	3.08889	0.00200903	0.00605584	d__Bacteria	p__Proteobacteria	c__Deltaproteobacteria	o__Desulfovibrionales	f__Desulfohalobiaceae	g__Desulfohalobium	s__retbaense	clark
47678	9.25999	20.8959	3.38693	6.16958	6.84725e-10	1.3401e-08	d__Bacteria	p__Bacteroidetes	c__Bacteroidia	o__Bacteroidales	f__Bacteroidaceae	g__Bacteroides	s__caccae	clark
518	110.641	9.46962	3.16218	2.99465	0.00274759	0.00784207	d__Bacteria	p__Proteobacteria	c__Betaproteobacteria	o__Burkholderiales	f__Alcaligenaceae	g__Bordetella	s__bronchiseptica	clark
53444	40.4065	8.46149	2.73452	3.09432	0.00197262	0.00605584	d__Bacteria	p__Firmicutes	c__Bacilli	o__Lactobacillales	f__Lactobacillaceae	g__Fructilactobacillus	s__lindneri	clark
571256	48.6829	8.7302	2.74086	3.18521	0.0014465	0.00605584	d__Bacteria	p__Proteobacteria	c__Alphaproteobacteria	o__Hyphomicrobiales	f__Brucellaceae	g__Brucella	s__pituitosa	clark
61635	52.365	8.83544	2.73943	3.22528	0.00125849	0.00605584	d__Bacteria	p__Tenericutes	c__Mollicutes	o__Acholeplasmatales	f__Acholeplasmataceae	g__Acholeplasma	s__brassicae	clark
64160	49.5703	8.75628	2.74537	3.18947	0.00142536	0.00605584	d__Bacteria	p__Aquificae	c__Aquificae	o__Desulfurobacteriales	f__Desulfurobacteriaceae	g__Desulfurobacterium	s__thermolithotrophum	clark
673862	12.6185	6.78122	2.85455	2.37559	0.0175211	0.0381014	d__Bacteria		c__Candidatus Babeliae	o__Candidatus Babeliales	f__Candidatus Babeliaceae	g__Candidatus Babela	s__Candidatus Babela massiliensis	clark
70864	13.2269	21.3917	3.38586	6.31796	2.65042e-10	7.26214e-09	d__Bacteria	p__Proteobacteria	c__Gammaproteobacteria	o__Alteromonadales	f__Shewanellaceae	g__Shewanella	s__pealeana	clark
71667	44.7785	8.60965	2.73755	3.14502	0.00166076	0.00605584	d__Bacteria	p__Chlamydiae	c__Chlamydiia	o__Parachlamydiales	f__Waddliaceae	g__Waddlia	s__chondrophila	clark
747548	11.693	6.67326	2.70478	2.46722	0.0136168	0.0300888	d__Bacteria	p__Cyanobacteria		o__Nostocales	f__Aphanizomenonaceae	g__Cylindrospermopsis	s__curvispora	clark
754517	108.59	9.88755	2.77474	3.56341	0.00036607	0.00406129	d__Bacteria	p__Tenericutes	c__Mollicutes	o__Mycoplasmatales	f__Mycoplasmataceae	g__Mycoplasma	s__sp. Phocoena C-264-GEN	clark
76629	42.3167	8.52805	2.73751	3.11526	0.00183782	0.00605584	d__Bacteria	p__Tenericutes	c__Mollicutes	o__Mycoplasmatales	f__Mycoplasmataceae	g__Mycoplasma	s__gallopavonis	clark
81459	40.4657	8.46352	2.73538	3.09409	0.00197418	0.00605584	d__Bacteria	p__Tenericutes	c__Mollicutes	o__Entomoplasmatales	f__Entomoplasmataceae	g__Entomoplasma	s__melaleucae	clark
821	18.9739	6.91699	3.01822	2.29174	0.0219205	0.0462016	d__Bacteria	p__Bacteroidetes	c__Bacteroidia	o__Bacteroidales		g__Phocaeicola	s__Phocaeicola vulgatus	clark
86660	122.45	10.0609	2.77389	3.62698	0.000286752	0.00357137	d__Bacteria	p__Tenericutes	c__Mollicutes	o__Mycoplasmatales	f__Mycoplasmataceae	g__Mycoplasma	s__dispar	clark
92400	40.2758	8.45681	2.72985	3.09791	0.00194894	0.00605584	d__Bacteria	p__Tenericutes	c__Mollicutes	o__Mycoplasmatales	f__Mycoplasmataceae	g__Mycoplasma	s__anseris	clark
92401	46.1754	8.654	2.73241	3.16717	0.00153931	0.00605584	d__Bacteria	p__Tenericutes	c__Mollicutes	o__Mycoplasmatales	f__Mycoplasmataceae	g__Mycoplasma	s__cloacale	clark
948	14.9216	7.02443	2.70706	2.59485	0.00946311	0.0216074	d__Bacteria	p__Proteobacteria	c__Alphaproteobacteria	o__Rickettsiales	f__Anaplasmataceae	g__Anaplasma	s__phagocytophilum	clark
94869	54.3168	8.88816	2.74646	3.23623	0.0012112	0.00605584	d__Bacteria	p__Firmicutes	c__Clostridia	o__Clostridiales	f__Clostridiaceae	g__Clostridium	s__gasigenes	clark
114881	28.6063	7.89154	2.53743	3.11005	0.00187054	0.0149226	d__Bacteria	p__Tenericutes	c__Mollicutes	o__Mycoplasmatales	f__Mycoplasmataceae	g__Mycoplasma	s__columbinum	clarks
114885	36.5903	8.24639	2.5398	3.24687	0.00116683	0.011435	d__Bacteria	p__Tenericutes	c__Mollicutes	o__Mycoplasmatales	f__Mycoplasmataceae	g__Mycoplasma	s__maculosum	clarks
1278232	24.3362	7.65832	2.52203	3.03657	0.00239283	0.0156332	d__Bacteria	p__Firmicutes	c__Tissierellia	o__Tissierellales	f__Tissierellaceae	g__Keratinibaculum	s__paraultunense	clarks
1331258	268.583	11.1216	2.53905	4.38021	1.18565e-05	0.000331982	d__Bacteria	p__Proteobacteria	c__Betaproteobacteria	o__Burkholderiales	f__Alcaligenaceae	g__Bordetella	s__pseudohinzii	clarks
142650	40.402	8.38931	2.54016	3.30266	0.000957716	0.011435	d__Bacteria	p__Tenericutes	c__Mollicutes	o__Mycoplasmatales	f__Mycoplasmataceae	g__Mycoplasma	s__phocirhinis	clarks
165179	47.6126	23.0569	3.32763	6.92894	4.24016e-12	2.07768e-10	d__Bacteria	p__Bacteroidetes	c__Bacteroidia	o__Bacteroidales	f__Prevotellaceae	g__Prevotella	s__copri	clarks
173	11298.4	-30	3.35147	-8.95129	3.51357e-19	6.8866e-17	d__Bacteria	p__Spirochaetes	c__Spirochaetia		f__Leptospiraceae	g__Leptospira	s__interrogans	clarks
174	415.476	-26.1535	3.38349	-7.72974	1.07764e-14	7.0406e-13	d__Bacteria	p__Spirochaetes	c__Spirochaetia		f__Leptospiraceae	g__Leptospira	s__borgpetersenii	clarks
19	23.082	7.58207	2.53645	2.98925	0.00279668	0.0171296	d__Bacteria	p__Proteobacteria	c__Deltaproteobacteria	o__Desulfuromonadales	f__Desulfuromonadaceae	g__Pelobacter	s__carbinolicus	clarks
1906744	10.7962	6.4857	2.54795	2.54546	0.0109135	0.043654	d__Bacteria	p__Proteobacteria	c__Gammaproteobacteria	o__Pasteurellales	f__Pasteurellaceae	g__Rodentibacter	s__heylii	clarks
2070463	18.1951	7.23943	2.5249	2.86721	0.00414103	0.0231898	d__Bacteria	p__Firmicutes	c__Bacilli	o__Bacillales	f__Bacillaceae	g__Lysinibacillus	s__sp. SGAir0095	clarks
2097	18.8275	7.28844	2.521	2.89109	0.00383912	0.0221314	d__Bacteria	p__Tenericutes	c__Mollicutes	o__Mycoplasmatales	f__Mycoplasmataceae	g__Mycoplasma	s__genitalium	clarks
2104	31.8816	8.04777	2.52773	3.18379	0.0014536	0.0129502	d__Bacteria	p__Tenericutes	c__Mollicutes	o__Mycoplasmatales	f__Mycoplasmataceae	g__Mycoplasma	s__pneumoniae	clarks
2107	57.7677	8.90502	2.21519	4.01998	5.82036e-05	0.00142599	d__Bacteria	p__Tenericutes	c__Mollicutes	o__Mycoplasmatales	f__Mycoplasmataceae	g__Mycoplasma	s__pulmonis	clarks
2109	79.6761	9.36871	2.56072	3.65862	0.000253574	0.00513171	d__Bacteria	p__Tenericutes	c__Mollicutes	o__Mycoplasmatales	f__Mycoplasmataceae	g__Mycoplasma	s__synoviae	clarks
2111	27.6828	7.84416	2.52698	3.10416	0.00190821	0.0149226	d__Bacteria	p__Tenericutes	c__Mollicutes	o__Mycoplasmatales	f__Mycoplasmataceae	g__Mycoplasma	s__arthritidis	clarks
2113	12.44	6.69131	2.51397	2.66165	0.00777578	0.0338678	d__Bacteria	p__Tenericutes	c__Mollicutes	o__Mycoplasmatales	f__Mycoplasmataceae	g__Mycoplasma	s__californicum	clarks
2116	12.7564	6.72752	2.51992	2.66974	0.00759096	0.0338143	d__Bacteria	p__Tenericutes		o__Mycoplasmoidales	f__Mycoplasmoidaceae	g__Malacoplasma	s__Mycoplasma iowae	clarks
2120	46.7785	8.60065	2.55016	3.37259	0.00074464	0.011435	d__Bacteria	p__Tenericutes	c__Mollicutes	o__Mycoplasmatales	f__Mycoplasmataceae	g__Mycoplasma	s__neurolyticum	clarks
2128	12.9015	6.74374	2.49983	2.69768	0.0069825	0.0318272	d__Bacteria	p__Tenericutes	c__Mollicutes	o__Mycoplasmatales	f__Mycoplasmataceae	g__Mycoplasma	s__flocculare	clarks
2139	13.3929	6.79767	2.51869	2.69889	0.00695718	0.0318272	d__Bacteria	p__Tenericutes	c__Mollicutes	o__Entomoplasmatales	f__Spiroplasmataceae	g__Spiroplasma	s__clarkii	clarks
2663009	8.07381	6.0693	2.30514	2.63294	0.00846498	0.0360682	d__Bacteria	p__Fusobacteria	c__Fusobacteriia	o__Fusobacteriales	f__Fusobacteriaceae	g__Fusobacterium	s__pseudoperiodonticum	clarks
2742195	45.3639	8.55635	2.55304	3.35144	0.000803932	0.011435	d__Bacteria	p__Tenericutes	c__Mollicutes	o__Mycoplasmatales	f__Mycoplasmataceae	g__Mycoplasma	s__sp. OR1901	clarks
28227	17.2305	7.16063	2.51365	2.8487	0.00438982	0.0239001	d__Bacteria	p__Tenericutes		o__Mycoplasmoidales	f__Mycoplasmoidaceae	g__Malacoplasma	s__Mycoplasma penetrans	clarks
29391	26.6445	7.78907	2.52725	3.08203	0.00205591	0.0149244	d__Bacteria	p__Firmicutes	c__Bacilli	o__Bacillales		g__Gemella	s__Gemella morbillorum	clarks
29553	10.6867	6.47243	2.50833	2.58038	0.00986921	0.0411567	d__Bacteria	p__Tenericutes	c__Mollicutes	o__Mycoplasmatales	f__Mycoplasmataceae	g__Mycoplasma	s__bovirhinis	clarks
29556	16.3335	7.08366	2.51031	2.82183	0.00477501	0.0239975	d__Bacteria	p__Tenericutes	c__Mollicutes	o__Mycoplasmatales	f__Mycoplasmataceae	g__Mycoplasma	s__gallinaceum	clarks
343874	16.6612	7.11233	2.50898	2.83475	0.00458618	0.0239975	d__Bacteria	p__Bacteroidetes	c__Flavobacteriia	o__Flavobacteriales	f__Flavobacteriaceae	g__Empedobacter	s__falsenii	clarks
353851	78.5856	9.34884	2.56104	3.65041	0.000261822	0.00513171	d__Bacteria	p__Tenericutes	c__Mollicutes	o__Mycoplasmatales	f__Mycoplasmataceae	g__Mycoplasma	s__sp. Ms02	clarks
45361	26.0827	7.75843	2.53263	3.06339	0.00218843	0.0151209	d__Bacteria	p__Tenericutes	c__Mollicutes	o__Mycoplasmatales	f__Mycoplasmataceae	g__Mycoplasma	s__conjunctivae	clarks
45362	43.1936	8.48564	2.54935	3.32855	0.000872989	0.011435	d__Bacteria	p__Tenericutes	c__Mollicutes	o__Mycoplasmatales	f__Mycoplasmataceae	g__Mycoplasma	s__bovoculi	clarks
47678	9.64759	20.8751	3.22715	6.46857	9.89331e-11	3.23181e-09	d__Bacteria	p__Bacteroidetes	c__Bacteroidia	o__Bacteroidales	f__Bacteroidaceae	g__Bacteroides	s__caccae	clarks
50052	14.6438	6.92644	2.53138	2.73623	0.00621472	0.0301152	d__Bacteria	p__Tenericutes	c__Mollicutes	o__Mycoplasmatales	f__Mycoplasmataceae	g__Mycoplasma	s__crocodyli	clarks
518	150.405	24.6216	3.17408	7.75709	8.69036e-15	7.0406e-13	d__Bacteria	p__Proteobacteria	c__Betaproteobacteria	o__Burkholderiales	f__Alcaligenaceae	g__Bordetella	s__bronchiseptica	clarks
571256	20.1453	7.38598	2.54169	2.90593	0.00366163	0.0217479	d__Bacteria	p__Proteobacteria	c__Alphaproteobacteria	o__Hyphomicrobiales	f__Brucellaceae	g__Brucella	s__pituitosa	clarks
59600	16.4601	7.0948	2.51194	2.82442	0.00473655	0.0239975	d__Bacteria	p__Bacteroidetes	c__Flavobacteriia	o__Flavobacteriales	f__Flavobacteriaceae	g__Cellulophaga	s__algicola	clarks
61635	38.5446	8.32144	2.53396	3.28396	0.00102359	0.011435	d__Bacteria	p__Tenericutes	c__Mollicutes	o__Acholeplasmatales	f__Acholeplasmataceae	g__Acholeplasma	s__brassicae	clarks
64160	41.5485	8.42965	2.54348	3.31422	0.000918997	0.011435	d__Bacteria	p__Aquificae	c__Aquificae	o__Desulfurobacteriales	f__Desulfurobacteriaceae	g__Desulfurobacterium	s__thermolithotrophum	clarks
754515	27.2435	7.82106	2.5284	3.09329	0.00197953	0.0149226	d__Bacteria	p__Tenericutes	c__Mollicutes	o__Mycoplasmatales	f__Mycoplasmataceae	g__Mycoplasma	s__sp. Mirounga ES2806-GEN	clarks
754516	33.6539	8.12583	2.54324	3.19507	0.00139796	0.0129502	d__Bacteria	p__Tenericutes	c__Mollicutes	o__Mycoplasmatales	f__Mycoplasmataceae	g__Mycoplasma	s__sp. Mirounga ES2806-NAS	clarks
754517	25.9746	7.7524	2.53613	3.05678	0.00223728	0.0151209	d__Bacteria	p__Tenericutes	c__Mollicutes	o__Mycoplasmatales	f__Mycoplasmataceae	g__Mycoplasma	s__sp. Phocoena C-264-GEN	clarks
76629	9.87549	6.35901	2.53466	2.50883	0.0121133	0.0465532	d__Bacteria	p__Tenericutes	c__Mollicutes	o__Mycoplasmatales	f__Mycoplasmataceae	g__Mycoplasma	s__gallopavonis	clarks
853	9.5997	6.31787	2.31274	2.73177	0.0062996	0.0301152	d__Bacteria	p__Firmicutes	c__Clostridia	o__Clostridiales	f__Ruminococcaceae	g__Faecalibacterium	s__prausnitzii	clarks
86660	36.6648	8.24933	2.53929	3.24867	0.00115946	0.011435	d__Bacteria	p__Tenericutes	c__Mollicutes	o__Mycoplasmatales	f__Mycoplasmataceae	g__Mycoplasma	s__dispar	clarks
873191	22.8585	7.56802	2.52319	2.99938	0.00270528	0.0171044	d__Bacteria	p__Proteobacteria	c__Epsilonproteobacteria	o__Campylobacterales	f__Arcobacteraceae	g__Arcobacter	s__defluvii	clarks
889453	9.68928	6.33151	2.50493	2.52762	0.0114838	0.0450166	d__Bacteria	p__Bacteroidetes	c__Bacteroidia	o__Marinilabiliales	f__Marinilabiliaceae	g__Alkalitalea	s__saponilacus	clarks
92400	28.0625	7.86381	2.52192	3.11819	0.00181966	0.0149226	d__Bacteria	p__Tenericutes	c__Mollicutes	o__Mycoplasmatales	f__Mycoplasmataceae	g__Mycoplasma	s__anseris	clarks
94869	41.0419	8.41193	2.53892	3.3132	0.000922364	0.011435	d__Bacteria	p__Firmicutes	c__Clostridia	o__Clostridiales	f__Clostridiaceae	g__Clostridium	s__gasigenes	clarks
99598	10.2477	6.4122	2.51674	2.54782	0.0108399	0.043654	d__Bacteria	p__Cyanobacteria		o__Nostocales	f__Calotrichaceae	g__Calothrix	s__sp. PCC 7507	clarks
1985342	37.0484	8.26437	2.53375	3.26171	0.00110741	0.011435	d__Viruses			o__Caudovirales	f__Myoviridae	g__Moonvirus	s__Citrobacter virus Moon	clarks
28304	19.1682	-21.8615	3.22194	-6.78522	1.15912e-11	4.54376e-10	d__Viruses			o__Herpesvirales	f__Herpesviridae	g__Muromegalovirus	s__Murid betaherpesvirus 2	clarks
1331258	13.1214	22.9045	3.38519	6.76608	1.32322e-11	2.09509e-10	d__Bacteria	p__Proteobacteria	c__Betaproteobacteria	o__Burkholderiales	f__Alcaligenaceae	g__Bordetella	s__pseudohinzii	diamond_megan
1643429	27.4092	-9.26653	3.39104	-2.73265	0.00628275	0.0497384	d__Bacteria	p__Candidatus Kryptonia				g__Candidatus Kryptobacter	s__Candidatus Kryptobacter tengchongensis	diamond_megan
165179	45.0144	24.3103	3.3839	7.1841	6.76511e-13	2.14229e-11	d__Bacteria	p__Bacteroidetes	c__Bacteroidia	o__Bacteroidales	f__Prevotellaceae	g__Prevotella	s__copri	diamond_megan
173	451.44	-27.1392	3.38384	-8.02024	1.05543e-15	1.00265e-13	d__Bacteria	p__Spirochaetes	c__Spirochaetia		f__Leptospiraceae	g__Leptospira	s__interrogans	diamond_megan
174	6.71725	-21.315	3.41256	-6.24605	4.20964e-10	3.99916e-09	d__Bacteria	p__Spirochaetes	c__Spirochaetia		f__Leptospiraceae	g__Leptospira	s__borgpetersenii	diamond_megan
2107	85.5708	8.0279	2.51307	3.19446	0.00140095	0.0120991	d__Bacteria	p__Tenericutes	c__Mollicutes	o__Mycoplasmatales	f__Mycoplasmataceae	g__Mycoplasma	s__pulmonis	diamond_megan
214675	77.3656	-24.6787	3.38608	-7.28828	3.13945e-13	1.49124e-11	d__Bacteria	p__Spirochaetes	c__Spirochaetia	o__Leptospirales	f__Leptospiraceae	g__Leptospira	s__Leptospira interrogans	diamond_megan
29507	6.90801	-21.3544	3.41181	-6.25895	3.87567e-10	3.99916e-09	d__Bacteria	p__Spirochaetes	c__Spirochaetia	o__Leptospirales	f__Leptospiraceae	g__Leptospira	s__kirschneri	diamond_megan
33894	40.1973	-23.7624	3.38856	-7.01252	2.34059e-12	5.55891e-11	d__Bacteria	p__Actinobacteria	c__Actinobacteria	o__Corynebacteriales	f__Mycobacteriaceae	g__Mycobacterium	s__Mycobacterium tuberculosis	diamond_megan
36809	9.25446	22.4291	3.38595	6.62417	3.4921e-11	4.14687e-10	d__Bacteria	p__Actinobacteria	c__Actinobacteria	o__Corynebacteriales	f__Mycobacteriaceae	g__Mycobacteroides	s__abscessus	diamond_megan
518	10.5859	22.613	3.38562	6.67913	2.40368e-11	3.26213e-10	d__Bacteria	p__Proteobacteria	c__Betaproteobacteria	o__Burkholderiales	f__Alcaligenaceae	g__Bordetella	s__bronchiseptica	diamond_megan
520	15.2132	23.1086	3.38494	6.82689	8.67774e-12	1.64877e-10	d__Bacteria	p__Proteobacteria	c__Betaproteobacteria	o__Burkholderiales	f__Alcaligenaceae	g__Bordetella	s__pertussis	diamond_megan
1280380	27.4674	5.16433	1.95787	2.63774	0.00834618	0.0184246	d__Bacteria	p__Cyanobacteria		o__Synechococcales	f__Synechococcaceae	g__Synechococcus	s__sp. KORDI-100	kaiju
292566	20.2409	4.38288	1.65969	2.64078	0.00827162	0.0183901	d__Bacteria	p__Cyanobacteria		o__Synechococcales	f__Synechococcaceae	g__Dactylococcopsis	s__salina	kaiju
109790	28.5977	5.63862	1.86718	3.01985	0.00252898	0.00696213	d__Bacteria	p__Firmicutes	c__Bacilli	o__Lactobacillales	f__Lactobacillaceae	g__Lactobacillus	s__jensenii	kaiju
1761012	24.14	6.7281	2.14144	3.14186	0.00167877	0.0050852	d__Bacteria	p__Firmicutes	c__Clostridia	o__Clostridiales	f__Peptococcaceae	g__Desulfitobacterium	s__Peptococcaceae bacterium DCMF	kaiju
178899	41.7563	7.52305	2.15511	3.4908	0.00048157	0.00299421	d__Bacteria	p__Firmicutes	c__Clostridia	o__Clostridiales	f__Clostridiales Family XVI. Incertae Sedis	g__Carboxydocella	s__thermautotrophica	kaiju
2001	15.4062	5.3279	2.03719	2.61532	0.00891426	0.0194041	d__Bacteria	p__Actinobacteria	c__Actinobacteria	o__Streptosporangiales	f__Streptosporangiaceae	g__Streptosporangium	s__roseum	kaiju
670	27.6413	4.15442	1.76767	2.35022	0.0187624	0.0347067	d__Bacteria	p__Proteobacteria	c__Gammaproteobacteria	o__Vibrionales	f__Vibrionaceae	g__Vibrio	s__parahaemolyticus	kaiju
56	24.2529	4.65433	1.68649	2.75977	0.00578427	0.0137413	d__Bacteria	p__Proteobacteria	c__Deltaproteobacteria	o__Myxococcales	f__Polyangiaceae	g__Sorangium	s__cellulosum	kaiju
173	10097.3	-15.2137	2.73658	-5.55938	2.70742e-08	2.81572e-06	d__Bacteria	p__Spirochaetes	c__Spirochaetia		f__Leptospiraceae	g__Leptospira	s__interrogans	kaiju
1492898	11.2397	5.60965	2.18001	2.57322	0.0100756	0.0213849	d__Bacteria	p__Bacteroidetes	c__Chitinophagia	o__Chitinophagales	f__Chitinophagaceae	g__Flavisolibacter	s__tropicus	kaiju
29549	26.8605	6.1452	1.92111	3.19877	0.00138015	0.00442758	d__Bacteria	p__Bacteroidetes	c__Cytophagia	o__Bacteroidetes Order II. Incertae sedis	f__Rhodothermaceae	g__Rhodothermus	s__marinus	kaiju
2527978	29.1329	7.00141	2.01912	3.46756	0.00052521	0.00304819	d__Bacteria	p__Planctomycetes	c__Planctomycetia	o__Planctomycetales	f__Planctomycetaceae	g__Gimesia	s__panareensis	kaiju
2734302	12.4941	-7.6623	2.2478	-3.4088	0.000652497	0.00326598	d__Viruses	p__Cossaviricota	c__Quintoviricetes	o__Piccovirales	f__Parvoviridae	g__Chaphamaparvovirus	s__Rodent chaphamaparvovirus 1	kaiju
754516	430.603	11.6167	2.34827	4.94694	7.53894e-07	6.41495e-05	d__Bacteria	p__Tenericutes	c__Mollicutes	o__Mycoplasmatales	f__Mycoplasmataceae	g__Mycoplasma	s__sp. Mirounga ES2806-NAS	kaiju
754517	275.054	10.9701	2.33443	4.69929	2.61069e-06	0.000128611	d__Bacteria	p__Tenericutes	c__Mollicutes	o__Mycoplasmatales	f__Mycoplasmataceae	g__Mycoplasma	s__sp. Phocoena C-264-GEN	kaiju
353851	204.993	9.82352	2.07807	4.72724	2.2759e-06	0.000118347	d__Bacteria	p__Tenericutes	c__Mollicutes	o__Mycoplasmatales	f__Mycoplasmataceae	g__Mycoplasma	s__sp. Ms02	kaiju
2742195	149.893	10.0945	2.30915	4.37152	1.23382e-05	0.000288714	d__Bacteria	p__Tenericutes	c__Mollicutes	o__Mycoplasmatales	f__Mycoplasmataceae	g__Mycoplasma	s__sp. OR1901	kaiju
2725994	139.88	9.99483	2.1507	4.64725	3.36388e-06	0.000134015	d__Bacteria	p__Tenericutes	c__Mollicutes	o__Mycoplasmatales	f__Mycoplasmataceae	g__Mycoplasma	s__sp. 1654_15	kaiju
2683967	100.603	9.51937	2.29776	4.1429	3.42943e-05	0.000553439	d__Bacteria	p__Tenericutes	c__Mollicutes	o__Mycoplasmatales	f__Mycoplasmataceae	g__Mycoplasma	s__sp. NEAQ87857	kaiju
754515	74.3207	9.08269	2.28263	3.97904	6.91936e-05	0.000952429	d__Bacteria	p__Tenericutes	c__Mollicutes	o__Mycoplasmatales	f__Mycoplasmataceae	g__Mycoplasma	s__sp. Mirounga ES2806-GEN	kaiju
2801918	83.9825	9.25891	2.28518	4.05172	5.08424e-05	0.000751251	d__Bacteria	p__Tenericutes	c__Mollicutes	o__Mycoplasmatales	f__Mycoplasmataceae	g__Mycoplasma	s__sp. E35C	kaiju
640330	65.2523	8.89502	2.27965	3.90192	9.54339e-05	0.00122365	d__Bacteria	p__Tenericutes	c__Mollicutes	o__Mycoplasmatales	f__Mycoplasmataceae	g__Mycoplasma	s__sp. Pen4	kaiju
1749074	52.8964	8.59227	2.26569	3.79234	0.000149235	0.00154174	d__Bacteria	p__Tenericutes	c__Mollicutes	o__Mycoplasmatales	f__Mycoplasmataceae	g__Mycoplasma	s__sp. (ex Biomphalaria glabrata)	kaiju
2726117	28.857	7.7188	2.24643	3.43602	0.000590317	0.00319385	d__Bacteria	p__Tenericutes	c__Mollicutes	o__Mycoplasmatales	f__Mycoplasmataceae	g__Mycoplasma	s__sp. C264-NAS	kaiju
2120	829.585	11.1259	2.28414	4.87094	1.11068e-06	7.99688e-05	d__Bacteria	p__Tenericutes	c__Mollicutes	o__Mycoplasmatales	f__Mycoplasmataceae	g__Mycoplasma	s__neurolyticum	kaiju
2118	375.451	11.419	2.34345	4.87274	1.1006e-06	7.99688e-05	d__Bacteria	p__Tenericutes	c__Mollicutes	o__Mycoplasmatales	f__Mycoplasmataceae	g__Mycoplasma	s__mobile	kaiju
45361	370.028	11.3981	2.15445	5.29048	1.21995e-07	1.14187e-05	d__Bacteria	p__Tenericutes	c__Mollicutes	o__Mycoplasmatales	f__Mycoplasmataceae	g__Mycoplasma	s__conjunctivae	kaiju
2111	301.967	11.1048	2.33657	4.75261	2.00809e-06	0.000117473	d__Bacteria	p__Tenericutes	c__Mollicutes	o__Mycoplasmatales	f__Mycoplasmataceae	g__Mycoplasma	s__arthritidis	kaiju
2124	292.673	11.0597	2.33434	4.73784	2.16013e-06	0.000118347	d__Bacteria	p__Tenericutes	c__Mollicutes	o__Mycoplasmatales	f__Mycoplasmataceae	g__Mycoplasma	s__salivarium	kaiju
86660	243.084	10.7919	2.32865	4.63442	3.57947e-06	0.000134015	d__Bacteria	p__Tenericutes	c__Mollicutes	o__Mycoplasmatales	f__Mycoplasmataceae	g__Mycoplasma	s__dispar	kaiju
45362	246.32	10.811	2.32836	4.64317	3.43096e-06	0.000134015	d__Bacteria	p__Tenericutes	c__Mollicutes	o__Mycoplasmatales	f__Mycoplasmataceae	g__Mycoplasma	s__bovoculi	kaiju
2121	253.492	10.8524	2.32885	4.65998	3.16243e-06	0.000134015	d__Bacteria	p__Tenericutes	c__Mollicutes	o__Mycoplasmatales	f__Mycoplasmataceae	g__Mycoplasma	s__orale	kaiju
50052	227.287	10.695	2.3268	4.59643	4.29784e-06	0.000148992	d__Bacteria	p__Tenericutes	c__Mollicutes	o__Mycoplasmatales	f__Mycoplasmataceae	g__Mycoplasma	s__crocodyli	kaiju
538220	234.931	10.7427	2.32729	4.61596	3.91289e-06	0.000140864	d__Bacteria	p__Tenericutes	c__Mollicutes	o__Mycoplasmatales	f__Mycoplasmataceae	g__Mycoplasma	s__struthionis	kaiju
2104	192.295	10.4538	2.31607	4.5136	6.37349e-06	0.000199476	d__Bacteria	p__Tenericutes	c__Mollicutes	o__Mycoplasmatales	f__Mycoplasmataceae	g__Mycoplasma	s__pneumoniae	kaiju
2099	172.336	10.2958	2.31213	4.45293	8.47054e-06	0.00025135	d__Bacteria	p__Tenericutes	c__Mollicutes	o__Mycoplasmatales	f__Mycoplasmataceae	g__Mycoplasma	s__hyopneumoniae	kaiju
2100	172.746	10.2992	2.3145	4.44985	8.59315e-06	0.00025135	d__Bacteria	p__Tenericutes	c__Mollicutes	o__Mycoplasmatales	f__Mycoplasmataceae	g__Mycoplasma	s__hyorhinis	kaiju
92401	175.96	10.3258	2.15622	4.78885	1.67741e-06	0.000112147	d__Bacteria	p__Tenericutes	c__Mollicutes	o__Mycoplasmatales	f__Mycoplasmataceae	g__Mycoplasma	s__cloacale	kaiju
547987	134.813	9.94155	2.30731	4.30871	1.64211e-05	0.000311593	d__Bacteria	p__Tenericutes	c__Mollicutes	o__Mycoplasmatales	f__Mycoplasmataceae	g__Mycoplasma	s__tauri	kaiju
45363	133.965	9.93245	2.30681	4.30571	1.66449e-05	0.000311593	d__Bacteria	p__Tenericutes	c__Mollicutes	o__Mycoplasmatales	f__Mycoplasmataceae	g__Mycoplasma	s__alkalescens	kaiju
92400	119.707	9.77014	2.30308	4.24221	2.21334e-05	0.000377869	d__Bacteria	p__Tenericutes	c__Mollicutes	o__Mycoplasmatales	f__Mycoplasmataceae	g__Mycoplasma	s__anseris	kaiju
2098	133.517	9.92761	2.30293	4.31087	1.62616e-05	0.000311593	d__Bacteria	p__Tenericutes	c__Mollicutes	o__Mycoplasmatales	f__Mycoplasmataceae	g__Mycoplasma	s__hominis	kaiju
142649	90.5452	9.36752	2.29473	4.08219	4.46127e-05	0.000674487	d__Bacteria	p__Tenericutes	c__Mollicutes	o__Mycoplasmatales	f__Mycoplasmataceae	g__Mycoplasma	s__phocicerebrale	kaiju
2128	100.035	8.78731	2.19034	4.01185	6.02458e-05	0.00086754	d__Bacteria	p__Tenericutes	c__Mollicutes	o__Mycoplasmatales	f__Mycoplasmataceae	g__Mycoplasma	s__flocculare	kaiju
353852	92.1685	9.39308	2.29214	4.09796	4.16815e-05	0.000661252	d__Bacteria	p__Tenericutes	c__Mollicutes	o__Mycoplasmatales	f__Mycoplasmataceae	g__Mycoplasma	s__nasistruthionis	kaiju
29559	91.7191	9.38611	2.1334	4.39961	1.08445e-05	0.000286038	d__Bacteria	p__Tenericutes	c__Mollicutes	o__Mycoplasmatales	f__Mycoplasmataceae	g__Mycoplasma	s__hyosynoviae	kaiju
519450	75.3175	9.10199	2.13608	4.26108	2.0344e-05	0.000359283	d__Bacteria	p__Tenericutes	c__Mollicutes	o__Mycoplasmatales	f__Mycoplasmataceae	g__Mycoplasma	s__anserisalpingitidis	kaiju
29554	61.2575	8.80394	2.27501	3.86984	0.000108906	0.00129033	d__Bacteria	p__Tenericutes	c__Mollicutes	o__Mycoplasmatales	f__Mycoplasmataceae	g__Mycoplasma	s__canadense	kaiju
51365	60.9006	8.79549	2.27277	3.86995	0.000108858	0.00129033	d__Bacteria	p__Tenericutes	c__Mollicutes	o__Mycoplasmatales	f__Mycoplasmataceae	g__Mycoplasma	s__yeatsii	kaiju
142651	29.5177	7.75133	2.25116	3.44325	0.000574758	0.00314249	d__Bacteria	p__Tenericutes	c__Mollicutes	o__Mycoplasmatales	f__Mycoplasmataceae	g__Mycoplasma	s__phocidae	kaiju
984991	14.6707	5.27233	1.99842	2.63825	0.00833352	0.0184246	d__Bacteria	p__Tenericutes	c__Mollicutes	o__Mycoplasmatales	f__Mycoplasmataceae	g__Mycoplasma	s__parvum	kaiju
2096	12.3377	6.4949	2.2319	2.91003	0.00361398	0.00926764	d__Bacteria	p__Tenericutes	c__Mollicutes	o__Mycoplasmatales	f__Mycoplasmataceae	g__Mycoplasma	s__gallisepticum	kaiju
2097	12.5371	6.5178	2.23237	2.91968	0.00350389	0.00908487	d__Bacteria	p__Tenericutes	c__Mollicutes	o__Mycoplasmatales	f__Mycoplasmataceae	g__Mycoplasma	s__genitalium	kaiju
2123	6.23656	5.51406	2.22718	2.4758	0.0132937	0.026594	d__Bacteria	p__Tenericutes	c__Mollicutes	o__Mycoplasmatales	f__Mycoplasmataceae	g__Mycoplasma	s__putrefaciens	kaiju
2107	800.553	12.5114	2.08511	6.00032	1.96923e-09	2.304e-07	d__Bacteria	p__Tenericutes	c__Mollicutes	o__Mycoplasmatales	f__Mycoplasmataceae	g__Mycoplasma	s__pulmonis	kaiju
171284	242.334	10.7874	2.32765	4.63448	3.57828e-06	0.000134015	d__Bacteria	p__Tenericutes	c__Mollicutes	o__Mycoplasmatales	f__Mycoplasmataceae	g__Mycoplasma	s__cynos	kaiju
2109	213.741	10.6063	2.32396	4.56391	5.02091e-06	0.000167842	d__Bacteria	p__Tenericutes	c__Mollicutes	o__Mycoplasmatales	f__Mycoplasmataceae	g__Mycoplasma	s__synoviae	kaiju
29553	181.678	9.64916	2.21084	4.36447	1.27433e-05	0.000290921	d__Bacteria	p__Tenericutes	c__Mollicutes	o__Mycoplasmatales	f__Mycoplasmataceae	g__Mycoplasma	s__bovirhinis	kaiju
76629	194.094	10.4672	2.31938	4.51294	6.39345e-06	0.000199476	d__Bacteria	p__Tenericutes	c__Mollicutes	o__Mycoplasmatales	f__Mycoplasmataceae	g__Mycoplasma	s__gallopavonis	kaiju
29561	169.656	10.2732	2.15497	4.76721	1.86795e-06	0.00011656	d__Bacteria	p__Tenericutes	c__Mollicutes	o__Mycoplasmatales	f__Mycoplasmataceae	g__Mycoplasma	s__meleagridis	kaiju
142650	167.043	10.2507	2.31158	4.43452	9.22798e-06	0.000261739	d__Bacteria	p__Tenericutes	c__Mollicutes	o__Mycoplasmatales	f__Mycoplasmataceae	g__Mycoplasma	s__phocirhinis	kaiju
33923	164.485	9.5056	2.20607	4.30884	1.64113e-05	0.000311593	d__Bacteria	p__Tenericutes	c__Mollicutes	o__Mycoplasmatales	f__Mycoplasmataceae	g__Mycoplasma	s__felis	kaiju
48003	157.287	10.1639	2.31291	4.39443	1.11063e-05	0.000286038	d__Bacteria	p__Tenericutes	c__Mollicutes	o__Mycoplasmatales	f__Mycoplasmataceae	g__Mycoplasma	s__pullorum	kaiju
2094	137.49	9.96992	2.30778	4.32013	1.55937e-05	0.000311593	d__Bacteria	p__Tenericutes	c__Mollicutes	o__Mycoplasmatales	f__Mycoplasmataceae	g__Mycoplasma	s__arginini	kaiju
171285	135.834	9.95244	2.30898	4.31032	1.63019e-05	0.000311593	d__Bacteria	p__Tenericutes	c__Mollicutes	o__Mycoplasmatales	f__Mycoplasmataceae	g__Mycoplasma	s__glycophilum	kaiju
53558	137.796	9.97312	2.30799	4.32114	1.55227e-05	0.000311593	d__Bacteria	p__Tenericutes	c__Mollicutes	o__Mycoplasmatales	f__Mycoplasmataceae	g__Mycoplasma	s__edwardii	kaiju
171281	126.889	9.85419	2.30116	4.28228	1.8499e-05	0.00033951	d__Bacteria	p__Tenericutes	c__Mollicutes	o__Mycoplasmatales	f__Mycoplasmataceae	g__Mycoplasma	s__citelli	kaiju
29556	125.509	9.8384	2.30182	4.27418	1.91841e-05	0.000345314	d__Bacteria	p__Tenericutes	c__Mollicutes	o__Mycoplasmatales	f__Mycoplasmataceae	g__Mycoplasma	s__gallinaceum	kaiju
114885	122.142	9.79927	2.10912	4.64615	3.38184e-06	0.000134015	d__Bacteria	p__Tenericutes	c__Mollicutes	o__Mycoplasmatales	f__Mycoplasmataceae	g__Mycoplasma	s__maculosum	kaiju
114880	119.663	9.7696	2.30334	4.24149	2.22038e-05	0.000377869	d__Bacteria	p__Tenericutes	c__Mollicutes	o__Mycoplasmatales	f__Mycoplasmataceae	g__Mycoplasma	s__columbinasale	kaiju
2112	69.76	8.99135	2.27945	3.94453	7.99567e-05	0.00107903	d__Bacteria	p__Tenericutes	c__Mollicutes	o__Mycoplasmatales	f__Mycoplasmataceae	g__Mycoplasma	s__bovigenitalium	kaiju
171282	63.4142	8.85381	2.27525	3.89135	9.96863e-05	0.00123361	d__Bacteria	p__Tenericutes	c__Mollicutes	o__Mycoplasmatales	f__Mycoplasmataceae	g__Mycoplasma	s__columborale	kaiju
171279	62.2606	8.82733	2.27988	3.87185	0.000108014	0.00129033	d__Bacteria	p__Tenericutes	c__Mollicutes	o__Mycoplasmatales	f__Mycoplasmataceae	g__Mycoplasma	s__anatis	kaiju
2110	51.1164	8.54296	2.27317	3.75816	0.000171165	0.00170437	d__Bacteria	p__Tenericutes	c__Mollicutes	o__Mycoplasmatales	f__Mycoplasmataceae	g__Mycoplasma	s__agalactiae	kaiju
29555	45.2163	8.36613	2.26302	3.6969	0.000218251	0.00199013	d__Bacteria	p__Tenericutes	c__Mollicutes	o__Mycoplasmatales	f__Mycoplasmataceae	g__Mycoplasma	s__canis	kaiju
2113	38.0607	8.11777	2.25504	3.59983	0.000318428	0.00248374	d__Bacteria	p__Tenericutes	c__Mollicutes	o__Mycoplasmatales	f__Mycoplasmataceae	g__Mycoplasma	s__californicum	kaiju
114881	30.4203	7.7948	2.25232	3.46078	0.000538607	0.00304819	d__Bacteria	p__Tenericutes	c__Mollicutes	o__Mycoplasmatales	f__Mycoplasmataceae	g__Mycoplasma	s__columbinum	kaiju
2115	13.5981	6.63482	2.23286	2.97144	0.00296406	0.00785937	d__Bacteria	p__Tenericutes	c__Mollicutes	o__Mycoplasmatales	f__Mycoplasmataceae	g__Mycoplasma	s__fermentans	kaiju
2130	28.8318	7.71741	2.24858	3.43213	0.000598862	0.00320745	d__Bacteria	p__Tenericutes	c__Mollicutes	o__Mycoplasmatales	f__Mycoplasmataceae	g__Ureaplasma	s__urealyticum	kaiju
134821	20.4991	7.22609	2.23811	3.22866	0.00124371	0.00409898	d__Bacteria	p__Tenericutes	c__Mollicutes	o__Mycoplasmatales	f__Mycoplasmataceae	g__Ureaplasma	s__parvum	kaiju
295596	49.0476	8.48333	2.27391	3.73073	0.000190929	0.00184845	d__Bacteria	p__Tenericutes	c__Mollicutes	o__Mycoplasmatales	f__Mycoplasmataceae	g__Candidatus Hepatoplasma	s__crinochetorum	kaiju
2792084	75.9494	9.11395	2.28712	3.9849	6.75089e-05	0.00094311	d__Bacteria	p__Tenericutes	c__Mollicutes	o__Entomoplasmatales	f__Spiroplasmataceae	g__Spiroplasma	s__endosymbiont of 'Nebria riversi'	kaiju
216963	30.4377	7.79563	2.24887	3.46646	0.000527358	0.00304819	d__Bacteria	p__Tenericutes	c__Mollicutes	o__Entomoplasmatales	f__Spiroplasmataceae	g__Spiroplasma	s__sp. TIUS-1	kaiju
216964	31.6183	7.85041	2.249	3.49063	0.000481891	0.00299421	d__Bacteria	p__Tenericutes	c__Mollicutes	o__Entomoplasmatales	f__Spiroplasmataceae	g__Spiroplasma	s__sp. BIUS-1	kaiju
216938	59.5759	8.76396	2.08444	4.20446	2.61707e-05	0.000437425	d__Bacteria	p__Tenericutes	c__Mollicutes	o__Entomoplasmatales	f__Spiroplasmataceae	g__Spiroplasma	s__helicoides	kaiju
2137	49.9246	8.50893	2.26772	3.7522	0.000175293	0.00172709	d__Bacteria	p__Tenericutes	c__Mollicutes	o__Entomoplasmatales	f__Spiroplasmataceae	g__Spiroplasma	s__apis	kaiju
2145	41.3168	8.23613	2.26597	3.63471	0.000278293	0.00227916	d__Bacteria	p__Tenericutes	c__Mollicutes	o__Entomoplasmatales	f__Spiroplasmataceae	g__Spiroplasma	s__taiwanense	kaiju
324079	33.8122	7.94713	2.25231	3.52844	0.000418013	0.00298672	d__Bacteria	p__Tenericutes	c__Mollicutes	o__Entomoplasmatales	f__Spiroplasmataceae	g__Spiroplasma	s__tabanidicola	kaiju
216936	34.1135	7.95983	2.26321	3.51705	0.000436364	0.00299421	d__Bacteria	p__Tenericutes	c__Mollicutes	o__Entomoplasmatales	f__Spiroplasmataceae	g__Spiroplasma	s__diminutum	kaiju
315358	25.9327	7.5647	2.26132	3.34526	0.000822055	0.00333728	d__Bacteria	p__Tenericutes	c__Mollicutes	o__Entomoplasmatales	f__Spiroplasmataceae	g__Spiroplasma	s__eriocheiris	kaiju
216945	25.568	7.54428	2.24649	3.35826	0.00078435	0.00329216	d__Bacteria	p__Tenericutes	c__Mollicutes	o__Entomoplasmatales	f__Spiroplasmataceae	g__Spiroplasma	s__syrphidicola	kaiju
2136	22.0832	7.33323	2.25468	3.25245	0.00114416	0.00386618	d__Bacteria	p__Tenericutes	c__Mollicutes	o__Entomoplasmatales	f__Spiroplasmataceae	g__Spiroplasma	s__monobiae	kaiju
216932	22.5988	7.36638	2.24214	3.28542	0.00101829	0.00366584	d__Bacteria	p__Tenericutes	c__Mollicutes	o__Entomoplasmatales	f__Spiroplasmataceae	g__Spiroplasma	s__chinense	kaiju
216935	15.1221	6.78781	2.22854	3.04585	0.00232023	0.00649628	d__Bacteria	p__Tenericutes	c__Mollicutes	o__Entomoplasmatales	f__Spiroplasmataceae	g__Spiroplasma	s__culicicola	kaiju
216933	15.754	6.84664	2.23542	3.0628	0.00219276	0.00620066	d__Bacteria	p__Tenericutes	c__Mollicutes	o__Entomoplasmatales	f__Spiroplasmataceae	g__Spiroplasma	s__chrysopicola	kaiju
216934	25.5804	7.54451	2.26991	3.3237	0.000888303	0.00338011	d__Bacteria	p__Tenericutes	c__Mollicutes	o__Entomoplasmatales	f__Spiroplasmataceae	g__Spiroplasma	s__corruscae	kaiju
216942	7.24425	5.72894	2.23374	2.56474	0.0103254	0.0218163	d__Bacteria	p__Tenericutes	c__Mollicutes	o__Entomoplasmatales	f__Spiroplasmataceae	g__Spiroplasma	s__litorale	kaiju
216946	5.09636	5.22416	2.23109	2.34152	0.0192052	0.0352027	d__Bacteria	p__Tenericutes	c__Mollicutes	o__Entomoplasmatales	f__Spiroplasmataceae	g__Spiroplasma	s__turonicum	kaiju
216931	4.50819	5.04648	2.25981	2.23314	0.0255397	0.0441223	d__Bacteria	p__Tenericutes	c__Mollicutes	o__Entomoplasmatales	f__Spiroplasmataceae	g__Spiroplasma	s__alleghenense	kaiju
74700	78.5356	9.1622	2.29076	3.99964	6.34395e-05	0.000899687	d__Bacteria	p__Tenericutes	c__Mollicutes	o__Entomoplasmatales	f__Entomoplasmataceae	g__Entomoplasma	s__freundtii	kaiju
215578	39.8318	7.45553	2.15549	3.45886	0.000542475	0.00304819	d__Bacteria	p__Tenericutes	c__Mollicutes	o__Entomoplasmatales	f__Entomoplasmataceae	g__Entomoplasma	s__somnilux	kaiju
81459	7.33933	5.74806	2.22447	2.58401	0.00976595	0.0208222	d__Bacteria	p__Tenericutes	c__Mollicutes	o__Entomoplasmatales	f__Entomoplasmataceae	g__Entomoplasma	s__melaleucae	kaiju
138853	31.2198	7.83245	2.04821	3.82406	0.000131274	0.00139628	d__Bacteria	p__Tenericutes	c__Mollicutes	o__Entomoplasmatales	f__Entomoplasmataceae	g__Mesoplasma	s__lactucae	kaiju
216427	30.1047	7.77972	2.24315	3.46821	0.000523945	0.00304819	d__Bacteria	p__Tenericutes	c__Mollicutes	o__Entomoplasmatales	f__Entomoplasmataceae	g__Mesoplasma	s__chauliocola	kaiju
225999	28.068	7.6788	2.24713	3.41716	0.000632785	0.00324864	d__Bacteria	p__Tenericutes	c__Mollicutes	o__Entomoplasmatales	f__Entomoplasmataceae	g__Mesoplasma	s__syrphidae	kaiju
38986	83.8585	9.25681	2.28602	4.04932	5.13676e-05	0.000751251	d__Bacteria	p__Tenericutes	c__Mollicutes	o__Acholeplasmatales	f__Acholeplasmataceae	g__Acholeplasma	s__palmae	kaiju
264636	36.4713	8.05628	2.25379	3.57455	0.000350828	0.00262236	d__Bacteria	p__Tenericutes	c__Mollicutes	o__Acholeplasmatales	f__Acholeplasmataceae	g__Acholeplasma	s__hippikon	kaiju
61635	34.8928	7.99253	2.25165	3.54964	0.00038576	0.00281969	d__Bacteria	p__Tenericutes	c__Mollicutes	o__Acholeplasmatales	f__Acholeplasmataceae	g__Acholeplasma	s__brassicae	kaiju
135727	11.8045	6.43149	2.21877	2.89867	0.00374747	0.0094801	d__Bacteria	p__Tenericutes	c__Mollicutes	o__Acholeplasmatales	f__Acholeplasmataceae	g__Candidatus Phytoplasma	s__ziziphi	kaiju
59748	7.20097	5.72122	2.26924	2.5212	0.0116955	0.0237977	d__Bacteria	p__Tenericutes	c__Mollicutes	o__Acholeplasmatales	f__Acholeplasmataceae	g__Candidatus Phytoplasma	s__australiense	kaiju
29552	25.9397	7.56563	2.10349	3.5967	0.000322284	0.00249304	d__Bacteria	p__Tenericutes	c__Mollicutes	o__Acholeplasmatales	f__Acholeplasmataceae	g__Acholeplasma	s__axanthum	kaiju
2735436	23.4205	7.41797	2.26109	3.28071	0.00103548	0.00370597	d__Bacteria	p__Tenericutes	c__Mollicutes	o__Acholeplasmatales	f__Acholeplasmataceae	g__Mariniplasma	s__anaerobium	kaiju
28227	134.864	9.94209	2.30598	4.31143	1.622e-05	0.000311593	d__Bacteria	p__Tenericutes		o__Mycoplasmoidales	f__Mycoplasmoidaceae	g__Malacoplasma	s__Mycoplasma penetrans	kaiju
2116	103.857	9.56527	2.30037	4.15815	3.20842e-05	0.000526857	d__Bacteria	p__Tenericutes		o__Mycoplasmoidales	f__Mycoplasmoidaceae	g__Malacoplasma	s__Mycoplasma iowae	kaiju
1541959	76.4873	9.12428	2.07047	4.40687	1.04874e-05	0.000286038	d__Bacteria	p__Tenericutes				g__Candidatus Izimaplasma	s__Candidatus Izimaplasma sp. HR1	kaiju
2779776	29.509	7.75084	2.25185	3.44198	0.000577466	0.00314249	d__Bacteria	p__Firmicutes	c__Bacilli	o__Bacillales	f__Bacillaceae	g__Bacillus	s__sp. HD4P25	kaiju
1890302	23.2199	7.40569	2.24647	3.29659	0.000978671	0.00358057	d__Bacteria	p__Firmicutes	c__Bacilli	o__Bacillales	f__Bacillaceae	g__Bacillus	s__wiedmannii	kaiju
1423	24.627	5.0413	2.10731	2.39229	0.0167438	0.0318541	d__Bacteria	p__Firmicutes	c__Bacilli	o__Bacillales	f__Bacillaceae	g__Bacillus	s__subtilis	kaiju
2728853	16.4471	6.90887	2.24015	3.0841	0.00204167	0.00586197	d__Bacteria	p__Firmicutes	c__Bacilli	o__Bacillales	f__Bacillaceae	g__Bacillus	s__fonticola	kaiju
1983719	13.9409	6.67061	2.2264	2.99614	0.0027342	0.00746126	d__Bacteria	p__Firmicutes	c__Bacilli	o__Bacillales	f__Bacillaceae	g__Bacillus	s__shivajii	kaiju
1479	11.2379	6.36032	2.22914	2.85326	0.00432736	0.0108011	d__Bacteria	p__Firmicutes	c__Bacilli	o__Bacillales	f__Bacillaceae	g__Bacillus	s__smithii	kaiju
1455	7.56016	5.79011	2.05597	2.81624	0.00485897	0.011937	d__Bacteria	p__Firmicutes	c__Bacilli	o__Bacillales	f__Bacillaceae	g__Bacillus	s__badius	kaiju
182710	29.0605	7.72908	2.08536	3.70635	0.000210266	0.00196809	d__Bacteria	p__Firmicutes	c__Bacilli	o__Bacillales	f__Bacillaceae	g__Oceanobacillus	s__iheyensis	kaiju
2052660	15.1941	6.79438	2.23116	3.04523	0.00232506	0.00649628	d__Bacteria	p__Firmicutes	c__Bacilli	o__Bacillales	f__Bacillaceae	g__Oceanobacillus	s__zhaokaii	kaiju
33932	37.4561	8.0949	2.10278	3.84963	0.000118299	0.00136701	d__Bacteria	p__Firmicutes	c__Bacilli	o__Bacillales	f__Bacillaceae	g__Bacillus	s__cohnii	kaiju
294699	21.8638	7.3188	2.24268	3.26341	0.00110078	0.00379061	d__Bacteria	p__Firmicutes	c__Bacilli	o__Bacillales	f__Bacillaceae	g__Anoxybacillus	s__amylolyticus	kaiju
2613334	9.87489	4.68444	1.92653	2.43154	0.0150346	0.0291959	d__Bacteria	p__Firmicutes	c__Bacilli	o__Bacillales	f__Bacillaceae	g__Anoxybacillus	s__sediminis	kaiju
2880221	29.7903	7.03471	2.1446	3.28019	0.00103736	0.00370597	d__Bacteria	p__Firmicutes	c__Bacilli	o__Bacillales	f__Bacillaceae	g__Mesobacillus	s__sp. S13	kaiju
1407	23.9637	7.45098	2.24038	3.32577	0.000881761	0.00338011	d__Bacteria	p__Firmicutes	c__Bacilli	o__Bacillales	f__Bacillaceae	g__Peribacillus	s__psychrosaccharolyticus	kaiju
1402861	23.1206	7.39929	2.24498	3.29592	0.000980993	0.00358057	d__Bacteria	p__Firmicutes	c__Bacilli	o__Bacillales	f__Bacillaceae	g__Bacillus	s__filamentosus	kaiju
2745198	22.3162	6.6156	2.14423	3.08531	0.00203342	0.00586197	d__Bacteria	p__Firmicutes	c__Bacilli	o__Bacillales	f__Bacillaceae	g__Metabacillus	s__sp. KUDC1714	kaiju
386490	10.9557	6.32395	2.22937	2.83666	0.00455885	0.0113185	d__Bacteria	p__Firmicutes	c__Bacilli	o__Bacillales	f__Bacillaceae	g__Terribacillus	s__goriensis	kaiju
586416	13.0241	6.57297	2.07972	3.16051	0.00157495	0.00489751	d__Bacteria	p__Firmicutes	c__Bacilli	o__Bacillales	f__Bacillaceae	g__Terribacillus	s__aidingensis	kaiju
1532552	16.3123	6.89754	2.07241	3.32827	0.000873872	0.00338011	d__Bacteria	p__Firmicutes	c__Bacilli	o__Bacillales	f__Bacillaceae	g__Anaerobacillus	s__isosaccharinicus	kaiju
1230341	17.7997	7.02261	2.23606	3.14062	0.00168591	0.00509037	d__Bacteria	p__Firmicutes	c__Bacilli	o__Bacillales	f__Bacillaceae	g__Salimicrobium	s__jeotgali	kaiju
632773	18.2712	7.06012	2.24086	3.15063	0.00162917	0.0049997	d__Bacteria	p__Firmicutes	c__Bacilli	o__Bacillales	f__Bacillaceae	g__Salisediminibacterium	s__beveridgei	kaiju
2070463	3.83407	4.81655	2.04364	2.35685	0.0184307	0.0342945	d__Bacteria	p__Firmicutes	c__Bacilli	o__Bacillales	f__Bacillaceae	g__Lysinibacillus	s__sp. SGAir0095	kaiju
35841	11.4495	6.38725	2.22579	2.86966	0.00410909	0.010339	d__Bacteria	p__Firmicutes	c__Bacilli	o__Bacillales	f__Bacillaceae	g__Bacillus	s__thermoamylovorans	kaiju
1426	5.78373	5.40637	2.24215	2.41125	0.015898	0.0305945	d__Bacteria	p__Firmicutes	c__Bacilli	o__Bacillales	f__Bacillaceae	g__Parageobacillus	s__thermoglucosidasius	kaiju
2213194	5.08409	5.21929	2.24337	2.32655	0.0199894	0.0361401	d__Bacteria	p__Firmicutes	c__Bacilli	o__Bacillales	f__Bacillaceae	g__Paraliobacillus	s__zengyii	kaiju
170573	32.1379	7.87395	2.25189	3.49659	0.000471239	0.00299421	d__Bacteria	p__Firmicutes	c__Bacilli	o__Bacillales	f__Staphylococcaceae	g__Staphylococcus	s__pettenkoferi	kaiju
1280	18.7779	7.10021	2.02797	3.50114	0.000463267	0.00299421	d__Bacteria	p__Firmicutes	c__Bacilli	o__Bacillales	f__Staphylococcaceae	g__Staphylococcus	s__aureus	kaiju
33028	18.9825	7.11518	2.23585	3.18232	0.00146101	0.0046044	d__Bacteria	p__Firmicutes	c__Bacilli	o__Bacillales	f__Staphylococcaceae	g__Staphylococcus	s__saccharolyticus	kaiju
2892440	6.10839	5.48421	2.23399	2.45489	0.0140928	0.0275959	d__Bacteria	p__Firmicutes	c__Bacilli	o__Bacillales	f__Staphylococcaceae	g__Staphylococcus	s__sp. CCM 9025	kaiju
1281	4.93732	5.17819	2.22834	2.32379	0.0201368	0.0362462	d__Bacteria	p__Firmicutes	c__Bacilli	o__Bacillales	f__Staphylococcaceae	g__Staphylococcus	s__carnosus	kaiju
2708346	46.3322	8.40125	2.26137	3.71512	0.000203104	0.00192025	d__Bacteria	p__Firmicutes	c__Bacilli	o__Bacillales	f__Staphylococcaceae	g__Jeotgalicoccus	s__sp. WY2	kaiju
150056	27.0956	7.62797	2.24487	3.39796	0.000678896	0.00326988	d__Bacteria	p__Firmicutes	c__Bacilli	o__Bacillales	f__Staphylococcaceae	g__Mammaliicoccus	s__fleurettii	kaiju
1855823	7.10258	5.70066	2.21898	2.56904	0.010198	0.0215958	d__Bacteria	p__Firmicutes	c__Bacilli	o__Bacillales	f__Staphylococcaceae	g__Macrococcus	s__canis	kaiju
489910	7.00461	5.68009	2.22873	2.54858	0.0108164	0.0225042	d__Bacteria	p__Firmicutes	c__Bacilli	o__Bacillales	f__Staphylococcaceae	g__Nosocomiicoccus	s__ampullae	kaiju
1473112	22.8823	7.38449	2.24619	3.28757	0.00101057	0.00366343	d__Bacteria	p__Firmicutes	c__Bacilli	o__Bacillales	f__Paenibacillaceae	g__Paenibacillus	s__guangzhouensis	kaiju
2495582	16.6826	5.46195	2.16477	2.5231	0.0116324	0.0237372	d__Bacteria	p__Firmicutes	c__Bacilli	o__Bacillales	f__Paenibacillaceae	g__Paenibacillus	s__albus	kaiju
162209	12.0973	6.46655	2.22902	2.90107	0.00371893	0.00945903	d__Bacteria	p__Firmicutes	c__Bacilli	o__Bacillales	f__Paenibacillaceae	g__Paenibacillus	s__naphthalenovorans	kaiju
1778678	9.89034	6.17638	2.23011	2.76954	0.00561347	0.0134145	d__Bacteria	p__Firmicutes	c__Bacilli	o__Bacillales	f__Paenibacillaceae	g__Paenibacillus	s__psychroresistens	kaiju
2674991	19.5813	7.15989	2.2399	3.19652	0.00139096	0.00444349	d__Bacteria	p__Firmicutes	c__Bacilli	o__Bacillales	f__Paenibacillaceae	g__Cohnella	s__candidum	kaiju
2728023	7.61931	5.80187	2.22774	2.60437	0.00920421	0.0199425	d__Bacteria	p__Firmicutes	c__Bacilli	o__Bacillales	f__Paenibacillaceae	g__Cohnella	s__sp. MFER-1	kaiju
2496837	4.86646	5.15956	2.07919	2.48153	0.0130821	0.0262765	d__Bacteria	p__Firmicutes	c__Bacilli	o__Bacillales	f__Paenibacillaceae	g__Brevibacillus	s__marinus	kaiju
51173	41.0692	8.22742	2.264	3.63403	0.000279032	0.00227916	d__Bacteria	p__Firmicutes	c__Bacilli	o__Bacillales	f__Planococcaceae	g__Ureibacillus	s__thermosphaericus	kaiju
2810514	21.9654	7.3255	2.23781	3.27351	0.00106222	0.00372438	d__Bacteria	p__Firmicutes	c__Bacilli	o__Bacillales	f__Planococcaceae	g__Sporosarcina	s__sp. Marseille-Q4063	kaiju
2320858	24.6826	7.4936	2.2451	3.33775	0.000844591	0.00333728	d__Bacteria	p__Firmicutes	c__Bacilli	o__Bacillales	f__Planococcaceae	g__Paenisporosarcina	s__sp. K2R23-3	kaiju
84135	13.5297	6.62792	2.2327	2.96857	0.00299193	0.00791087	d__Bacteria	p__Firmicutes	c__Bacilli	o__Bacillales	f__Listeriaceae	g__Gemella	s__sanguinis	kaiju
2840371	12.8802	5.81535	2.12458	2.73718	0.0061969	0.0144646	d__Bacteria	p__Firmicutes	c__Bacilli	o__Bacillales		g__Gemella	s__Gemella sp. zg-570	kaiju
332410	26.9983	7.6228	2.24856	3.39008	0.000698726	0.00326988	d__Bacteria	p__Firmicutes	c__Bacilli	o__Bacillales	f__Planococcaceae	g__Exiguobacterium	s__sibiricum	kaiju
1638	24.0592	7.45674	2.24807	3.31694	0.000910078	0.00340106	d__Bacteria	p__Firmicutes	c__Bacilli	o__Bacillales	f__Listeriaceae	g__Listeria	s__ivanovii	kaiju
2756	25.3534	7.53223	2.25259	3.3438	0.000826381	0.00333728	d__Bacteria	p__Firmicutes	c__Bacilli	o__Bacillales	f__Listeriaceae	g__Brochothrix	s__thermosphacta	kaiju
405212	32.7171	7.1705	2.14754	3.33894	0.000840986	0.00333728	d__Bacteria	p__Firmicutes	c__Bacilli	o__Bacillales	f__Alicyclobacillaceae	g__Alicyclobacillus	s__acidocaldarius	kaiju
2606450	5.54985	5.34755	2.23176	2.39611	0.01657	0.0315877	d__Bacteria	p__Firmicutes	c__Bacilli	o__Bacillales	f__Alicyclobacillaceae	g__Alicyclobacillus	s__sp. TC	kaiju
1125966	10.1746	6.21773	2.23942	2.77649	0.00549488	0.0132216	d__Bacteria	p__Firmicutes	c__Bacilli	o__Bacillales	f__Thermoactinomycetaceae	g__Polycladomyces	s__abyssicola	kaiju
2026	10.3838	5.50035	2.13122	2.58084	0.00985603	0.0209665	d__Bacteria	p__Firmicutes	c__Bacilli	o__Bacillales	f__Thermoactinomycetaceae	g__Thermoactinomyces	s__vulgaris	kaiju
37482	5.55762	5.34721	2.26948	2.35613	0.0184662	0.0342945	d__Bacteria	p__Firmicutes	c__Bacilli	o__Bacillales	f__Thermoactinomycetaceae	g__Laceyella	s__sacchari	kaiju
269673	18.8001	7.10183	2.07315	3.42562	0.00061339	0.00320745	d__Bacteria	p__Firmicutes	c__Bacilli	o__Bacillales	f__Sporolactobacillaceae	g__Sporolactobacillus	s__terrae	kaiju
2695882	27.2149	7.63446	2.25146	3.39089	0.000696673	0.00326988	d__Bacteria	p__Firmicutes	c__Bacilli	o__Lactobacillales	f__Lactobacillaceae	g__Lactobacillus	s__sp. 3B(2020)	kaiju
2012495	25.0836	7.51681	2.24689	3.34543	0.000821545	0.00333728	d__Bacteria	p__Firmicutes	c__Bacilli	o__Lactobacillales	f__Lactobacillaceae	g__Lactobacillus	s__panisapium	kaiju
147802	21.6419	7.30444	2.07788	3.51534	0.000439192	0.00299421	d__Bacteria	p__Firmicutes	c__Bacilli	o__Lactobacillales	f__Lactobacillaceae	g__Lactobacillus	s__iners	kaiju
1584	4.03536	4.8879	2.24239	2.17978	0.0292741	0.04991	d__Bacteria	p__Firmicutes	c__Bacilli	o__Lactobacillales	f__Lactobacillaceae	g__Lactobacillus	s__delbrueckii	kaiju
1249	23.7153	7.43593	2.2403	3.31917	0.000902846	0.00340106	d__Bacteria	p__Firmicutes	c__Bacilli	o__Lactobacillales	f__Lactobacillaceae	g__Weissella	s__paramesenteroides	kaiju
137591	22.1667	7.33863	2.25175	3.25908	0.00111775	0.00379061	d__Bacteria	p__Firmicutes	c__Bacilli	o__Lactobacillales	f__Lactobacillaceae	g__Weissella	s__cibaria	kaiju
1162633	5.22336	5.26006	2.02138	2.60221	0.00926257	0.0200226	d__Bacteria	p__Firmicutes	c__Bacilli	o__Lactobacillales	f__Lactobacillaceae	g__Weissella	s__diestrammenae	kaiju
1633	26.6337	7.60319	2.23996	3.39434	0.000687933	0.00326988	d__Bacteria	p__Firmicutes	c__Bacilli	o__Lactobacillales	f__Lactobacillaceae	g__Lactobacillus	s__vaginalis	kaiju
97478	27.6215	7.65563	2.25507	3.39486	0.000686637	0.00326988	d__Bacteria	p__Firmicutes	c__Bacilli	o__Lactobacillales	f__Lactobacillaceae	g__Lactobacillus	s__mucosae	kaiju
104955	8.74426	5.99992	2.25256	2.6636	0.00773084	0.0174687	d__Bacteria	p__Firmicutes	c__Bacilli	o__Lactobacillales	f__Lactobacillaceae	g__Lactobacillus	s__frumenti	kaiju
1847728	43.6803	8.31651	2.10996	3.94154	8.09585e-05	0.00107903	d__Bacteria	p__Firmicutes	c__Bacilli	o__Lactobacillales	f__Lactobacillaceae	g__Companilactobacillus	s__allii	kaiju
1254	32.6553	7.89697	2.25459	3.50262	0.000460708	0.00299421	d__Bacteria	p__Firmicutes	c__Bacilli	o__Lactobacillales	f__Lactobacillaceae	g__Pediococcus	s__acidilactici	kaiju
1244	17.8909	7.02995	2.25129	3.12263	0.0017924	0.00530914	d__Bacteria	p__Firmicutes	c__Bacilli	o__Lactobacillales	f__Lactobacillaceae	g__Leuconostoc	s__gelidum	kaiju
1138822	26.3072	7.58552	2.25081	3.37012	0.000751348	0.00329216	d__Bacteria	p__Firmicutes	c__Bacilli	o__Lactobacillales	f__Lactobacillaceae	g__Lactobacillus	s__curieae	kaiju
1625	25.2168	7.52446	2.24464	3.35219	0.000801752	0.00333728	d__Bacteria	p__Firmicutes	c__Bacilli	o__Lactobacillales	f__Lactobacillaceae	g__Fructilactobacillus	s__sanfranciscensis	kaiju
1603	23.9441	7.44983	2.24577	3.31727	0.000909015	0.00340106	d__Bacteria	p__Firmicutes	c__Bacilli	o__Lactobacillales	f__Lactobacillaceae	g__Amylolactobacillus	s__amylophilus	kaiju
293371	14.222	6.69935	2.25218	2.9746	0.00293366	0.00785937	d__Bacteria	p__Firmicutes	c__Bacilli	o__Lactobacillales	f__Lactobacillaceae	g__Lactobacillus	s__oligofermentans	kaiju
1296540	6.80803	5.64113	2.24378	2.51412	0.0119331	0.0241761	d__Bacteria	p__Firmicutes	c__Bacilli	o__Lactobacillales	f__Lactobacillaceae	g__Lactobacillus	s__nenjiangensis	kaiju
228229	10.78	6.30028	2.23404	2.82013	0.00480041	0.0118242	d__Bacteria	p__Firmicutes	c__Bacilli	o__Lactobacillales	f__Lactobacillaceae	g__Ligilactobacillus	s__saerimneri	kaiju
89059	8.27917	5.92081	2.28783	2.58796	0.00965459	0.0206736	d__Bacteria	p__Firmicutes	c__Bacilli	o__Lactobacillales	f__Lactobacillaceae	g__Lactobacillus	s__acidipiscis	kaiju
254785	26.117	7.57528	2.08635	3.63088	0.00028246	0.00227916	d__Bacteria	p__Firmicutes	c__Bacilli	o__Lactobacillales	f__Streptococcaceae	g__Streptococcus	s__halichoeri	kaiju
1348	6.74679	5.62663	2.24789	2.50307	0.0123122	0.0248902	d__Bacteria	p__Firmicutes	c__Bacilli	o__Lactobacillales	f__Streptococcaceae	g__Streptococcus	s__parauberis	kaiju
1341	8.13395	5.8949	2.23442	2.63823	0.00833404	0.0184246	d__Bacteria	p__Firmicutes	c__Bacilli	o__Lactobacillales	f__Streptococcaceae	g__Streptococcus	s__ratti	kaiju
1151742	5.25032	5.26733	2.25118	2.33981	0.0192938	0.0352027	d__Bacteria	p__Firmicutes	c__Bacilli	o__Lactobacillales	f__Streptococcaceae	g__Lactococcus	s__taiwanensis	kaiju
1805431	4.5299	5.05495	2.23149	2.26528	0.0234955	0.040953	d__Bacteria	p__Firmicutes	c__Bacilli	o__Lactobacillales	f__Enterococcaceae	g__Enterococcus	s__saigonensis	kaiju
633807	25.8099	7.55786	2.2476	3.36265	0.000771995	0.00329216	d__Bacteria	p__Firmicutes	c__Bacilli	o__Lactobacillales	f__Enterococcaceae	g__Vagococcus	s__penaei	kaiju
1376	34.1282	7.9605	2.25347	3.53255	0.000411578	0.00296336	d__Bacteria	p__Firmicutes	c__Bacilli	o__Lactobacillales	f__Aerococcaceae	g__Aerococcus	s__urinae	kaiju
87541	14.7197	6.74913	2.22797	3.02927	0.00245142	0.00680869	d__Bacteria	p__Firmicutes	c__Bacilli	o__Lactobacillales	f__Aerococcaceae	g__Aerococcus	s__christensenii	kaiju
2036206	18.2584	7.05953	2.0452	3.45175	0.00055696	0.0030847	d__Bacteria	p__Firmicutes	c__Bacilli	o__Lactobacillales	f__Aerococcaceae	g__Suicoccus	s__acidiformans	kaiju
2748	9.53663	5.37583	2.12572	2.52895	0.0114405	0.0235347	d__Bacteria	p__Firmicutes	c__Bacilli	o__Lactobacillales	f__Carnobacteriaceae	g__Carnobacterium	s__divergens	kaiju
29394	10.1923	6.22095	2.07821	2.99341	0.00275878	0.00749126	d__Bacteria	p__Firmicutes	c__Bacilli	o__Lactobacillales	f__Carnobacteriaceae	g__Dolosigranulum	s__pigrum	kaiju
1501	30.7293	7.80935	2.24767	3.47442	0.000511966	0.00304819	d__Bacteria	p__Firmicutes	c__Clostridia	o__Clostridiales	f__Clostridiaceae	g__Clostridium	s__pasteurianum	kaiju
36745	24.5625	7.48646	2.24256	3.33835	0.000842773	0.00333728	d__Bacteria	p__Firmicutes	c__Clostridia	o__Clostridiales	f__Clostridiaceae	g__Clostridium	s__saccharoperbutylacetonicum	kaiju
29341	17.4075	6.99065	2.23279	3.1309	0.00174272	0.00519485	d__Bacteria	p__Firmicutes	c__Clostridia	o__Clostridiales	f__Clostridiaceae	g__Clostridium	s__argentinense	kaiju
1542	13.4115	6.61488	2.2491	2.94112	0.00327031	0.00852648	d__Bacteria	p__Firmicutes	c__Clostridia	o__Clostridiales	f__Clostridiaceae	g__Clostridium	s__novyi	kaiju
182773	9.9527	5.43886	2.12357	2.56119	0.0104313	0.0219904	d__Bacteria	p__Firmicutes	c__Clostridia	o__Clostridiales	f__Clostridiaceae	g__Clostridium	s__isatidis	kaiju
1519	9.36049	6.09761	2.23513	2.72808	0.00637035	0.0147556	d__Bacteria	p__Firmicutes	c__Clostridia	o__Clostridiales	f__Clostridiaceae	g__Clostridium	s__tyrobutyricum	kaiju
2779445	4.08141	4.90104	2.03183	2.41213	0.0158596	0.0305945	d__Bacteria	p__Firmicutes	c__Clostridia	o__Eubacteriales	f__Clostridiaceae	g__Clostridium	s__sp. 'deep sea'	kaiju
1286698	11.4452	6.38659	2.2273	2.86741	0.00413846	0.010385	d__Bacteria	p__Firmicutes	c__Clostridia	o__Eubacteriales	f__Clostridiaceae	g__Crassaminicella	s__profunda	kaiju
2731219	27.9862	7.67496	2.09303	3.66692	0.000245494	0.00211609	d__Bacteria	p__Firmicutes	c__Clostridia	o__Eubacteriales	f__Clostridiaceae	g__Alkaliphilus	s__sp. B6464	kaiju
1498	4.6363	5.08872	2.26493	2.24675	0.0246562	0.0428168	d__Bacteria	p__Firmicutes	c__Clostridia	o__Clostridiales	f__Clostridiaceae	g__Hathewaya	s__histolytica	kaiju
288965	37.5182	8.0971	2.26624	3.57293	0.00035301	0.00262236	d__Bacteria	p__Firmicutes	c__Clostridia	o__Clostridiales	f__Hungateiclostridiaceae	g__Hungateiclostridium	s__clariflavum	kaiju
236753	34.997	7.99682	2.25409	3.5477	0.000388611	0.00281969	d__Bacteria	p__Firmicutes	c__Clostridia	o__Clostridiales	f__Hungateiclostridiaceae	g__Fastidiosipila	s__sanguinis	kaiju
2714358	31.3116	7.8363	2.25165	3.48025	0.00050095	0.00304473	d__Bacteria	p__Firmicutes	c__Clostridia	o__Eubacteriales	f__Oscillospiraceae	g__Pusillimonas (ex Kitahara et al. 2021)	s__Pusillimonas faecalis	kaiju
2780922	17.9054	7.03114	2.24348	3.13404	0.00172419	0.00515604	d__Bacteria	p__Firmicutes	c__Clostridia	o__Eubacteriales	f__Oscillospiraceae	g__Solibaculum	s__mannosilyticum	kaiju
853	21.5364	6.56394	1.89858	3.4573	0.000545624	0.00304819	d__Bacteria	p__Firmicutes	c__Clostridia	o__Clostridiales	f__Ruminococcaceae	g__Faecalibacterium	s__prausnitzii	kaiju
105841	29.8037	7.76528	2.24498	3.45895	0.00054228	0.00304819	d__Bacteria	p__Firmicutes	c__Clostridia	o__Clostridiales	f__Lachnospiraceae	g__Anaerostipes	s__Anaerostipes caccae	kaiju
39485	17.1214	6.96702	2.07181	3.36278	0.000771631	0.00329216	d__Bacteria	p__Firmicutes	c__Clostridia	o__Clostridiales	f__Eubacteriaceae	g__Eubacterium	s__[Eubacterium] eligens	kaiju
84030	13.4222	6.61663	2.01867	3.27772	0.00104648	0.00372328	d__Bacteria	p__Firmicutes	c__Clostridia	o__Clostridiales	f__Lachnospiraceae	g__Lachnoclostridium	s__[Clostridium] saccharolyticum	kaiju
1912897	10.0214	6.19573	2.22729	2.78173	0.00540696	0.0130436	d__Bacteria	p__Firmicutes	c__Clostridia	o__Clostridiales	f__Lachnospiraceae	g__Blautia	s__sp. N6H1-15	kaiju
1727145	5.76846	5.40285	2.05779	2.62556	0.00865076	0.0189628	d__Bacteria	p__Firmicutes	c__Clostridia	o__Eubacteriales	f__Lachnospiraceae	g__Anaerocolumna	s__chitinilytica	kaiju
33043	5.08335	5.21928	2.24419	2.32568	0.0200357	0.0361401	d__Bacteria	p__Firmicutes	c__Clostridia	o__Clostridiales	f__Lachnospiraceae	g__Coprococcus	s__eutactus	kaiju
114527	15.9439	6.86408	2.2484	3.05287	0.00226665	0.00637114	d__Bacteria	p__Firmicutes	c__Clostridia	o__Clostridiales	f__Clostridiales Family XIII. Incertae Sedis	g__Mogibacterium	s__diversum	kaiju
73919	22.2538	7.34431	2.25044	3.2635	0.00110044	0.00379061	d__Bacteria	p__Firmicutes	c__Clostridia	o__Eubacteriales	f__Clostridiales Family XVII. Incertae Sedis	g__Thermaerobacter	s__marianensis	kaiju
51515	32.9479	7.90986	2.24798	3.51866	0.000433739	0.00299421	d__Bacteria	p__Firmicutes	c__Clostridia	o__Clostridiales	f__Peptococcaceae	g__Dehalobacterium	s__formicoaceticum	kaiju
1833852	7.68472	5.81381	2.24344	2.59148	0.00955648	0.0205629	d__Bacteria	p__Firmicutes	c__Clostridia	o__Clostridiales	f__Peptococcaceae	g__Desulfotomaculum	s__ferrireducens	kaiju
142877	5.16974	5.24421	2.23834	2.3429	0.0191347	0.0351868	d__Bacteria	p__Firmicutes	c__Clostridia	o__Clostridiales	f__Peptococcaceae	g__Desulfitobacterium	s__metallireducens	kaiju
1731	54.9804	8.64802	2.27527	3.80087	0.000144186	0.00151639	d__Bacteria	p__Firmicutes	c__Clostridia	o__Clostridiales	f__Peptostreptococcaceae	g__Peptoclostridium	s__acidaminophilum	kaiju
89152	17.741	7.01811	2.08768	3.36168	0.000774701	0.00329216	d__Bacteria	p__Firmicutes	c__Clostridia	o__Clostridiales	f__Peptostreptococcaceae	g__Clostridioides	s__[Clostridium] hiranonis	kaiju
2815577	26.588	7.60071	2.24823	3.38076	0.000722868	0.00326988	d__Bacteria	p__Firmicutes	c__Clostridia	o__Eubacteriales	f__Eubacteriaceae	g__Alkalibacter	s__sp. ES005	kaiju
2764325	14.0923	5.94674	2.13389	2.7868	0.00532308	0.0129413	d__Bacteria	p__Firmicutes	c__Clostridia	o__Clostridiales	f__Eubacteriaceae	g__Eubacterium	s__Eubacterium sp. NSJ-61	kaiju
33952	6.486	5.5713	2.08559	2.67132	0.00755532	0.0172063	d__Bacteria	p__Firmicutes	c__Clostridia	o__Clostridiales	f__Eubacteriaceae	g__Acetobacterium	s__woodii	kaiju
1185412	36.4833	8.05678	2.25956	3.56563	0.000362978	0.00267517	d__Bacteria	p__Firmicutes	c__Clostridia	o__Clostridiales	f__Defluviitaleaceae	g__Vallitalea	s__guaymasensis	kaiju
2173034	15.299	6.80446	2.23843	3.03983	0.00236709	0.00659404	d__Bacteria	p__Firmicutes	c__Clostridia	o__Clostridiales	f__Vallitaleaceae	g__Petrocella	s__atlantisensis	kaiju
626937	26.2481	7.58217	2.25206	3.36678	0.000760513	0.00329216	d__Bacteria	p__Firmicutes	c__Clostridia	o__Clostridiales	f__Christensenellaceae	g__Christensenella	s__minuta	kaiju
2086585	20.6988	5.20555	1.85417	2.80748	0.00499308	0.0122024	d__Bacteria	p__Firmicutes	c__Clostridia	o__Clostridiales	f__Christensenellaceae	g__Christensenella	s__sp. Marseille-P3954	kaiju
2293317	26.666	7.60496	2.24141	3.39294	0.000691478	0.00326988	d__Bacteria	p__Firmicutes	c__Clostridia	o__Clostridiales	f__Syntrophomonadaceae	g__Candidatus Syntrophocurvum	s__alkaliphilum	kaiju
2796927	38.2677	8.12558	2.2609	3.59396	0.000325695	0.00249877	d__Bacteria	p__Firmicutes	c__Clostridia	o__Thermoanaerobacterales	f__Thermoanaerobacteraceae	g__Gelria	s__sp. Kuro-4	kaiju
1525	16.2952	6.89604	2.06339	3.3421	0.00083147	0.00333728	d__Bacteria	p__Firmicutes	c__Clostridia	o__Thermoanaerobacterales	f__Thermoanaerobacteraceae	g__Moorella	s__thermoacetica	kaiju
85874	20.9531	5.22588	2.12187	2.46287	0.013783	0.0272171	d__Bacteria	p__Firmicutes	c__Clostridia	o__Thermoanaerobacterales	f__Thermoanaerobacteraceae	g__Thermacetogenium	s__phaeum	kaiju
129958	15.5967	6.83268	2.07889	3.28669	0.00101371	0.00366343	d__Bacteria	p__Firmicutes	c__Clostridia	o__Thermoanaerobacterales	f__Thermoanaerobacteraceae	g__Carboxydothermus	s__hydrogenoformans	kaiju
184064	10.9701	6.32603	2.22361	2.84494	0.00444203	0.0110578	d__Bacteria	p__Firmicutes	c__Clostridia	o__Thermoanaerobacterales	f__Thermodesulfobiaceae	g__Thermodesulfobium	s__narugense	kaiju
2528593	9.65203	6.14201	2.23451	2.7487	0.00598318	0.0141064	d__Bacteria	p__Firmicutes	c__Clostridia	o__Thermoanaerobacterales	f__Zhaonellaceae	g__Zhaonella	s__formicivorans	kaiju
499229	26.1609	7.57775	2.08698	3.63096	0.000282368	0.00227916	d__Bacteria	p__Firmicutes	c__Clostridia	o__Thermoanaerobacterales	f__Thermoanaerobacteraceae	g__Tepidanaerobacter	s__acetatoxydans	kaiju
28187	18.4847	7.07683	2.25643	3.13629	0.00171098	0.00513293	d__Bacteria	p__Firmicutes	c__Clostridia	o__Halanaerobiales	f__Halobacteroidaceae	g__Acetohalobium	s__arabaticum	kaiju
375929	24.4531	7.48014	2.24116	3.33761	0.000845018	0.00333728	d__Bacteria	p__Firmicutes	c__Clostridia	o__Natranaerobiales	f__Natranaerobiaceae	g__Natranaerobius	s__thermophilus	kaiju
2751313	24.2772	7.46957	2.25235	3.31634	0.000912037	0.00340106	d__Bacteria	p__Firmicutes	c__Clostridia	o__Koleobacterales	f__Koleobacteraceae	g__Koleobacter	s__methoxysyntrophicus	kaiju
2806552	48.5824	7.74326	2.02081	3.83176	0.000127229	0.00139628	d__Bacteria	p__Firmicutes	c__Erysipelotrichia	o__Erysipelotrichales	f__Erysipelotrichaceae	g__Bulleidia	s__sp. zg-1006	kaiju
1514105	24.5616	7.48633	2.25242	3.32369	0.000888363	0.00338011	d__Bacteria	p__Firmicutes	c__Erysipelotrichia	o__Erysipelotrichales	f__Erysipelotrichaceae	g__Erysipelothrix	s__larvae	kaiju
2714930	12.2989	6.49006	2.22872	2.91201	0.00359113	0.00925994	d__Bacteria	p__Firmicutes	c__Erysipelotrichia	o__Erysipelotrichales	f__Erysipelotrichaceae	g__Erysipelothrix	s__sp. HDW6C	kaiju
2485784	7.67273	5.81099	2.22147	2.61582	0.00890124	0.0194041	d__Bacteria	p__Firmicutes	c__Erysipelotrichia	o__Erysipelotrichales	f__Erysipelotrichaceae	g__Erysipelothrix	s__piscisicarius	kaiju
225084	4.99185	5.19361	2.27963	2.27827	0.0227106	0.0399672	d__Bacteria	p__Firmicutes	c__Erysipelotrichia	o__Erysipelotrichales	f__Erysipelotrichaceae	g__Erysipelothrix	s__inopinata	kaiju
1796635	27.8759	7.66891	2.2449	3.41614	0.000635151	0.00324864	d__Bacteria	p__Firmicutes	c__Erysipelotrichia	o__Erysipelotrichales	f__Erysipelotrichaceae	g__Longicatena	s__caecimuris	kaiju
1547	27.2595	7.63659	2.2527	3.38998	0.000698982	0.00326988	d__Bacteria	p__Firmicutes	c__Erysipelotrichia	o__Erysipelotrichales	f__Erysipelotrichaceae	g__Erysipelatoclostridium	s__ramosum	kaiju
1712675	25.7513	7.55502	2.08783	3.6186	0.000296203	0.00234955	d__Bacteria	p__Firmicutes	c__Erysipelotrichia	o__Erysipelotrichales	f__Erysipelotrichaceae	g__Turicibacter	s__sp. H121	kaiju
158847	32.9124	7.90828	2.25273	3.51053	0.000447223	0.00299421	d__Bacteria	p__Firmicutes	c__Negativicutes	o__Selenomonadales	f__Selenomonadaceae	g__Megamonas	s__hypermegale	kaiju
437897	5.94672	5.44034	2.2973	2.36815	0.0178774	0.0334665	d__Bacteria	p__Firmicutes	c__Negativicutes	o__Selenomonadales	f__Selenomonadaceae	g__Megamonas	s__funiformis	kaiju
484770	24.5341	6.75316	2.14009	3.15555	0.00160196	0.00493234	d__Bacteria	p__Firmicutes	c__Negativicutes	o__Selenomonadales	f__Sporomusaceae	g__Pelosinus	s__sp. UFO1	kaiju
33033	17.5511	7.00265	2.08007	3.36655	0.000761161	0.00329216	d__Bacteria	p__Firmicutes	c__Tissierellia	o__Tissierellales	f__Peptoniphilaceae	g__Parvimonas	s__micra	kaiju
1852373	14.3193	6.70934	2.24438	2.9894	0.0027953	0.00754006	d__Bacteria	p__Firmicutes	c__Tissierellia	o__Tissierellales	f__Peptoniphilaceae	g__Murdochiella	s__vaginalis	kaiju
1278232	9.99164	6.19129	2.26102	2.73827	0.00617625	0.0144524	d__Bacteria	p__Firmicutes	c__Tissierellia	o__Tissierellales	f__Tissierellaceae	g__Keratinibaculum	s__paraultunense	kaiju
2507161	5.48711	5.33007	2.25963	2.35883	0.0183329	0.0341824	d__Bacteria	p__Firmicutes	c__Tissierellia	o__Tissierellales	f__Tissierellaceae	g__Sporanaerobacter	s__sp. JN28	kaiju
2816908	13.1481	6.58687	2.05853	3.1998	0.00137522	0.00442758	d__Bacteria	p__Firmicutes	c__Tissierellia			g__Sedimentibacter	s__Sedimentibacter sp. zth1	kaiju
401472	28.8568	7.71868	2.25224	3.42711	0.000610036	0.00320745	d__Bacteria	p__Actinobacteria	c__Actinobacteria	o__Corynebacteriales	f__Corynebacteriaceae	g__Corynebacterium	s__ureicelerivorans	kaiju
43769	27.8829	7.66922	2.25105	3.40695	0.000656941	0.00326988	d__Bacteria	p__Actinobacteria	c__Actinomycetia	o__Corynebacteriales	f__Corynebacteriaceae	g__Corynebacterium	s__propinquum	kaiju
1652495	22.3813	7.35247	2.24623	3.27324	0.00106321	0.00372438	d__Bacteria	p__Actinobacteria	c__Actinomycetia	o__Corynebacteriales	f__Corynebacteriaceae	g__Corynebacterium	s__crudilactis	kaiju
36808	18.4008	7.07037	2.2391	3.15768	0.00159028	0.00491254	d__Bacteria	p__Actinobacteria	c__Actinomycetia	o__Corynebacteriales	f__Corynebacteriaceae	g__Corynebacterium	s__bovis	kaiju
136857	7.083	5.69694	2.23611	2.54771	0.0108434	0.0225042	d__Bacteria	p__Actinobacteria	c__Actinobacteria	o__Corynebacteriales	f__Corynebacteriaceae	g__Corynebacterium	s__testudinoris	kaiju
1829	12.3349	6.4942	2.23081	2.91114	0.00360109	0.00925994	d__Bacteria	p__Actinobacteria	c__Actinobacteria	o__Corynebacteriales	f__Nocardiaceae	g__Rhodococcus	s__rhodochrous	kaiju
674079	5.621	5.36637	2.28674	2.34673	0.0189389	0.0349641	d__Bacteria	p__Actinobacteria	c__Actinomycetia	o__Micrococcales	f__Microbacteriaceae	g__Marisediminicola	s__antarctica	kaiju
2708338	9.56969	5.38084	2.13283	2.52286	0.0116404	0.0237372	d__Bacteria	p__Actinobacteria	c__Actinomycetia	o__Micrococcales	f__Microbacteriaceae	g__Salinibacterium	s__sp. ZJ450	kaiju
279828	6.725	4.86206	2.13171	2.28083	0.0225585	0.0399145	d__Bacteria	p__Actinobacteria	c__Actinomycetia	o__Micrococcales	f__Microbacteriaceae	g__Microcella	s__alkaliphila	kaiju
1357915	30.6421	7.80529	2.24936	3.47001	0.000520445	0.00304819	d__Bacteria	p__Actinobacteria	c__Actinobacteria	o__Micrococcales	f__Micrococcaceae	g__Arthrobacter	s__sp. QXT-31	kaiju
2047	6.03577	5.46642	2.22448	2.4574	0.0139948	0.0275026	d__Bacteria	p__Actinobacteria	c__Actinobacteria	o__Micrococcales	f__Micrococcaceae	g__Rothia	s__dentocariosa	kaiju
2184053	28.9581	6.99353	2.14554	3.25956	0.00111583	0.00379061	d__Bacteria	p__Actinobacteria	c__Actinobacteria	o__Streptomycetales	f__Streptomycetaceae	g__Streptomyces	s__sp. ZFG47	kaiju
2653200	26.973	7.62134	2.25234	3.38375	0.000715036	0.00326988	d__Bacteria	p__Actinobacteria	c__Actinobacteria	o__Streptomycetales	f__Streptomycetaceae	g__Streptomyces	s__sp. GY16	kaiju
2758572	20.5918	7.23255	2.2485	3.21661	0.00129716	0.00424526	d__Bacteria	p__Actinobacteria	c__Actinomycetia	o__Actinomycetales	f__Actinomycetaceae	g__Schaalia	s__sp. JY-X169	kaiju
2692125	18.1532	7.05063	2.23895	3.14907	0.0016379	0.00501005	d__Bacteria	p__Actinobacteria	c__Actinomycetia	o__Actinomycetales	f__Actinomycetaceae	g__Nanchangia	s__anserum	kaiju
82135	3.31888	4.60918	2.08536	2.21026	0.0270871	0.0464351	d__Bacteria	p__Actinobacteria	c__Actinomycetia	o__Actinomycetales	f__Actinomycetaceae	g__Fannyhessea	s__vaginae	kaiju
1774216	25.7535	7.55481	2.2565	3.34802	0.000813925	0.00333728	d__Bacteria	p__Actinobacteria	c__Actinomycetia	o__Propionibacteriales	f__Nocardioidaceae	g__Nocardioides	s__rotundus	kaiju
2829499	6.96971	5.67401	2.08042	2.72734	0.00638464	0.0147556	d__Bacteria	p__Actinobacteria	c__Actinomycetia	o__Propionibacteriales	f__Propionibacteriaceae	g__Tessaracoccus	s__sp. J1M15	kaiju
2021	19.2055	7.13197	2.24267	3.18012	0.00147215	0.00462393	d__Bacteria	p__Actinobacteria	c__Actinobacteria	o__Streptosporangiales	f__Nocardiopsaceae	g__Thermobifida	s__fusca	kaiju
1641402	13.8969	6.66616	2.2278	2.99226	0.0027692	0.00749126	d__Bacteria	p__Actinobacteria	c__Actinobacteria	o__Pseudonocardiales	f__Pseudonocardiaceae	g__Pseudonocardia	s__sp. HH130629-09	kaiju
1586287	12.7349	5.79931	2.1212	2.73398	0.00625736	0.0145694	d__Bacteria	p__Actinobacteria	c__Actinobacteria	o__Pseudonocardiales	f__Pseudonocardiaceae	g__Lentzea	s__guizhouensis	kaiju
77635	24.8973	7.50601	2.24163	3.34846	0.00081261	0.00333728	d__Bacteria	p__Actinobacteria	c__Actinomycetia	o__Bifidobacteriales	f__Bifidobacteriaceae	g__Bifidobacterium	s__subtile	kaiju
283811	30.2533	7.05702	2.14153	3.29531	0.000983126	0.00358057	d__Bacteria	p__Actinobacteria	c__Actinobacteria	o__Glycomycetales	f__Glycomycetaceae	g__Stackebrandtia	s__nassauensis	kaiju
1902245	27.3826	7.64309	2.25273	3.39282	0.00069177	0.00326988	d__Bacteria	p__Actinobacteria	c__Actinobacteria	o__Nakamurellales	f__Nakamurellaceae	g__Nakamurella	s__sp. s14-144	kaiju
131568	6.15958	5.49601	2.22328	2.47203	0.0134347	0.0266417	d__Bacteria	p__Actinobacteria	c__Actinobacteria	o__Kineosporiales	f__Kineosporiaceae	g__Kineococcus	s__radiotolerans	kaiju
1335613	31.1169	7.09779	2.14775	3.30476	0.000950593	0.00350297	d__Bacteria	p__Actinobacteria	c__Coriobacteriia	o__Eggerthellales	f__Eggerthellaceae	g__Gordonibacter	s__urolithinfaciens	kaiju
446660	26.5491	7.5986	2.24767	3.38065	0.000723146	0.00326988	d__Bacteria	p__Actinobacteria	c__Coriobacteriia	o__Eggerthellales	f__Eggerthellaceae	g__Adlercreutzia	s__equolifaciens	kaiju
84110	14.0255	6.67937	2.24695	2.97264	0.0029525	0.00785937	d__Bacteria	p__Actinobacteria	c__Coriobacteriia	o__Eggerthellales	f__Eggerthellaceae	g__Slackia	s__heliotrinireducens	kaiju
79604	6.91337	4.9043	1.98272	2.47352	0.0133791	0.0266417	d__Bacteria	p__Actinobacteria	c__Coriobacteriia	o__Eggerthellales	f__Eggerthellaceae	g__Denitrobacterium	s__detoxificans	kaiju
191495	5.78183	4.6419	1.99599	2.32561	0.0200392	0.0361401	d__Bacteria	p__Actinobacteria	c__Thermoleophilia	o__Solirubrobacterales	f__Conexibacteraceae	g__Conexibacter	s__woesei	kaiju
118163	35.1212	5.98252	1.82635	3.27567	0.00105413	0.00372328	d__Bacteria	p__Cyanobacteria		o__Pleurocapsales	f__Hyellaceae	g__Pleurocapsa	s__sp. PCC 7327	kaiju
552810	30.9183	7.81814	2.25791	3.46255	0.000535077	0.00304819	d__Bacteria	p__Chloroflexi	c__Dehalococcoidia			g__Dehalogenimonas	s__lykanthroporepellens	kaiju
500	29.1829	7.73492	2.25407	3.43153	0.000600187	0.00320745	d__Bacteria	p__Chloroflexi	c__Thermomicrobia	o__Thermomicrobiales	f__Thermomicrobiaceae	g__Thermomicrobium	s__roseum	kaiju
2509675	15.9012	5.3912	2.02498	2.66235	0.00775966	0.0174687	d__Bacteria	p__Chloroflexi	c__Ktedonobacteria	o__Ktedonobacterales	f__Ktedonosporobacteraceae	g__Ktedonosporobacter	s__rubrisoli	kaiju
1111069	5.29863	5.27995	2.23114	2.36648	0.0179582	0.0335507	d__Bacteria	p__Deinococcus-Thermus	c__Deinococci	o__Thermales	f__Thermaceae	g__Thermus	s__sp. CCB_US3_UF1	kaiju
1182568	17.3001	6.98151	2.23794	3.11962	0.00181087	0.00534692	d__Bacteria	p__Deinococcus-Thermus	c__Deinococci	o__Deinococcales	f__Deinococcaceae	g__Deinococcus	s__puniceus	kaiju
9	79.1784	9.17413	2.08952	4.39054	1.13071e-05	0.000286038	d__Bacteria	p__Proteobacteria	c__Gammaproteobacteria	o__Enterobacterales	f__Erwiniaceae	g__Buchnera	s__aphidicola	kaiju
1345117	5.17406	5.24648	2.241	2.34114	0.0192252	0.0352027	d__Bacteria	p__Proteobacteria	c__Gammaproteobacteria	o__Enterobacterales	f__Enterobacteriaceae	g__Candidatus Annandia	s__pinicola	kaiju
138072	4.35271	4.99799	2.25826	2.21321	0.0268831	0.0461699	d__Bacteria	p__Proteobacteria	c__Gammaproteobacteria	o__Enterobacterales	f__Enterobacteriaceae	g__Candidatus Hamiltonella	s__defensa	kaiju
28087	32.2628	7.15026	2.14863	3.32782	0.000875276	0.00338011	d__Bacteria	p__Proteobacteria	c__Gammaproteobacteria	o__Legionellales	f__Legionellaceae	g__Legionella	s__sainthelensi	kaiju
454	30.2471	7.78683	2.05389	3.79125	0.000149891	0.00154174	d__Bacteria	p__Proteobacteria	c__Gammaproteobacteria	o__Legionellales	f__Legionellaceae	g__Legionella	s__israelensis	kaiju
45067	16.3629	6.9013	2.23739	3.08453	0.00203874	0.00586197	d__Bacteria	p__Proteobacteria	c__Gammaproteobacteria	o__Legionellales	f__Legionellaceae	g__Legionella	s__lansingensis	kaiju
2708020	9.3634	6.09801	2.23152	2.73267	0.00628229	0.0145911	d__Bacteria	p__Proteobacteria	c__Gammaproteobacteria	o__Legionellales	f__Legionellaceae	g__Legionella	s__antarctica	kaiju
29423	4.76303	5.12731	2.24639	2.28246	0.0224621	0.0398192	d__Bacteria	p__Proteobacteria	c__Gammaproteobacteria	o__Legionellales	f__Legionellaceae	g__Legionella	s__oakridgensis	kaiju
777	24.2175	7.46621	2.25096	3.31689	0.000910243	0.00340106	d__Bacteria	p__Proteobacteria	c__Gammaproteobacteria	o__Legionellales	f__Coxiellaceae	g__Coxiella	s__burnetii	kaiju
2487929	3.51175	4.68757	2.10123	2.23087	0.02569	0.0442833	d__Bacteria	p__Proteobacteria	c__Gammaproteobacteria	o__Legionellales	f__Coxiellaceae	g__Coxiella	s__endosymbiont of Amblyomma sculptum	kaiju
300231	32.2287	7.87798	2.24973	3.50174	0.000462227	0.00299421	d__Bacteria	p__Proteobacteria	c__Gammaproteobacteria	o__Alteromonadales	f__Alteromonadaceae	g__Glaciecola	s__nitratireducens	kaiju
192073	27.9078	7.67088	2.09001	3.67025	0.000242309	0.00211609	d__Bacteria	p__Proteobacteria	c__Gammaproteobacteria	o__Alteromonadales	f__Shewanellaceae	g__Shewanella	s__denitrificans	kaiju
288	6.53095	5.58025	2.01408	2.77061	0.00559508	0.0134145	d__Bacteria	p__Proteobacteria	c__Gammaproteobacteria	o__Alteromonadales	f__Pseudoalteromonadaceae	g__Pseudoalteromonas	s__atlantica	kaiju
43657	6.11206	5.48401	2.22876	2.46057	0.0138718	0.0273347	d__Bacteria	p__Proteobacteria	c__Gammaproteobacteria	o__Alteromonadales	f__Pseudoalteromonadaceae	g__Pseudoalteromonas	s__luteoviolacea	kaiju
1646498	5.24166	5.26389	2.25545	2.33386	0.0196033	0.0355594	d__Bacteria	p__Proteobacteria	c__Gammaproteobacteria	o__Moraxellales	f__Moraxellaceae	g__Acinetobacter	s__sp. TTH0-4	kaiju
34061	31.9103	7.86363	2.2545	3.48796	0.000486713	0.00299421	d__Bacteria	p__Proteobacteria	c__Gammaproteobacteria	o__Moraxellales	f__Moraxellaceae	g__Moraxella	s__cuniculi	kaiju
478	4.88361	5.15216	2.27436	2.26532	0.0234928	0.040953	d__Bacteria	p__Proteobacteria	c__Gammaproteobacteria	o__Moraxellales	f__Moraxellaceae	g__Moraxella	s__nonliquefaciens	kaiju
2771436	29.1036	7.73105	2.25527	3.42799	0.00060807	0.00320745	d__Bacteria	p__Proteobacteria	c__Gammaproteobacteria	o__Xanthomonadales	f__Xanthomonadaceae	g__Thermomonas	s__sp. XSG	kaiju
40324	25.0241	4.22576	1.57972	2.675	0.00747299	0.0170603	d__Bacteria	p__Proteobacteria	c__Gammaproteobacteria	o__Xanthomonadales	f__Xanthomonadaceae	g__Stenotrophomonas	s__maltophilia	kaiju
2795387	12.6645	6.53266	2.23444	2.92363	0.00345977	0.0089954	d__Bacteria	p__Proteobacteria	c__Gammaproteobacteria	o__Xanthomonadales	f__Xanthomonadaceae	g__Lysobacter	s__arenosi	kaiju
323415	33.077	7.91546	2.26181	3.49962	0.000465925	0.00299421	d__Bacteria	p__Proteobacteria	c__Gammaproteobacteria	o__Xanthomonadales	f__Rhodanobacteraceae	g__Dokdonella	s__koreensis	kaiju
2711221	23.6511	7.43198	2.24519	3.31018	0.000932368	0.00344939	d__Bacteria	p__Proteobacteria	c__Gammaproteobacteria	o__Vibrionales	f__Vibrionaceae	g__Vibrio	s__ziniensis	kaiju
1381081	16.738	6.93412	2.2378	3.09863	0.0019442	0.00566906	d__Bacteria	p__Proteobacteria	c__Gammaproteobacteria	o__Vibrionales	f__Vibrionaceae	g__Vibrio	s__panuliri	kaiju
45658	16.7155	6.93208	2.24738	3.08451	0.00203887	0.00586197	d__Bacteria	p__Proteobacteria	c__Gammaproteobacteria	o__Vibrionales	f__Vibrionaceae	g__Vibrio	s__scophthalmi	kaiju
1906744	14.4246	6.71657	2.27718	2.9495	0.00318284	0.00832161	d__Bacteria	p__Proteobacteria	c__Gammaproteobacteria	o__Pasteurellales	f__Pasteurellaceae	g__Rodentibacter	s__heylii	kaiju
2778911	5.47436	5.31773	2.2749	2.33756	0.0194101	0.035346	d__Bacteria	p__Proteobacteria	c__Gammaproteobacteria	o__Pasteurellales	f__Pasteurellaceae	g__Rodentibacter	s__haemolyticus	kaiju
714	7.37228	5.74956	2.27081	2.53194	0.0113433	0.0233862	d__Bacteria	p__Proteobacteria	c__Gammaproteobacteria	o__Pasteurellales	f__Pasteurellaceae	g__Aggregatibacter	s__actinomycetemcomitans	kaiju
2874628	32.0602	7.87044	2.25076	3.4968	0.000470874	0.00299421	d__Bacteria	p__Proteobacteria	c__Gammaproteobacteria	o__Pseudomonadales	f__Pseudomonadaceae	g__Pseudomonas	s__sp. p1(2021b)	kaiju
1886807	16.7855	6.93822	2.2351	3.1042	0.00190793	0.00558068	d__Bacteria	p__Proteobacteria	c__Gammaproteobacteria	o__Pseudomonadales	f__Pseudomonadaceae	g__Pseudomonas	s__sp. TMW 2.1634	kaiju
1149133	17.7566	7.01906	2.23604	3.13906	0.00169493	0.00510115	d__Bacteria	p__Proteobacteria	c__Gammaproteobacteria	o__Pseudomonadales	f__Pseudomonadaceae	g__Pseudomonas	s__furukawaii	kaiju
370769	13.2756	6.60046	2.23416	2.95434	0.00313343	0.00823847	d__Bacteria	p__Proteobacteria	c__Gammaproteobacteria	o__Oceanospirillales	f__Halomonadaceae	g__Halomonas	s__denitrificans	kaiju
1917421	25.0734	7.51623	2.25048	3.33983	0.000838286	0.00333728	d__Bacteria	p__Proteobacteria	c__Gammaproteobacteria	o__Oceanospirillales	f__Alcanivoracaceae	g__Ketobacter	s__alkanivorans	kaiju
1971485	26.3072	5.13799	1.96129	2.6197	0.00880066	0.0192463	d__Bacteria	p__Proteobacteria	c__Gammaproteobacteria	o__Legionellales	f__Coxiellaceae	g__Candidatus Nardonella	s__dryophthoridicola	kaiju
1076626	19.5525	7.15787	2.23733	3.19929	0.00137769	0.00442758	d__Bacteria	p__Proteobacteria	c__Gammaproteobacteria			g__Candidatus Steffania	s__Candidatus Steffania adelgidicola	kaiju
412034	13.419	6.61594	2.22487	2.97363	0.00294296	0.00785937	d__Bacteria	p__Proteobacteria	c__Gammaproteobacteria	o__Oceanospirillales	f__Celerinatantimonadaceae	g__Celerinatantimonas	s__diazotrophica	kaiju
2007306	18.1913	7.05385	2.24069	3.14807	0.00164353	0.0050109	d__Bacteria	p__Proteobacteria	c__Gammaproteobacteria	o__Thiotrichales	f__Francisellaceae	g__Francisella	s__adeliensis	kaiju
870	30.7824	7.81183	2.25277	3.46766	0.000525011	0.00304819	d__Bacteria	p__Proteobacteria	c__Gammaproteobacteria	o__Cardiobacteriales	f__Cardiobacteriaceae	g__Dichelobacter	s__nodosus	kaiju
2698684	28.4715	7.69959	2.08924	3.68536	0.000228378	0.0020554	d__Bacteria	p__Proteobacteria	c__Gammaproteobacteria	o__Nevskiales	f__Sinobacteraceae	g__Sinimarinibacterium	s__sp. NLF-5-8	kaiju
1196095	13.7535	6.65121	2.23775	2.97228	0.00295601	0.00785937	d__Bacteria	p__Proteobacteria	c__Gammaproteobacteria	o__Orbales	f__Orbaceae	g__Gilliamella	s__apicola	kaiju
2704655	6.72608	5.62181	2.22461	2.5271	0.0115008	0.023607	d__Bacteria	p__Proteobacteria	c__Gammaproteobacteria	o__Orbales	f__Orbaceae	g__Gilliamella	s__sp. ESL0443	kaiju
1033854	5.06909	5.21678	2.22433	2.34532	0.0190105	0.0350273	d__Bacteria	p__Proteobacteria	c__Gammaproteobacteria	o__Chromatiales	f__Ectothiorhodospiraceae	g__Thioalkalivibrio	s__sulfidiphilus	kaiju
2498451	5.92733	5.41928	2.3368	2.3191	0.0203895	0.0366307	d__Bacteria	p__Proteobacteria	c__Gammaproteobacteria	o__Chromatiales	f__Chromatiaceae	g__Rheinheimera	s__mangrovi	kaiju
1769779	14.5731	5.26219	2.14184	2.45686	0.0140157	0.0275026	d__Bacteria	p__Proteobacteria	c__Gammaproteobacteria	o__Cellvibrionales	f__Microbulbiferaceae	g__Microbulbifer	s__aggregans	kaiju
538381	28.7482	7.71328	2.24995	3.42821	0.00060758	0.00320745	d__Bacteria	p__Proteobacteria	c__Alphaproteobacteria	o__Hyphomicrobiales	f__Stappiaceae	g__Stappia	s__indica	kaiju
114616	20.2168	7.20585	2.24532	3.20927	0.00133072	0.00432483	d__Bacteria	p__Proteobacteria	c__Alphaproteobacteria	o__Hyphomicrobiales	f__Methylobacteriaceae	g__Methylobacterium	s__nodulans	kaiju
2589888	20.2629	7.20916	2.24385	3.21286	0.0013142	0.00428604	d__Bacteria	p__Proteobacteria	c__Alphaproteobacteria	o__Hyphomicrobiales	f__Phyllobacteriaceae	g__Mesorhizobium	s__sp. B4-1-4	kaiju
53399	16.9911	6.95578	2.27057	3.06345	0.00218798	0.00620066	d__Bacteria	p__Proteobacteria	c__Alphaproteobacteria	o__Hyphomicrobiales	f__Hyphomicrobiaceae	g__Hyphomicrobium	s__denitrificans	kaiju
1486262	4.03606	4.88968	2.24199	2.18095	0.0291869	0.0498521	d__Bacteria	p__Proteobacteria	c__Alphaproteobacteria	o__Hyphomicrobiales	f__Aurantimonadaceae	g__Martelella	s__endophytica	kaiju
2712222	14.1711	6.69447	2.23684	2.99283	0.00276407	0.00749126	d__Bacteria	p__Proteobacteria	c__Alphaproteobacteria	o__Hyphomicrobiales	f__Boseaceae	g__Nordella	s__sp. HKS 07	kaiju
2697033	32.9433	7.90963	2.25451	3.50836	0.000450871	0.00299421	d__Bacteria	p__Proteobacteria	c__Alphaproteobacteria	o__Rhodospirillales	f__Acetobacteraceae	g__Bombella	s__sp. KACC 21507	kaiju
153496	21.6314	7.30347	2.24022	3.26015	0.00111352	0.00379061	d__Bacteria	p__Proteobacteria	c__Alphaproteobacteria	o__Rhodospirillales	f__Acetobacteraceae	g__Kozakia	s__baliensis	kaiju
2762277	6.2711	5.52125	2.23017	2.47571	0.013297	0.026594	d__Bacteria	p__Proteobacteria	c__Alphaproteobacteria	o__Rhodospirillales	f__Acetobacteraceae	g__Entomobacter	s__blattae	kaiju
1084	16.2666	6.89346	2.05198	3.35942	0.00078106	0.00329216	d__Bacteria	p__Proteobacteria	c__Alphaproteobacteria	o__Rhodospirillales	f__Rhodospirillaceae	g__Pararhodospirillum	s__photometricum	kaiju
2602016	16.6261	6.18772	2.1337	2.89999	0.00373171	0.0094658	d__Bacteria	p__Proteobacteria	c__Alphaproteobacteria	o__Rhodospirillales	f__Rhodospirillaceae	g__Hypericibacter	s__adhaerens	kaiju
1263979	12.3377	6.49499	2.23367	2.90777	0.00364018	0.00930931	d__Bacteria	p__Proteobacteria	c__Alphaproteobacteria	o__Rhodospirillales	f__Rhodospirillaceae	g__Candidatus Endolissoclinum	s__faulkneri	kaiju
1612173	17.559	7.00349	2.08099	3.36545	0.000764175	0.00329216	d__Bacteria	p__Proteobacteria	c__Alphaproteobacteria	o__Rhodospirillales	f__Azospirillaceae	g__Niveispirillum	s__cyanobacteriorum	kaiju
2560057	10.3234	5.49246	2.12137	2.58912	0.00962229	0.020657	d__Bacteria	p__Proteobacteria	c__Alphaproteobacteria	o__Rhizobiales	f__Methylocystaceae	g__Terasakiella	s__sp. SH-1	kaiju
1217908	58.1491	8.7288	2.27674	3.83391	0.000126123	0.00139628	d__Bacteria	p__Proteobacteria	c__Alphaproteobacteria	o__Rhodobacterales	f__Roseobacteraceae	g__Octadecabacter	s__antarcticus	kaiju
89184	8.29366	5.92358	2.24837	2.63461	0.00842329	0.0185209	d__Bacteria	p__Proteobacteria	c__Alphaproteobacteria	o__Rhodobacterales	f__Rhodobacteraceae	g__Ruegeria	s__pomeroyi	kaiju
2483033	25.1799	7.52227	2.25319	3.3385	0.000842322	0.00333728	d__Bacteria	p__Proteobacteria	c__Alphaproteobacteria	o__Rhodobacterales	f__Rhodobacteraceae	g__Parasedimentitalea	s__marina	kaiju
1715691	13.3247	6.60565	2.22808	2.96472	0.00302955	0.00798778	d__Bacteria	p__Proteobacteria	c__Alphaproteobacteria	o__Rhodobacterales	f__Rhodobacteraceae	g__Cognatishimia	s__activa	kaiju
2807096	9.12012	6.05998	2.22829	2.71956	0.00653682	0.0149962	d__Bacteria	p__Proteobacteria	c__Alphaproteobacteria	o__Rhodobacterales	f__Rhodobacteraceae	g__Rhodobacter	s__sp. N10	kaiju
292913	6.93847	5.66692	2.21957	2.55316	0.0106751	0.0224033	d__Bacteria	p__Proteobacteria	c__Alphaproteobacteria	o__Sphingomonadales	f__Sphingomonadaceae	g__Sphingopyxis	s__sp. 113P3	kaiju
1176536	6.61096	5.59698	2.22194	2.51896	0.0117701	0.0238976	d__Bacteria	p__Proteobacteria	c__Alphaproteobacteria	o__Sphingomonadales	f__Sphingomonadaceae	g__Novosphingobium	s__ginsenosidimutans	kaiju
2023229	22.6224	7.36801	2.25156	3.2724	0.00106638	0.00372438	d__Bacteria	p__Proteobacteria	c__Alphaproteobacteria	o__Sphingomonadales	f__Erythrobacteraceae	g__Porphyrobacter	s__sp. HT-58-2	kaiju
450378	20.0087	7.191	2.24821	3.19854	0.00138125	0.00442758	d__Bacteria	p__Proteobacteria	c__Alphaproteobacteria	o__Sphingomonadales	f__Erythrobacteraceae	g__Croceicoccus	s__marinus	kaiju
542	14.4906	5.25413	1.91089	2.74957	0.00596737	0.0141047	d__Bacteria	p__Proteobacteria	c__Alphaproteobacteria	o__Sphingomonadales	f__Sphingomonadaceae	g__Zymomonas	s__mobilis	kaiju
2732593	30.0917	7.04932	2.15174	3.2761	0.00105251	0.00372328	d__Bacteria	p__Proteobacteria	c__Alphaproteobacteria	o__Rickettsiales	f__Anaplasmataceae	g__Wolbachia	s__endosymbiont of Ctenocephalides felis wCfeT	kaiju
1812111	4.32295	4.98712	2.10033	2.37445	0.0175752	0.0329668	d__Bacteria	p__Proteobacteria	c__Alphaproteobacteria	o__Rickettsiales	f__Anaplasmataceae	g__Wolbachia	s__endosymbiont of Cruorifilaria tuberocauda	kaiju
785	17.8408	7.02594	2.2361	3.14205	0.00167771	0.0050852	d__Bacteria	p__Proteobacteria	c__Alphaproteobacteria	o__Rickettsiales	f__Rickettsiaceae	g__Rickettsia	s__typhi	kaiju
2115978	9.70871	5.40222	2.11978	2.54848	0.0108194	0.0225042	d__Bacteria	p__Proteobacteria	c__Alphaproteobacteria	o__Rickettsiales	f__Rickettsiaceae	g__Candidatus Phycorickettsia	s__trachydisci	kaiju
91604	33.9214	5.51349	1.97084	2.79753	0.00514953	0.012552	d__Bacteria	p__Proteobacteria	c__Alphaproteobacteria	o__Holosporales	f__Candidatus Paracaedibacteraceae	g__Candidatus Paracaedibacter	s__acanthamoebae	kaiju
86106	11.7161	4.93903	2.1408	2.30709	0.0210497	0.0376003	d__Bacteria	p__Proteobacteria	c__Alphaproteobacteria	o__Holosporales	f__Holosporaceae		s__endosymbiont of Acanthamoeba sp. UWC8	kaiju
1759059	26.8951	5.59161	1.85827	3.00904	0.00262077	0.00719367	d__Bacteria	p__Proteobacteria	c__Alphaproteobacteria	o__Caulobacterales	f__Caulobacteraceae		s__Caulobacteraceae bacterium OTSz_A_272	kaiju
349221	27.6709	6.92776	2.00169	3.46096	0.000538254	0.00304819	d__Bacteria	p__Proteobacteria	c__Alphaproteobacteria			g__Micavibrio	s__Micavibrio aeruginosavorus	kaiju
1925548	13.0919	6.58068	2.06445	3.18763	0.00143446	0.004536	d__Bacteria	p__Proteobacteria	c__Alphaproteobacteria	o__Pelagibacterales		g__Candidatus Fonsibacter	s__ubiquis	kaiju
1124597	5.99184	5.45602	2.22651	2.45048	0.0142666	0.027878	d__Bacteria	p__Proteobacteria	c__Alphaproteobacteria	o__Magnetococcales	f__Magnetococcaceae	g__Magnetococcus	s__marinus	kaiju
181663	86.5924	9.30316	2.12543	4.37707	1.20286e-05	0.000288714	d__Bacteria	p__Proteobacteria	c__Deltaproteobacteria	o__Desulfobacterales	f__Desulfobacteraceae	g__Desulfococcus	s__oleovorans	kaiju
427923	31.4232	7.84153	2.2481	3.48807	0.000486519	0.00299421	d__Bacteria	p__Proteobacteria	c__Deltaproteobacteria	o__Desulfobacterales	f__Desulfobulbaceae	g__Desulfurivibrio	s__alkaliphilus	kaiju
2772557	19.4032	7.14727	2.07624	3.44241	0.000576564	0.00314249	d__Bacteria	p__Proteobacteria	c__Deltaproteobacteria	o__Desulfobacterales	f__Desulfobulbaceae	g__Desulfomarina	s__profundi	kaiju
897	16.8923	5.47976	2.14524	2.55439	0.0106375	0.0223747	d__Bacteria	p__Proteobacteria	c__Deltaproteobacteria	o__Desulfobacterales	f__Desulfobacteraceae	g__Desulfococcus	s__multivorans	kaiju
83564	3.64423	4.74366	2.08222	2.27817	0.0227164	0.0399672	d__Bacteria	p__Proteobacteria	c__Deltaproteobacteria	o__Desulfobacterales	f__Desulfobacteraceae	g__Desulfosarcina	s__ovata	kaiju
2583823	11.5312	5.65395	2.12872	2.65604	0.0079064	0.0177043	d__Bacteria	p__Proteobacteria	c__Deltaproteobacteria	o__Desulfovibrionales	f__Desulfovibrionaceae	g__Desulfovibrio	s__sp. IOR2	kaiju
63561	8.50029	5.95877	2.23831	2.66217	0.00776385	0.0174687	d__Bacteria	p__Proteobacteria	c__Deltaproteobacteria	o__Desulfovibrionales	f__Desulfovibrionaceae	g__Desulfovibrio	s__sulfodismutans	kaiju
880	32.7622	7.90188	2.10034	3.76219	0.000168431	0.00169517	d__Bacteria	p__Proteobacteria	c__Deltaproteobacteria	o__Desulfovibrionales	f__Desulfovibrionaceae	g__Maridesulfovibrio	s__salexigens	kaiju
1716143	6.45617	5.56302	1.99896	2.78296	0.00538655	0.0130407	d__Bacteria	p__Proteobacteria	c__Deltaproteobacteria	o__Desulfovibrionales	f__Desulfovibrionaceae	g__Pseudodesulfovibrio	s__indicus	kaiju
45663	4.82383	5.14269	2.01735	2.54923	0.0107962	0.0225042	d__Bacteria	p__Proteobacteria	c__Deltaproteobacteria	o__Desulfovibrionales	f__Desulfohalobiaceae	g__Desulfohalobium	s__retbaense	kaiju
351604	12.0925	6.46645	2.02655	3.19087	0.00141843	0.00451583	d__Bacteria	p__Proteobacteria	c__Deltaproteobacteria	o__Desulfuromonadales	f__Geobacteraceae	g__Geobacter	s__uraniireducens	kaiju
1603606	3.43679	4.6472	2.01566	2.30555	0.021136	0.0376825	d__Bacteria	p__Proteobacteria	c__Deltaproteobacteria	o__Desulfuromonadales	f__Desulfuromonadaceae	g__Desulfuromonas	s__soudanensis	kaiju
84405	27.4434	7.64676	2.05228	3.72599	0.000194551	0.00185816	d__Bacteria	p__Proteobacteria	c__Deltaproteobacteria	o__Desulfurellales	f__Desulfurellaceae	g__Hippea	s__maritima	kaiju
316277	13.1986	6.59221	2.23432	2.95044	0.00317323	0.00831972	d__Bacteria	p__Proteobacteria	c__Deltaproteobacteria	o__Syntrophobacterales	f__Syntrophaceae	g__Syntrophus	s__aciditrophicus	kaiju
119484	7.00602	5.6811	2.2297	2.54792	0.0108367	0.0225042	d__Bacteria	p__Proteobacteria	c__Deltaproteobacteria	o__Syntrophobacterales	f__Syntrophobacteraceae	g__Syntrophobacter	s__fumaroxidans	kaiju
453230	24.4191	7.47807	2.24843	3.32591	0.000881296	0.00338011	d__Bacteria	p__Proteobacteria	c__Deltaproteobacteria	o__Desulfarculales	f__Desulfarculaceae	g__Desulfarculus	s__baarsii	kaiju
210	60.6427	8.7894	2.27556	3.86253	0.000112221	0.00131298	d__Bacteria	p__Proteobacteria	c__Epsilonproteobacteria	o__Campylobacterales	f__Helicobacteraceae	g__Helicobacter	s__pylori	kaiju
2849641	28.1154	7.68115	2.25331	3.40883	0.000652418	0.00326598	d__Bacteria	p__Proteobacteria	c__Epsilonproteobacteria	o__Campylobacterales	f__Helicobacteraceae	g__Helicobacter	s__sp. NHP19-0003	kaiju
222136	8.57237	5.97407	2.36707	2.52382	0.0116086	0.0237372	d__Bacteria	p__Proteobacteria	c__Epsilonproteobacteria	o__Campylobacterales	f__Helicobacteraceae	g__Helicobacter	s__sp. MIT 01-6242	kaiju
214	25.8098	7.55791	2.24865	3.36109	0.000776358	0.00329216	d__Bacteria	p__Proteobacteria	c__Epsilonproteobacteria	o__Campylobacterales	f__Helicobacteraceae	g__Helicobacter	s__felis	kaiju
135569	5.67296	5.37872	2.22746	2.41474	0.0157466	0.0304522	d__Bacteria	p__Proteobacteria	c__Epsilonproteobacteria	o__Campylobacterales	f__Helicobacteraceae	g__Helicobacter	s__apodemus	kaiju
32025	4.85163	5.15333	2.23231	2.30852	0.0209702	0.0375298	d__Bacteria	p__Proteobacteria	c__Epsilonproteobacteria	o__Campylobacterales	f__Helicobacteraceae	g__Helicobacter	s__hepaticus	kaiju
35818	3.42994	4.65205	2.08723	2.22882	0.0258259	0.0444357	d__Bacteria	p__Proteobacteria	c__Epsilonproteobacteria	o__Campylobacterales	f__Helicobacteraceae	g__Helicobacter	s__pullorum	kaiju
2042961	34.2855	7.96714	2.26322	3.52027	0.000431101	0.00299421	d__Bacteria	p__Proteobacteria	c__Epsilonproteobacteria	o__Campylobacterales	f__Campylobacteraceae	g__Campylobacter	s__blaseri	kaiju
449520	28.4185	7.69667	2.25089	3.41939	0.000627612	0.00324864	d__Bacteria	p__Proteobacteria	c__Epsilonproteobacteria	o__Campylobacterales	f__Campylobacteraceae	g__Campylobacter	s__canadensis	kaiju
522485	9.80895	6.16486	2.23336	2.76035	0.00577395	0.0137413	d__Bacteria	p__Proteobacteria	c__Epsilonproteobacteria	o__Campylobacterales	f__Campylobacteraceae	g__Campylobacter	s__avium	kaiju
255507	32.8885	7.90723	2.25757	3.50253	0.000460856	0.00299421	d__Bacteria	p__Proteobacteria	c__Epsilonproteobacteria	o__Campylobacterales	f__Arcobacteraceae	g__Aliarcobacter	s__cibarius	kaiju
269261	14.2746	6.70475	2.24396	2.98791	0.00280891	0.00755499	d__Bacteria	p__Proteobacteria	c__Epsilonproteobacteria	o__Campylobacterales	f__Campylobacteraceae	g__Nitratifractor	s__salsuginis	kaiju
2689102	15.2953	6.80437	2.25043	3.02359	0.00249795	0.00689701	d__Bacteria	p__Proteobacteria	c__Betaproteobacteria	o__Burkholderiales	f__Burkholderiaceae	g__Polynucleobacter	s__sp. AM-7D1	kaiju
95486	27.3014	7.63891	2.24518	3.40236	0.000668062	0.00326988	d__Bacteria	p__Proteobacteria	c__Betaproteobacteria	o__Burkholderiales	f__Burkholderiaceae	g__Burkholderia	s__cenocepacia	kaiju
90244	27.0895	7.62787	2.0866	3.65564	0.000256543	0.00216328	d__Bacteria	p__Proteobacteria	c__Betaproteobacteria	o__Burkholderiales	f__Alcaligenaceae	g__Oligella	s__ureolytica	kaiju
1331258	158.16	10.1718	2.32491	4.37515	1.2135e-05	0.000288714	d__Bacteria	p__Proteobacteria	c__Betaproteobacteria	o__Burkholderiales	f__Alcaligenaceae	g__Bordetella	s__pseudohinzii	kaiju
103855	8.91155	5.27334	2.13112	2.47445	0.0133443	0.0266317	d__Bacteria	p__Proteobacteria	c__Betaproteobacteria	o__Burkholderiales	f__Alcaligenaceae	g__Bordetella	s__hinzii	kaiju
2584944	27.6446	7.6569	2.25087	3.40175	0.000669554	0.00326988	d__Bacteria	p__Proteobacteria	c__Betaproteobacteria	o__Burkholderiales	f__Sutterellaceae	g__Sutterella	s__faecalis	kaiju
1436290	18.5907	7.08506	2.24298	3.15878	0.00158434	0.00491039	d__Bacteria	p__Proteobacteria	c__Betaproteobacteria	o__Burkholderiales	f__Comamonadaceae	g__Candidatus Symbiobacter	s__mobilis	kaiju
926	6.01109	5.46111	2.28962	2.38516	0.0170715	0.0322807	d__Bacteria	p__Proteobacteria	c__Betaproteobacteria	o__Burkholderiales		g__Thiomonas	s__Thiomonas intermedia	kaiju
44574	10.8369	6.3087	2.23643	2.82088	0.00478923	0.0118242	d__Bacteria	p__Proteobacteria	c__Betaproteobacteria	o__Nitrosomonadales	f__Nitrosomonadaceae	g__Nitrosomonas	s__communis	kaiju
194196	4.09632	4.91028	2.06651	2.37612	0.0174956	0.0328833	d__Bacteria	p__Proteobacteria	c__Betaproteobacteria	o__Neisseriales	f__Neisseriaceae	g__Alysiella	s__filiformis	kaiju
994696	23.9524	7.45051	2.01582	3.69603	0.000219	0.00199013	d__Bacteria	p__Proteobacteria	c__Betaproteobacteria	o__Burkholderiales	f__Comamonadaceae	g__Candidatus Kinetoplastibacterium	s__oncopeltii	kaiju
453816	27.8423	7.66702	2.2434	3.41758	0.000631794	0.00324864	d__Bacteria	p__Proteobacteria	c__Oligoflexia	o__Bdellovibrionales	f__Bdellovibrionaceae	g__Bdellovibrio	s__exovorus	kaiju
97084	17.1291	6.23092	2.14581	2.90377	0.00368705	0.00940348	d__Bacteria	p__Proteobacteria	c__Oligoflexia	o__Bacteriovoracales	f__Halobacteriovoraceae	g__Halobacteriovorax	s__marinus	kaiju
616991	32.242	7.8789	2.09043	3.76904	0.000163876	0.00166726	d__Bacteria	p__Bacteroidetes	c__Flavobacteriia	o__Flavobacteriales	f__Flavobacteriaceae	g__Arenibacter	s__algicola	kaiju
2507538	29.679	7.75957	2.08037	3.72989	0.00019156	0.00184845	d__Bacteria	p__Bacteroidetes	c__Flavobacteriia	o__Flavobacteriales	f__Flavobacteriaceae	g__Muriicola	s__soli	kaiju
702745	27.4595	7.64742	2.08607	3.66595	0.000246425	0.00211609	d__Bacteria	p__Bacteroidetes	c__Flavobacteriia	o__Flavobacteriales	f__Flavobacteriaceae	g__Myroides	s__phaeus	kaiju
2608253	21.4002	7.28789	2.24703	3.24334	0.00118138	0.00394919	d__Bacteria	p__Bacteroidetes	c__Flavobacteriia	o__Flavobacteriales	f__Flavobacteriaceae	g__Nonlabens	s__sp. Ci31	kaiju
1774273	6.40431	5.55211	2.22289	2.4977	0.0125002	0.025216	d__Bacteria	p__Bacteroidetes	c__Flavobacteriia	o__Flavobacteriales	f__Flavobacteriaceae	g__Polaribacter	s__vadi	kaiju
2496865	3.34242	4.61855	2.05133	2.25149	0.0243543	0.0423711	d__Bacteria	p__Bacteroidetes	c__Flavobacteriia	o__Flavobacteriales	f__Flavobacteriaceae	g__Maribacter	s__sp. MJ134	kaiju
2878534	25.2772	7.52781	2.24795	3.34874	0.000811794	0.00333728	d__Bacteria	p__Bacteroidetes	c__Flavobacteriia	o__Flavobacteriales	f__Weeksellaceae	g__Kaistella	s__sp. GW4-15	kaiju
1585976	20.4566	7.22323	2.01388	3.58672	0.000334867	0.0025277	d__Bacteria	p__Bacteroidetes	c__Flavobacteriia	o__Flavobacteriales	f__Flavobacteriaceae	g__Bergeyella	s__cardium	kaiju
28251	4.13354	4.91087	2.04131	2.40574	0.0161399	0.0309568	d__Bacteria	p__Bacteroidetes	c__Flavobacteriia	o__Flavobacteriales	f__Flavobacteriaceae	g__Ornithobacterium	s__rhinotracheale	kaiju
1653831	48.4317	7.73875	1.89589	4.08186	4.46776e-05	0.000674487	d__Bacteria	p__Bacteroidetes	c__Flavobacteriia	o__Flavobacteriales	f__Blattabacteriaceae	g__Blattabacterium	s__cuenoti	kaiju
253245	29.4045	7.74621	2.01595	3.84246	0.000121806	0.00139037	d__Bacteria	p__Bacteroidetes	c__Flavobacteriia	o__Flavobacteriales	f__Cryomorphaceae	g__Owenweeksia	s__hongkongensis	kaiju
2604421	10.5944	6.27465	2.28954	2.74057	0.00613321	0.0143877	d__Bacteria	p__Bacteroidetes	c__Chitinophagia	o__Chitinophagales	f__Chitinophagaceae	g__Chitinophaga	s__sp. XS-30	kaiju
2849666	9.81276	6.16243	2.00182	3.07842	0.00208101	0.00593852	d__Bacteria	p__Bacteroidetes	c__Chitinophagia	o__Chitinophagales	f__Chitinophagaceae	g__Chitinophaga	s__sp. MD30B	kaiju
2029983	7.76958	5.82773	2.10442	2.76928	0.00561803	0.0134145	d__Bacteria	p__Bacteroidetes	c__Chitinophagia	o__Chitinophagales	f__Chitinophagaceae	g__Chitinophaga	s__caeni	kaiju
2725414	5.24884	5.25549	2.28648	2.2985	0.0215331	0.0383174	d__Bacteria	p__Bacteroidetes	c__Chitinophagia	o__Chitinophagales	f__Chitinophagaceae	g__Chitinophaga	s__oryzae	kaiju
2703787	4.58585	5.0626	2.29352	2.20735	0.0272893	0.0466961	d__Bacteria	p__Bacteroidetes	c__Chitinophagia	o__Chitinophagales	f__Chitinophagaceae	g__Chitinophaga	s__agri	kaiju
2545455	17.3871	6.9863	2.2741	3.07211	0.00212549	0.00604698	d__Bacteria	p__Bacteroidetes	c__Chitinophagia	o__Chitinophagales	f__Chitinophagaceae	g__Arachidicoccus	s__sp. B3-10	kaiju
1850526	9.25821	6.0795	2.28044	2.66593	0.00767758	0.0174	d__Bacteria	p__Bacteroidetes	c__Chitinophagia	o__Chitinophagales	f__Chitinophagaceae	g__Arachidicoccus	s__sp. BS20	kaiju
2875539	6.19629	4.73796	1.97214	2.40245	0.0162858	0.0311093	d__Bacteria	p__Bacteroidetes	c__Chitinophagia	o__Chitinophagales	f__Chitinophagaceae	g__Arachidicoccus	s__sp. 5GH13-10	kaiju
2341117	6.09071	5.47974	2.01272	2.72256	0.00647785	0.0148975	d__Bacteria	p__Bacteroidetes	c__Chitinophagia	o__Chitinophagales	f__Chitinophagaceae	g__Arachidicoccus	s__soli	kaiju
563172	15.9886	6.867	2.11655	3.24443	0.00117685	0.00394814	d__Bacteria	p__Bacteroidetes	c__Chitinophagia	o__Chitinophagales	f__Chitinophagaceae	g__Ferruginibacter	s__lapsinanis	kaiju
2875540	11.4501	4.90301	2.19571	2.23299	0.0255495	0.0441223	d__Bacteria	p__Bacteroidetes	c__Chitinophagia	o__Chitinophagales	f__Chitinophagaceae	g__Ferruginibacter	s__sp. KIS38-8	kaiju
2502779	36.0366	6.58742	1.88665	3.49159	0.000480155	0.00299421	d__Bacteria	p__Bacteroidetes	c__Chitinophagia	o__Chitinophagales	f__Chitinophagaceae	g__Flavisolibacter	s__sp. 17J28-1	kaiju
661488	36.5032	6.606	1.78488	3.70108	0.000214682	0.00198953	d__Bacteria	p__Bacteroidetes	c__Chitinophagia	o__Chitinophagales	f__Chitinophagaceae	g__Pseudobacter	s__ginsenosidimutans	kaiju
661481	7.63739	5.04605	2.15658	2.33984	0.019292	0.0352027	d__Bacteria	p__Bacteroidetes	c__Chitinophagia	o__Chitinophagales	f__Chitinophagaceae	g__Flavisolibacter	s__ginsenosidimutans	kaiju
477680	24.2641	7.4688	1.95055	3.82907	0.000128628	0.00139628	d__Bacteria	p__Bacteroidetes	c__Chitinophagia	o__Chitinophagales	f__Chitinophagaceae	g__Filimonas	s__lacunae	kaiju
2315862	14.747	6.01087	2.18886	2.74612	0.00603042	0.0141821	d__Bacteria	p__Bacteroidetes	c__Chitinophagia	o__Chitinophagales	f__Chitinophagaceae	g__Paraflavitalea	s__soli	kaiju
446683	6.82834	5.63938	2.28117	2.47214	0.0134305	0.0266417	d__Bacteria	p__Bacteroidetes	c__Chitinophagia	o__Chitinophagales	f__Chitinophagaceae	g__Niabella	s__soli	kaiju
1176587	6.99753	5.6725	2.27186	2.49686	0.0125299	0.0252215	d__Bacteria	p__Bacteroidetes	c__Chitinophagia	o__Chitinophagales	f__Chitinophagaceae	g__Niabella	s__ginsenosidivorans	kaiju
2676868	18.0556	7.04074	2.2736	3.09674	0.0019566	0.00568752	d__Bacteria	p__Bacteroidetes	c__Chitinophagia	o__Chitinophagales	f__Chitinophagaceae	g__Flavihumibacter	s__sp. SB-02	kaiju
354356	15.5477	6.8251	2.05176	3.32646	0.000879579	0.00338011	d__Bacteria	p__Bacteroidetes	c__Chitinophagia	o__Chitinophagales	f__Chitinophagaceae	g__Niastella	s__koreensis	kaiju
2760713	16.2796	6.89083	2.276	3.02761	0.00246496	0.00682604	d__Bacteria	p__Bacteroidetes	c__Chitinophagia	o__Chitinophagales	f__Chitinophagaceae	g__Lacibacter	s__sp. S13-6-6	kaiju
1813871	6.59342	5.59036	2.29265	2.43839	0.014753	0.0287084	d__Bacteria	p__Bacteroidetes	c__Chitinophagia	o__Chitinophagales	f__Chitinophagaceae	g__Panacibacter	s__ginsenosidivorans	kaiju
316068	5.02996	5.19659	2.27311	2.28612	0.0222473	0.0395131	d__Bacteria	p__Bacteroidetes	c__Cytophagia	o__Cytophagales	f__Cytophagaceae	g__Leadbetterella	s__byssophila	kaiju
1834519	3.76687	4.78872	2.0363	2.35168	0.018689	0.0346394	d__Bacteria	p__Bacteroidetes	c__Cytophagia	o__Cytophagales	f__Cytophagaceae	g__Fibrella	s__sp. ES10-3-2-2	kaiju
999	31.5917	7.84972	2.01134	3.90273	9.5113e-05	0.00122365	d__Bacteria	p__Bacteroidetes	c__Cytophagia	o__Cytophagales	f__Bernardetiaceae	g__Bernardetia	s__litoralis	kaiju
247481	18.4127	7.07175	2.07948	3.40074	0.000672047	0.00326988	d__Bacteria	p__Bacteroidetes	c__Cytophagia	o__Cytophagales	f__Amoebophilaceae	g__Candidatus Cardinium	s__hertigii	kaiju
36874	39.0048	8.1533	2.09586	3.89019	0.000100165	0.00123361	d__Bacteria	p__Bacteroidetes	c__Bacteroidia	o__Bacteroidales	f__Porphyromonadaceae	g__Porphyromonas	s__cangingivalis	kaiju
837	6.99715	4.92188	1.9362	2.54204	0.0110209	0.0227716	d__Bacteria	p__Bacteroidetes	c__Bacteroidia	o__Bacteroidales	f__Porphyromonadaceae	g__Porphyromonas	s__gingivalis	kaiju
712471	5.47175	5.32593	2.01568	2.64226	0.00823555	0.0183535	d__Bacteria	p__Bacteroidetes	c__Bacteroidia	o__Bacteroidales	f__Prevotellaceae	g__Prevotella	s__sp. oral taxon 475	kaiju
165179	42.6969	8.28294	2.25898	3.66667	0.000245731	0.00211609	d__Bacteria	p__Bacteroidetes	c__Bacteroidia	o__Bacteroidales	f__Prevotellaceae	g__Prevotella	s__copri	kaiju
626932	11.0841	6.34074	1.98909	3.18775	0.00143382	0.004536	d__Bacteria	p__Bacteroidetes	c__Bacteroidia	o__Bacteroidales	f__Rikenellaceae	g__Alistipes	s__indistinctus	kaiju
1642647	5.39723	5.30758	2.04353	2.59725	0.00939724	0.0202669	d__Bacteria	p__Bacteroidetes	c__Bacteroidia	o__Bacteroidales	f__Dysgonamonadaceae	g__Proteiniphilum	s__saccharofermentans	kaiju
28118	3.49732	4.66554	2.05665	2.26851	0.023298	0.0407606	d__Bacteria	p__Bacteroidetes	c__Bacteroidia	o__Bacteroidales	f__Odoribacteraceae	g__Odoribacter	s__splanchnicus	kaiju
2706887	7.04302	5.68844	2.02147	2.81401	0.00489278	0.0119886	d__Bacteria	p__Bacteroidetes	c__Bacteroidia	o__Marinilabiliales	f__Prolixibacteraceae	g__Draconibacterium	s__halophilum	kaiju
2703789	17.5001	6.99832	2.24902	3.11173	0.00185997	0.00545746	d__Bacteria	p__Bacteroidetes	c__Sphingobacteriia	o__Sphingobacteriales	f__Sphingobacteriaceae	g__Mucilaginibacter	s__sp. 14171R-50	kaiju
2682091	4.18725	4.93699	2.11272	2.3368	0.0194497	0.0353493	d__Bacteria	p__Bacteroidetes	c__Sphingobacteriia	o__Sphingobacteriales	f__Sphingobacteriaceae	g__Mucilaginibacter	s__ginkgonis	kaiju
1538644	3.3112	4.60089	2.05548	2.23835	0.0251985	0.0436774	d__Bacteria	p__Bacteroidetes	c__Sphingobacteriia	o__Sphingobacteriales	f__Sphingobacteriaceae	g__Sphingobacterium	s__sp. ML3W	kaiju
2592345	4.07282	4.89837	2.14866	2.27973	0.0226238	0.0399544	d__Bacteria	p__Bacteroidetes	c__Sphingobacteriia	o__Sphingobacteriales	f__Sphingobacteriaceae	g__Olivibacter	s__sp. LS-1	kaiju
995	6.71134	4.84963	2.03645	2.38142	0.0172462	0.0324797	d__Bacteria	p__Bacteroidetes	c__Sphingobacteriia	o__Sphingobacteriales	f__Sphingobacteriaceae	g__Solitalea	s__canadensis	kaiju
1008	8.04364	5.87534	2.27087	2.58726	0.00967418	0.0206736	d__Bacteria	p__Bacteroidetes	c__Saprospiria	o__Saprospirales	f__Saprospiraceae	g__Saprospira	s__grandis	kaiju
1102	26.8139	7.61292	2.25444	3.37685	0.000733212	0.00328582	d__Bacteria	p__Chlorobi	c__Chlorobia	o__Chlorobiales	f__Chlorobiaceae	g__Prosthecochloris	s__aestuarii	kaiju
1097	20.4359	7.22162	2.23309	3.23392	0.00122105	0.00406727	d__Bacteria	p__Chlorobi	c__Chlorobia	o__Chlorobiales	f__Chlorobiaceae	g__Chlorobaculum	s__tepidum	kaiju
1457365	42.3626	7.54506	1.91552	3.93892	8.18494e-05	0.00107903	d__Bacteria	p__Balneolaeota				g__Candidatus Cyclonatronum	s__proteinivorum	kaiju
2893045	38.2402	8.12475	1.98496	4.09316	4.25542e-05	0.000663845	d__Bacteria	p__Rhodothermaeota	c__Rhodothermia	o__Rhodothermales		g__Roseithermus	s__sacchariphilus	kaiju
591197	20.8607	7.25141	1.99249	3.63937	0.000273304	0.00227916	d__Bacteria	p__Ignavibacteriae	c__Ignavibacteria	o__Ignavibacteriales	f__Ignavibacteriaceae	g__Ignavibacterium	s__album	kaiju
833	32.3822	6.43229	1.99134	3.23013	0.00123732	0.00409234	d__Bacteria	p__Fibrobacteres	c__Fibrobacteria	o__Fibrobacterales	f__Fibrobacteraceae	g__Fibrobacter	s__succinogenes	kaiju
2732249	4.60976	5.08086	2.23546	2.27285	0.0230355	0.0403768	d__Bacteria	p__Gemmatimonadetes	c__Gemmatimonadetes	o__Gemmatimonadales	f__Gemmatimonadaceae	g__Gemmatimonas	s__groenlandica	kaiju
980254	37.7359	8.10535	2.2592	3.58772	0.000333587	0.0025277	d__Bacteria	p__Planctomycetes	c__Planctomycetia	o__Pirellulales	f__Pirellulaceae	g__Roseimaritima	s__ulvae	kaiju
265606	30.7457	7.81008	2.25107	3.46949	0.000521441	0.00304819	d__Bacteria	p__Planctomycetes	c__Planctomycetia	o__Pirellulales	f__Pirellulaceae	g__Rhodopirellula	s__baltica	kaiju
1930273	19.3303	6.40712	1.99014	3.21943	0.00128447	0.00421848	d__Bacteria	p__Planctomycetes	c__Planctomycetia	o__Isosphaerales	f__Isosphaeraceae	g__Paludisphaera	s__Planctomycetes bacterium K22_7	kaiju
1930276	27.0575	6.17025	2.1616	2.85448	0.00431076	0.0107884	d__Bacteria	p__Planctomycetes	c__Planctomycetia	o__Pirellulales	f__Lacipirellulaceae	g__Adhaeretor	s__mobilis	kaiju
466153	31.2292	7.10314	2.14484	3.31174	0.000927176	0.0034438	d__Bacteria	p__Planctomycetes	c__Planctomycetia	o__Isosphaerales	f__Isosphaeraceae	g__Singulisphaera	s__acidiphila	kaiju
692036	7.8575	5.84637	2.24071	2.60916	0.00907638	0.0197111	d__Bacteria	p__Planctomycetes	c__Planctomycetia	o__Gemmatales	f__Gemmataceae	g__Tuwongella	s__immobilis	kaiju
1936003	22.2555	6.61193	1.95468	3.38261	0.000718009	0.00326988	d__Bacteria	p__Planctomycetes	c__Phycisphaerae	o__Sedimentisphaerales	f__Anaerohalosphaeraceae	g__Anaerohalosphaera	s__lusitana	kaiju
174633	21.5561	7.2985	1.99258	3.66285	0.000249427	0.0021224	d__Bacteria	p__Planctomycetes	c__Candidatus Brocadiae	o__Candidatus Brocadiales	f__Candidatus Brocadiaceae	g__Candidatus Kuenenia	s__stuttgartiensis	kaiju
2866311	35.7328	8.02703	2.06233	3.89221	9.93369e-05	0.00123361	d__Bacteria	p__Verrucomicrobia	c__Opitutae	o__Puniceicoccales	f__Puniceicoccaceae	g__Ruficoccus	s__sp. ZRK36	kaiju
431057	8.91128	6.02717	2.24524	2.68442	0.00726555	0.0166273	d__Bacteria	p__Verrucomicrobia	c__Methylacidiphilae	o__Methylacidiphilales	f__Methylacidiphilaceae	g__Methylacidiphilum	s__kamchatkense	kaiju
1704307	4.48489	5.04029	2.10812	2.3909	0.0168073	0.03191	d__Bacteria	p__Verrucomicrobia	c__Spartobacteria			g__Candidatus Xiphinematobacter	s__sp. Idaho Grape	kaiju
362787	9.4821	6.11647	2.24419	2.72547	0.0064211	0.0148033	d__Bacteria	p__Chlamydiae	c__Chlamydiia	o__Parachlamydiales	f__Parachlamydiaceae	g__Candidatus Protochlamydia	s__amoebophila	kaiju
83561	7.79643	5.83489	2.00419	2.91135	0.00359876	0.00925994	d__Bacteria	p__Chlamydiae	c__Chlamydiia	o__Parachlamydiales	f__Simkaniaceae	g__Simkania	s__negevensis	kaiju
1006576	84.1631	9.26214	2.13028	4.34785	1.3748e-05	0.000306384	d__Bacteria	p__Thermotogae	c__Thermotogae	o__Petrotogales	f__Petrotogaceae	g__Defluviitoga	s__tunisiensis	kaiju
2108365	9.58086	6.13121	2.22336	2.75763	0.00582213	0.0137962	d__Bacteria	p__Thermotogae	c__Thermotogae	o__Petrotogales	f__Petrotogaceae	g__Tepiditoga	s__spiralis	kaiju
1508420	27.7874	7.66422	2.24496	3.41397	0.000640243	0.00324882	d__Bacteria	p__Thermotogae	c__Thermotogae	o__Thermotogales	f__Thermotogaceae	g__Thermotoga	s__profunda	kaiju
119394	5.66358	5.3751	2.22961	2.41078	0.0159183	0.0305945	d__Bacteria	p__Thermotogae	c__Thermotogae	o__Thermotogales	f__Thermotogaceae	g__Pseudothermotoga	s__thermarum	kaiju
2424	21.0021	7.26098	2.24761	3.23053	0.0012356	0.00409234	d__Bacteria	p__Thermotogae	c__Thermotogae	o__Thermotogales	f__Fervidobacteriaceae	g__Fervidobacterium	s__nodosum	kaiju
1184387	26.6102	7.60188	2.25252	3.37483	0.000738607	0.00329208	d__Bacteria	p__Thermotogae	c__Thermotogae	o__Kosmotogales	f__Kosmotogaceae	g__Mesotoga	s__prima	kaiju
1236046	21.3275	7.28295	2.24308	3.24685	0.00116691	0.00392887	d__Bacteria	p__Thermotogae	c__Thermotogae	o__Kosmotogales	f__Kosmotogaceae	g__Mesotoga	s__infera	kaiju
1441386	6.24012	5.51607	2.23921	2.4634	0.0137625	0.0272171	d__Bacteria	p__Thermotogae	c__Thermotogae	o__Mesoaciditogales	f__Mesoaciditogaceae	g__Athalassotoga	s__saccharophila	kaiju
81028	32.5238	7.89143	2.05789	3.83473	0.000125704	0.00139628	d__Bacteria	p__Spirochaetes	c__Spirochaetia	o__Spirochaetales	f__Spirochaetaceae	g__Treponema	s__brennaborense	kaiju
53419	25.8084	7.55784	2.24951	3.35977	0.000780067	0.00329216	d__Bacteria	p__Spirochaetes	c__Spirochaetia	o__Spirochaetales	f__Spirochaetaceae	g__Treponema	s__socranskii	kaiju
160	7.98858	5.87012	2.22828	2.63437	0.00842937	0.0185209	d__Bacteria	p__Spirochaetes	c__Spirochaetia	o__Spirochaetales	f__Treponemataceae	g__Treponema	s__pallidum	kaiju
143	24.7085	7.49502	2.24684	3.33581	0.000850525	0.00334492	d__Bacteria	p__Spirochaetes	c__Spirochaetia	o__Spirochaetales	f__Borreliaceae	g__Borrelia	s__anserina	kaiju
47466	8.54854	5.96728	2.23569	2.6691	0.00760547	0.0172784	d__Bacteria	p__Spirochaetes	c__Spirochaetia	o__Spirochaetales	f__Borreliaceae	g__Borrelia	s__miyamotoi	kaiju
154	26.372	7.58894	2.25096	3.37143	0.000747799	0.00329216	d__Bacteria	p__Spirochaetes	c__Spirochaetia	o__Spirochaetales	f__Spirochaetaceae	g__Spirochaeta	s__thermophila	kaiju
55206	18.7478	7.09739	2.23427	3.1766	0.0014901	0.00466466	d__Bacteria	p__Spirochaetes	c__Spirochaetia	o__Spirochaetales	f__Spirochaetaceae	g__Sediminispirochaeta	s__smaragdinae	kaiju
29510	5.6082	4.5908	1.9098	2.40381	0.0162251	0.0310566	d__Bacteria	p__Spirochaetes	c__Spirochaetia	o__Leptospirales	f__Leptospiraceae	g__Turneriella	s__parva	kaiju
285729	21.9473	7.3244	2.24506	3.26246	0.00110451	0.00379061	d__Bacteria	p__Fusobacteria	c__Fusobacteriia	o__Fusobacteriales	f__Fusobacteriaceae	g__Fusobacterium	s__canifelinum	kaiju
167642	21.8326	7.31704	2.08175	3.51486	0.000439991	0.00299421	d__Bacteria	p__Fusobacteria	c__Fusobacteriia	o__Fusobacteriales	f__Fusobacteriaceae	g__Ilyobacter	s__polytropus	kaiju
1592106	12.2843	6.48868	2.24251	2.8935	0.0038098	0.00961179	d__Bacteria	p__Acidobacteria	c__Acidobacteriia	o__Acidobacteriales	f__Acidobacteriaceae	g__Terriglobus	s__albidus	kaiju
33075	5.74851	5.39734	2.22989	2.42045	0.0155014	0.03004	d__Bacteria	p__Acidobacteria	c__Acidobacteriia	o__Acidobacteriales	f__Acidobacteriaceae	g__Acidobacterium	s__capsulatum	kaiju
981385	27.32	6.18439	2.01995	3.06166	0.00220117	0.0062057	d__Bacteria	p__Acidobacteria	c__Holophagae	o__Thermotomaculales	f__Thermotomaculaceae	g__Thermotomaculum	s__hydrothermale	kaiju
2821543	25.7281	6.82239	1.99884	3.41317	0.000642127	0.00324882	d__Bacteria	p__Acidobacteria	c__Blastocatellia			g__Chloracidobacterium	s__validum	kaiju
1325564	21.8983	7.32105	2.24409	3.26236	0.00110487	0.00379061	d__Bacteria	p__Nitrospirae	c__Nitrospira	o__Nitrospirales	f__Nitrospiraceae	g__Nitrospira	s__japonica	kaiju
42253	10.5369	6.26827	2.21926	2.82449	0.00473565	0.0117264	d__Bacteria	p__Nitrospirae	c__Nitrospira	o__Nitrospirales	f__Nitrospiraceae	g__Nitrospira	s__moscoviensis	kaiju
28262	23.1662	7.40243	2.01628	3.67133	0.000241291	0.00211609	d__Bacteria	p__Nitrospirae	c__Nitrospira	o__Nitrospirales	f__Nitrospiraceae	g__Thermodesulfovibrio	s__yellowstonii	kaiju
139438	33.5348	7.9353	2.26036	3.51063	0.000447049	0.00299421	d__Bacteria	p__Deferribacteres	c__Deferribacteres	o__Deferribacterales	f__Deferribacteraceae	g__Geovibrio	s__thiophilus	kaiju
118000	23.4822	7.42207	2.04779	3.62442	0.000289608	0.00231686	d__Bacteria	p__Deferribacteres	c__Deferribacteres	o__Deferribacterales	f__Deferribacteraceae	g__Denitrovibrio	s__acetiphilus	kaiju
477976	21.7868	7.31376	2.24219	3.26188	0.00110677	0.00379061	d__Bacteria	p__Deferribacteres	c__Deferribacteres	o__Deferribacterales	f__Deferribacteraceae	g__Calditerrivibrio	s__nitroreducens	kaiju
412593	26.3829	7.58952	2.24763	3.37667	0.000733694	0.00328582	d__Bacteria	p__Aquificae	c__Aquificae	o__Aquificales		g__Thermosulfidibacter	s__takaii	kaiju
309805	17.1324	6.96738	2.23868	3.11227	0.00185652	0.00545746	d__Bacteria	p__Aquificae	c__Aquificae	o__Aquificales	f__Hydrogenothermaceae	g__Persephonella	s__marina	kaiju
228745	27.2112	7.63409	2.25732	3.38193	0.000719778	0.00326988	d__Bacteria	p__Aquificae	c__Aquificae	o__Desulfurobacteriales	f__Desulfurobacteriaceae	g__Thermovibrio	s__ammonificans	kaiju
2234087	5.53611	5.34315	2.24232	2.38286	0.0171786	0.0324177	d__Bacteria	p__Thermodesulfobacteria	c__Thermodesulfobacteria	o__Thermodesulfobacteriales	f__Thermodesulfobacteriaceae	g__Thermodesulfobacterium	s__sp. TA1	kaiju
1653476	18.6074	7.08645	2.23824	3.16609	0.00154505	0.00482054	d__Bacteria	p__Thermodesulfobacteria	c__Thermodesulfobacteria	o__Thermodesulfobacteriales	f__Thermodesulfobacteriaceae	g__Caldimicrobium	s__thiodismutans	kaiju
693075	57.676	8.71702	2.27952	3.82406	0.000131273	0.00139628	d__Bacteria	p__Caldiserica	c__Caldisericia	o__Caldisericales	f__Caldisericaceae	g__Caldisericum	s__exile	kaiju
2715735	19.4061	6.41259	2.13199	3.0078	0.00263146	0.00720188	d__Bacteria	p__Synergistetes	c__Synergistia	o__Synergistales	f__Candidatus Chazhemtobacteraceae	g__Candidatus Chazhemtobacterium	s__aquaticus	kaiju
81468	18.3514	7.06673	2.08546	3.38857	0.000702575	0.00326988	d__Bacteria	p__Synergistetes	c__Synergistia	o__Synergistales	f__Synergistaceae	g__Aminobacterium	s__colombiense	kaiju
1408281	4.67954	5.10093	2.24372	2.27343	0.0230003	0.0403768	d__Bacteria	p__Elusimicrobia	c__Endomicrobia	o__Endomicrobiales	f__Endomicrobiaceae	g__Endomicrobium	s__proavitum	kaiju
35786	5.53613	5.3427	2.23738	2.38792	0.0169439	0.0321042	d__Bacteria	p__Coprothermobacterota	c__Coprothermobacteria	o__Coprothermobacterales	f__Coprothermobacteraceae	g__Coprothermobacter	s__proteolyticus	kaiju
2847778	6.13787	5.49008	2.24224	2.44849	0.0143458	0.0279743	d__Bacteria	p__Atribacterota	c__Atribacteria	o__Atribacterales	f__Atribacteraceae	g__Atribacter	s__laminatus	kaiju
44930	31.4534	7.8429	2.24952	3.48647	0.000489438	0.00299421	d__Archaea	p__Euryarchaeota	c__Halobacteria	o__Natrialbales	f__Natrialbaceae	g__Natronobacterium	s__gregoryi	kaiju
570267	32.3688	7.88426	2.25455	3.49705	0.000470437	0.00299421	d__Archaea	p__Euryarchaeota	c__Methanomicrobia	o__Methanocellales	f__Methanocellaceae	g__Methanocella	s__paludicola	kaiju
2223	26.3392	7.5872	2.24127	3.38522	0.000711204	0.00326988	d__Archaea	p__Euryarchaeota	c__Methanomicrobia	o__Methanosarcinales	f__Methanotrichaceae	g__Methanothrix	s__soehngenii	kaiju
2320	21.2024	5.24237	1.97744	2.65108	0.00802338	0.0179234	d__Archaea	p__Euryarchaeota	c__Methanopyri	o__Methanopyrales	f__Methanopyraceae	g__Methanopyrus	s__kandleri	kaiju
79601	27.0574	7.62597	2.24497	3.39692	0.000681485	0.00326988	d__Archaea	p__Crenarchaeota	c__Thermoprotei	o__Sulfolobales	f__Sulfolobaceae	g__Metallosphaera	s__hakonensis	kaiju
229980	10.0573	6.20065	2.22833	2.78264	0.00539183	0.0130407	d__Archaea	p__Crenarchaeota	c__Thermoprotei	o__Desulfurococcales	f__Desulfurococcaceae	g__Aeropyrum	s__camini	kaiju
2594042	31.8772	5.84149	1.89756	3.07842	0.00208102	0.00593852	d__Archaea	p__Candidatus Lokiarchaeota				g__Candidatus Prometheoarchaeum	s__syntrophicum	kaiju
2303	17.5845	7.00495	2.23805	3.12994	0.00174842	0.00519531	d__Archaea	p__Candidatus Thermoplasmatota	c__Thermoplasmata	o__Thermoplasmatales	f__Thermoplasmataceae	g__Thermoplasma	s__acidophilum	kaiju
1920749	8.23558	5.91284	2.22247	2.66048	0.00780296	0.0175146	d__Archaea	p__Candidatus Micrarchaeota				g__Candidatus Mancarchaeum	s__acidiphilum	kaiju
1633782	25.5625	7.54436	2.09509	3.60097	0.00031703	0.00248374	d__Viruses	p__Uroviricota	c__Caudoviricetes	o__Caudovirales	f__Siphoviridae		s__Listeria phage LWP01	kaiju
2843755	30.0519	7.77711	2.24995	3.45656	0.00054711	0.00304819	d__Viruses	p__Uroviricota	c__Caudoviricetes	o__Caudovirales	f__Siphoviridae	g__Waukeshavirus	s__Bacillus virus BMBtp3	kaiju
2100130	24.9459	7.50892	2.25417	3.33112	0.000864973	0.00338011	d__Viruses	p__Uroviricota	c__Caudoviricetes	o__Caudovirales	f__Myoviridae	g__Kanaloavirus	s__Synechococcus virus S-PRM1	kaiju
240426	26.2511	7.58227	2.24929	3.37096	0.00074908	0.00329216	d__Viruses	p__Nucleocytoviricota	c__Pokkesviricetes	o__Chitovirales	f__Poxviridae	g__Sciuripoxvirus	s__Squirrelpox virus	kaiju
821	9.6483	6.13754	2.6538	2.31274	0.020737	0.0371837	d__Bacteria	p__Bacteroidetes	c__Bacteroidia	o__Bacteroidales		g__Phocaeicola	s__Phocaeicola vulgatus	kaiju
518	25.1522	22.0202	2.958	7.44429	9.74637e-14	1.30323e-11	d__Bacteria	p__Proteobacteria	c__Betaproteobacteria	o__Burkholderiales	f__Alcaligenaceae	g__Bordetella	s__bronchiseptica	kaiju
174	286.913	-25.8498	3.07501	-8.40641	4.22747e-17	3.95691e-14	d__Bacteria	p__Spirochaetes	c__Spirochaetia		f__Leptospiraceae	g__Leptospira	s__borgpetersenii	kaiju
28184	9.02241	-7.1929	2.82544	-2.54577	0.0109038	0.0225796	d__Bacteria	p__Spirochaetes	c__Spirochaetia	o__Leptospirales	f__Leptospiraceae	g__Leptospira	s__weilii	kaiju
28304	41.3226	-23.2129	2.92489	-7.93633	2.08258e-15	9.74648e-13	d__Viruses			o__Herpesvirales	f__Herpesviridae	g__Muromegalovirus	s__Murid betaherpesvirus 2	kaiju
1261657	12.8118	-21.5786	2.84288	-7.59041	3.18893e-14	5.2846e-12	d__Viruses			o__Herpesvirales	f__Herpesviridae	g__Muromegalovirus	s__Murid betaherpesvirus 8	kaiju
10366	12.6314	-21.5503	2.84209	-7.58258	3.38756e-14	5.2846e-12	d__Viruses			o__Herpesvirales	f__Herpesviridae	g__Muromegalovirus	s__Murid betaherpesvirus 1	kaiju
129956	15.3381	-21.8272	2.85383	-7.6484	2.035e-14	5.2846e-12	d__Viruses			o__Herpesvirales	f__Adenoviridae	g__Mastadenovirus	s__Murine mastadenovirus A	kaiju
696859	13.8945	-21.6945	2.8478	-7.61797	2.57693e-14	5.2846e-12	d__Viruses			o__Herpesvirales	f__Adenoviridae	g__Mastadenovirus	s__Murine mastadenovirus C	kaiju
354276	12.0275	2.94064	1.269	2.31728	0.0204883	0.0396268	d__Bacteria	p__Proteobacteria	c__Gammaproteobacteria	o__Enterobacterales	f__Enterobacteriaceae	g__Enterobacter	s__cloacae complex	centrifuge
9	48.5942	5.55306	1.46738	3.78434	0.000154119	0.00325954	d__Bacteria	p__Proteobacteria	c__Gammaproteobacteria	o__Enterobacterales	f__Erwiniaceae	g__Buchnera	s__aphidicola	centrifuge
45658	5.83277	4.56238	1.89482	2.40782	0.0160483	0.03353	d__Bacteria	p__Proteobacteria	c__Gammaproteobacteria	o__Vibrionales	f__Vibrionaceae	g__Vibrio	s__scophthalmi	centrifuge
717610	19.1235	2.88578	1.22022	2.36496	0.0180318	0.0363337	d__Bacteria	p__Proteobacteria	c__Gammaproteobacteria	o__Vibrionales	f__Vibrionaceae	g__Vibrio	s__harveyi group	centrifuge
446	4.83942	4.27934	1.7265	2.47863	0.0131889	0.0295037	d__Bacteria	p__Proteobacteria	c__Gammaproteobacteria	o__Legionellales	f__Legionellaceae	g__Legionella	s__pneumophila	centrifuge
28087	9.26716	5.24743	1.8839	2.78541	0.00534603	0.0166981	d__Bacteria	p__Proteobacteria	c__Gammaproteobacteria	o__Legionellales	f__Legionellaceae	g__Legionella	s__sainthelensi	centrifuge
114277	20.4658	3.82426	1.52531	2.50721	0.0121689	0.027978	d__Bacteria	p__Proteobacteria	c__Alphaproteobacteria	o__Rickettsiales	f__Rickettsiaceae	g__Rickettsia	s__spotted fever group	centrifuge
197482	10.926	5.48972	1.88181	2.91726	0.0035312	0.0130569	d__Bacteria	p__Proteobacteria	c__Epsilonproteobacteria	o__Campylobacterales	f__Arcobacteraceae	g__Malaciobacter	s__halophilus	centrifuge
210	27.0151	4.2479	1.41021	3.01225	0.00259316	0.010857	d__Bacteria	p__Proteobacteria	c__Epsilonproteobacteria	o__Campylobacterales	f__Helicobacteraceae	g__Helicobacter	s__pylori	centrifuge
2509341	10.0182	5.36219	1.87989	2.85239	0.00433919	0.0146631	d__Bacteria	p__Proteobacteria	c__Epsilonproteobacteria	o__Campylobacterales	f__Helicobacteraceae	g__Sulfurimonas	s__sp. NW10	centrifuge
666686	8.90316	5.18858	1.8768	2.76459	0.00569942	0.0174717	d__Bacteria	p__Firmicutes	c__Bacilli	o__Bacillales	f__Bacillaceae	g__Bacillus	s__sp. 1NLA3E	centrifuge
2567941	10.1092	5.377	1.76229	3.05113	0.00227979	0.0102721	d__Bacteria	p__Firmicutes	c__Bacilli	o__Bacillales	f__Bacillaceae	g__Bacillus	s__sp. DSL-17	centrifuge
1397	23.1897	4.76295	1.60432	2.96882	0.00298943	0.0116124	d__Bacteria	p__Firmicutes	c__Bacilli	o__Bacillales	f__Bacillaceae	g__Bacillus	s__circulans	centrifuge
86661	60.7152	4.32419	1.22378	3.53348	0.000410128	0.00456881	d__Bacteria	p__Firmicutes	c__Bacilli	o__Bacillales	f__Bacillaceae	g__Bacillus	s__cereus group	centrifuge
1396	17.8801	4.4391	1.716	2.58689	0.00968471	0.0243475	d__Bacteria	p__Firmicutes	c__Bacilli	o__Bacillales	f__Bacillaceae	g__Bacillus	s__cereus	centrifuge
1783501	6.37968	4.69732	1.76302	2.66437	0.00771327	0.0209583	d__Bacteria	p__Firmicutes	c__Bacilli	o__Bacillales	f__Bacillaceae	g__Bacillus	s__freudenreichii	centrifuge
2663022	6.36544	4.69127	1.87675	2.49967	0.0124308	0.0282191	d__Bacteria	p__Firmicutes	c__Bacilli	o__Bacillales	f__Bacillaceae	g__Gracilibacillus	s__sp. SCU50	centrifuge
324057	12.4211	5.67827	1.75615	3.23337	0.00122339	0.00792586	d__Bacteria	p__Firmicutes	c__Bacilli	o__Bacillales	f__Paenibacillaceae	g__Paenibacillus	s__sp. JDR-2	centrifuge
2756	16.3569	6.08094	1.77311	3.42953	0.000604627	0.00542149	d__Bacteria	p__Firmicutes	c__Bacilli	o__Bacillales	f__Listeriaceae	g__Brochothrix	s__thermosphacta	centrifuge
89059	8.08278	5.04575	1.87513	2.69088	0.00712629	0.0200444	d__Bacteria	p__Firmicutes	c__Bacilli	o__Lactobacillales	f__Lactobacillaceae	g__Lactobacillus	s__acidipiscis	centrifuge
2269374	5.14578	4.37449	1.88821	2.31674	0.0205177	0.0396268	d__Bacteria	p__Firmicutes	c__Bacilli	o__Lactobacillales	f__Lactobacillaceae	g__Lactobacillus	s__terrae	centrifuge
1307	19.794	5.61218	1.65476	3.39154	0.000695017	0.0058758	d__Bacteria	p__Firmicutes	c__Bacilli	o__Lactobacillales	f__Streptococcaceae	g__Streptococcus	s__suis	centrifuge
1358	49.4492	5.63217	1.45815	3.86254	0.000112216	0.00294371	d__Bacteria	p__Firmicutes	c__Bacilli	o__Lactobacillales	f__Streptococcaceae	g__Lactococcus	s__lactis	centrifuge
33970	15.7557	5.27296	1.80588	2.91988	0.00350166	0.0130373	d__Bacteria	p__Firmicutes	c__Bacilli	o__Lactobacillales	f__Enterococcaceae	g__Melissococcus	s__plutonius	centrifuge
1492	13.9061	3.40593	1.39366	2.44388	0.0145303	0.0315214	d__Bacteria	p__Firmicutes	c__Clostridia	o__Clostridiales	f__Clostridiaceae	g__Clostridium	s__butyricum	centrifuge
1519	9.67295	4.55159	1.66611	2.73186	0.00629777	0.0188117	d__Bacteria	p__Firmicutes	c__Clostridia	o__Clostridiales	f__Clostridiaceae	g__Clostridium	s__tyrobutyricum	centrifuge
1520	16.9826	4.77741	1.62432	2.94118	0.00326966	0.0124317	d__Bacteria	p__Firmicutes	c__Clostridia	o__Clostridiales	f__Clostridiaceae	g__Clostridium	s__beijerinckii	centrifuge
1160721	17.3715	6.16845	1.77161	3.48183	0.000497998	0.00500791	d__Bacteria	p__Firmicutes	c__Clostridia	o__Clostridiales	f__Ruminococcaceae	g__Ruminococcus	s__bicirculans	centrifuge
33033	21.4107	5.72406	1.81206	3.15886	0.00158387	0.00860728	d__Bacteria	p__Firmicutes	c__Tissierellia	o__Tissierellales	f__Peptoniphilaceae	g__Parvimonas	s__micra	centrifuge
2546356	6.75093	4.00711	1.68847	2.37322	0.0176338	0.0357325	d__Bacteria	p__Cyanobacteria		o__Chroococcales	f__Aphanothecaceae	g__Gloeothece	s__citriformis	centrifuge
379064	33.8699	6.39661	1.73133	3.69462	0.000220213	0.0036459	d__Bacteria	p__Cyanobacteria		o__Chroococcales	f__Cyanobacteriaceae	g__Cyanobacterium	s__aponinum	centrifuge
1752063	9.41382	4.51062	1.65763	2.72113	0.00650588	0.0189384	d__Bacteria	p__Cyanobacteria		o__Nostocales	f__Hapalosiphonaceae	g__Fischerella	s__sp. NIES-3754	centrifuge
519450	29.4028	6.12976	1.9152	3.20059	0.00137144	0.00825049	d__Bacteria	p__Tenericutes	c__Mollicutes	o__Mycoplasmatales	f__Mycoplasmataceae	g__Mycoplasma	s__anserisalpingitidis	centrifuge
1911683	11.5098	5.56683	1.75549	3.1711	0.00151865	0.0084133	d__Bacteria	p__Tenericutes					s__Tenericutes bacterium MZ-XQ	centrifuge
459526	14.8533	5.18581	1.80399	2.87464	0.00404493	0.0142233	d__Bacteria	p__Bacteroidetes	c__Flavobacteriia	o__Flavobacteriales	f__Flavobacteriaceae	g__Flavobacterium	s__anhuiense	centrifuge
172045	5.82939	4.56256	1.75229	2.60378	0.00922025	0.0238485	d__Bacteria	p__Bacteroidetes	c__Flavobacteriia	o__Flavobacteriales	f__Flavobacteriaceae	g__Elizabethkingia	s__miricola	centrifuge
76594	10.3174	5.40618	1.69181	3.1955	0.00139588	0.00825049	d__Bacteria	p__Bacteroidetes	c__Flavobacteriia	o__Flavobacteriales	f__Flavobacteriaceae	g__Cellulophaga	s__baltica	centrifuge
1850246	18.0256	5.47133	1.81235	3.01891	0.00253688	0.0107552	d__Bacteria	p__Bacteroidetes	c__Flavobacteriia	o__Flavobacteriales	f__Flavobacteriaceae	g__Urechidicola	s__croceus	centrifuge
242600	5.05	4.34623	1.88871	2.30116	0.0213825	0.0409387	d__Bacteria	p__Bacteroidetes	c__Flavobacteriia	o__Flavobacteriales	f__Ichthyobacteriaceae	g__Ichthyobacterium	s__seriolicida	centrifuge
28116	11.5856	5.57027	1.93523	2.87835	0.00399759	0.014103	d__Bacteria	p__Bacteroidetes	c__Bacteroidia	o__Bacteroidales	f__Bacteroidaceae	g__Bacteroides	s__ovatus	centrifuge
999	12.7649	3.27017	1.46249	2.23602	0.0253504	0.0465479	d__Bacteria	p__Bacteroidetes	c__Cytophagia	o__Cytophagales	f__Bernardetiaceae	g__Bernardetia	s__litoralis	centrifuge
173	12752.4	-10.4402	1.99465	-5.2341	1.65791e-07	4.45978e-05	d__Bacteria	p__Spirochaetes	c__Spirochaetia		f__Leptospiraceae	g__Leptospira	s__interrogans	centrifuge
409322	6.60871	3.97053	1.79615	2.21058	0.0270651	0.0491926	d__Bacteria	p__Spirochaetes	c__Spirochaetia	o__Spirochaetales	f__Spirochaetaceae	g__Treponema	s__pedis	centrifuge
1583098	19.8945	4.60135	1.5447	2.9788	0.00289384	0.0114776	d__Bacteria	p__Fusobacteria	c__Fusobacteriia	o__Fusobacteriales	f__Fusobacteriaceae	g__Fusobacterium	s__hwasookii	centrifuge
2663009	21.1354	4.10252	1.45505	2.8195	0.00480986	0.0155886	d__Bacteria	p__Fusobacteria	c__Fusobacteriia	o__Fusobacteriales	f__Fusobacteriaceae	g__Fusobacterium	s__pseudoperiodonticum	centrifuge
673862	10.5457	5.43603	1.94434	2.79582	0.0051768	0.01648	d__Bacteria		c__Candidatus Babeliae	o__Candidatus Babeliales	f__Candidatus Babeliaceae	g__Candidatus Babela	s__Candidatus Babela massiliensis	centrifuge
2316143	3.54463	-5.92501	2.02389	-2.92754	0.00341659	0.012854	d__Viruses			o__Ortervirales	f__Parvoviridae		s__Mouse kidney parvovirus	centrifuge
2109	106.569	8.79802	1.83839	4.78571	1.70382e-06	0.000305553	d__Bacteria	p__Tenericutes	c__Mollicutes	o__Mycoplasmatales	f__Mycoplasmataceae	g__Mycoplasma	s__synoviae	centrifuge
2107	122.494	9.72269	1.7405	5.58614	2.3217e-08	8.32718e-06	d__Bacteria	p__Tenericutes	c__Mollicutes	o__Mycoplasmatales	f__Mycoplasmataceae	g__Mycoplasma	s__pulmonis	centrifuge
2098	87.652	9.24003	1.88937	4.89053	1.00564e-06	0.000216414	d__Bacteria	p__Tenericutes	c__Mollicutes	o__Mycoplasmatales	f__Mycoplasmataceae	g__Mycoplasma	s__hominis	centrifuge
114881	75.5835	9.0263	2.01617	4.47695	7.5716e-06	0.00101838	d__Bacteria	p__Tenericutes	c__Mollicutes	o__Mycoplasmatales	f__Mycoplasmataceae	g__Mycoplasma	s__columbinum	centrifuge
2110	66.3659	8.11355	1.93069	4.20241	2.64086e-05	0.00155462	d__Bacteria	p__Tenericutes	c__Mollicutes	o__Mycoplasmatales	f__Mycoplasmataceae	g__Mycoplasma	s__agalactiae	centrifuge
142650	59.5573	8.68276	2.00316	4.33454	1.46067e-05	0.00130974	d__Bacteria	p__Tenericutes	c__Mollicutes	o__Mycoplasmatales	f__Mycoplasmataceae	g__Mycoplasma	s__phocirhinis	centrifuge
45363	55.0199	8.56857	2.00265	4.27863	1.88051e-05	0.00155462	d__Bacteria	p__Tenericutes	c__Mollicutes	o__Mycoplasmatales	f__Mycoplasmataceae	g__Mycoplasma	s__alkalescens	centrifuge
2121	63.0649	8.76521	2.00253	4.37706	1.20289e-05	0.00130139	d__Bacteria	p__Tenericutes	c__Mollicutes	o__Mycoplasmatales	f__Mycoplasmataceae	g__Mycoplasma	s__orale	centrifuge
171279	46.6142	8.32963	1.99908	4.16673	3.09e-05	0.00166242	d__Bacteria	p__Tenericutes	c__Mollicutes	o__Mycoplasmatales	f__Mycoplasmataceae	g__Mycoplasma	s__anatis	centrifuge
2120	56.0303	8.59497	1.86687	4.60394	4.14569e-06	0.000637251	d__Bacteria	p__Tenericutes	c__Mollicutes	o__Mycoplasmatales	f__Mycoplasmataceae	g__Mycoplasma	s__neurolyticum	centrifuge
2128	50.4157	8.44259	1.99713	4.22736	2.36452e-05	0.00155462	d__Bacteria	p__Tenericutes	c__Mollicutes	o__Mycoplasmatales	f__Mycoplasmataceae	g__Mycoplasma	s__flocculare	centrifuge
29553	49.0172	7.6755	1.92342	3.99055	6.59207e-05	0.00262706	d__Bacteria	p__Tenericutes	c__Mollicutes	o__Mycoplasmatales	f__Mycoplasmataceae	g__Mycoplasma	s__bovirhinis	centrifuge
45361	49.851	8.42632	1.99452	4.22474	2.39222e-05	0.00155462	d__Bacteria	p__Tenericutes	c__Mollicutes	o__Mycoplasmatales	f__Mycoplasmataceae	g__Mycoplasma	s__conjunctivae	centrifuge
86660	47.6398	8.36095	1.99372	4.19364	2.74514e-05	0.00155462	d__Bacteria	p__Tenericutes	c__Mollicutes	o__Mycoplasmatales	f__Mycoplasmataceae	g__Mycoplasma	s__dispar	centrifuge
29562	48.0556	8.37343	1.99163	4.20431	2.61881e-05	0.00155462	d__Bacteria	p__Tenericutes	c__Mollicutes	o__Mycoplasmatales	f__Mycoplasmataceae	g__Mycoplasma	s__ovipneumoniae	centrifuge
92400	43.1909	7.4923	1.91229	3.91796	8.93005e-05	0.0028404	d__Bacteria	p__Tenericutes	c__Mollicutes	o__Mycoplasmatales	f__Mycoplasmataceae	g__Mycoplasma	s__anseris	centrifuge
2100	41.666	8.16795	1.99229	4.09977	4.1356e-05	0.00202269	d__Bacteria	p__Tenericutes	c__Mollicutes	o__Mycoplasmatales	f__Mycoplasmataceae	g__Mycoplasma	s__hyorhinis	centrifuge
171284	40.235	8.11758	1.99029	4.0786	4.53084e-05	0.00211964	d__Bacteria	p__Tenericutes	c__Mollicutes	o__Mycoplasmatales	f__Mycoplasmataceae	g__Mycoplasma	s__cynos	centrifuge
2683967	36.956	7.99504	1.98369	4.03039	5.56849e-05	0.00249654	d__Bacteria	p__Tenericutes	c__Mollicutes	o__Mycoplasmatales	f__Mycoplasmataceae	g__Mycoplasma	s__sp. NEAQ87857	centrifuge
171282	34.0809	7.87839	1.98108	3.97682	6.98437e-05	0.00268399	d__Bacteria	p__Tenericutes	c__Mollicutes	o__Mycoplasmatales	f__Mycoplasmataceae	g__Mycoplasma	s__columborale	centrifuge
171285	33.0512	7.83423	1.98142	3.95384	7.69073e-05	0.00275841	d__Bacteria	p__Tenericutes	c__Mollicutes	o__Mycoplasmatales	f__Mycoplasmataceae	g__Mycoplasma	s__glycophilum	centrifuge
28903	33.4683	7.12341	1.78315	3.99484	6.47393e-05	0.00262706	d__Bacteria	p__Tenericutes	c__Mollicutes	o__Mycoplasmatales	f__Mycoplasmataceae	g__Mycoplasma	s__bovis	centrifuge
45362	30.8202	7.73355	1.97872	3.90836	9.29249e-05	0.0028404	d__Bacteria	p__Tenericutes	c__Mollicutes	o__Mycoplasmatales	f__Mycoplasmataceae	g__Mycoplasma	s__bovoculi	centrifuge
2113	23.7146	6.6241	1.8994	3.48747	0.00048761	0.00499684	d__Bacteria	p__Tenericutes	c__Mollicutes	o__Mycoplasmatales	f__Mycoplasmataceae	g__Mycoplasma	s__californicum	centrifuge
76629	28.2165	6.15626	1.90716	3.22797	0.00124671	0.00792586	d__Bacteria	p__Tenericutes	c__Mollicutes	o__Mycoplasmatales	f__Mycoplasmataceae	g__Mycoplasma	s__gallopavonis	centrifuge
114885	26.6386	6.79237	1.89356	3.58709	0.000334389	0.00434663	d__Bacteria	p__Tenericutes	c__Mollicutes	o__Mycoplasmatales	f__Mycoplasmataceae	g__Mycoplasma	s__maculosum	centrifuge
92401	24.5728	7.40726	1.96987	3.76027	0.00016973	0.00328598	d__Bacteria	p__Tenericutes	c__Mollicutes	o__Mycoplasmatales	f__Mycoplasmataceae	g__Mycoplasma	s__cloacale	centrifuge
29554	22.3193	7.2689	1.97078	3.68834	0.000225726	0.00368001	d__Bacteria	p__Tenericutes	c__Mollicutes	o__Mycoplasmatales	f__Mycoplasmataceae	g__Mycoplasma	s__canadense	centrifuge
29555	21.1386	7.19071	1.971	3.64826	0.000264027	0.00394631	d__Bacteria	p__Tenericutes	c__Mollicutes	o__Mycoplasmatales	f__Mycoplasmataceae	g__Mycoplasma	s__canis	centrifuge
29561	21.963	7.24568	1.96789	3.68196	0.000231447	0.00371697	d__Bacteria	p__Tenericutes	c__Mollicutes	o__Mycoplasmatales	f__Mycoplasmataceae	g__Mycoplasma	s__meleagridis	centrifuge
33923	24.619	6.67864	1.77269	3.76751	0.000164882	0.00328598	d__Bacteria	p__Tenericutes	c__Mollicutes	o__Mycoplasmatales	f__Mycoplasmataceae	g__Mycoplasma	s__felis	centrifuge
2112	18.6849	6.27804	1.88885	3.32374	0.000888185	0.00672843	d__Bacteria	p__Tenericutes	c__Mollicutes	o__Mycoplasmatales	f__Mycoplasmataceae	g__Mycoplasma	s__bovigenitalium	centrifuge
2099	18.394	6.99124	1.82957	3.82125	0.000132778	0.00310584	d__Bacteria	p__Tenericutes	c__Mollicutes	o__Mycoplasmatales	f__Mycoplasmataceae	g__Mycoplasma	s__hyopneumoniae	centrifuge
2118	18.3296	6.98535	1.96189	3.56053	0.000370111	0.00448579	d__Bacteria	p__Tenericutes	c__Mollicutes	o__Mycoplasmatales	f__Mycoplasmataceae	g__Mycoplasma	s__mobile	centrifuge
50052	17.0975	6.88552	1.96433	3.50528	0.000456131	0.00494416	d__Bacteria	p__Tenericutes	c__Mollicutes	o__Mycoplasmatales	f__Mycoplasmataceae	g__Mycoplasma	s__crocodyli	centrifuge
53558	13.9417	6.59237	1.96895	3.34816	0.000813487	0.00643612	d__Bacteria	p__Tenericutes	c__Mollicutes	o__Mycoplasmatales	f__Mycoplasmataceae	g__Mycoplasma	s__edwardii	centrifuge
2116	15.6629	6.76007	1.82353	3.70714	0.000209617	0.00363787	d__Bacteria	p__Tenericutes		o__Mycoplasmoidales	f__Mycoplasmoidaceae	g__Malacoplasma	s__Mycoplasma iowae	centrifuge
28227	15.3569	5.26505	1.76798	2.978	0.0029014	0.0114776	d__Bacteria	p__Tenericutes		o__Mycoplasmoidales	f__Mycoplasmoidaceae	g__Malacoplasma	s__Mycoplasma penetrans	centrifuge
2123	13.581	5.81432	1.88571	3.08337	0.00204672	0.00983159	d__Bacteria	p__Tenericutes	c__Mollicutes	o__Mycoplasmatales	f__Mycoplasmataceae	g__Mycoplasma	s__putrefaciens	centrifuge
114880	13.41	6.53533	1.95763	3.3384	0.000842638	0.00650016	d__Bacteria	p__Tenericutes	c__Mollicutes	o__Mycoplasmatales	f__Mycoplasmataceae	g__Mycoplasma	s__columbinasale	centrifuge
2124	10.8417	6.23098	1.96545	3.17025	0.00152306	0.0084133	d__Bacteria	p__Tenericutes	c__Mollicutes	o__Mycoplasmatales	f__Mycoplasmataceae	g__Mycoplasma	s__salivarium	centrifuge
2104	12.6018	5.7045	1.87565	3.04134	0.00235528	0.0105089	d__Bacteria	p__Tenericutes	c__Mollicutes	o__Mycoplasmatales	f__Mycoplasmataceae	g__Mycoplasma	s__pneumoniae	centrifuge
656088	11.2666	4.80735	1.79608	2.67657	0.00743797	0.0204297	d__Bacteria	p__Tenericutes	c__Mollicutes	o__Mycoplasmatales	f__Mycoplasmataceae	g__Mycoplasma	s__mycoides group	centrifuge
2102	9.78239	4.59713	1.79327	2.56355	0.0103609	0.0250393	d__Bacteria	p__Tenericutes	c__Mollicutes	o__Mycoplasmatales	f__Mycoplasmataceae	g__Mycoplasma	s__mycoides	centrifuge
171281	9.48448	6.03975	1.82118	3.3164	0.000911848	0.00679027	d__Bacteria	p__Tenericutes	c__Mollicutes	o__Mycoplasmatales	f__Mycoplasmataceae	g__Mycoplasma	s__citelli	centrifuge
51365	6.78793	5.56001	1.98222	2.80494	0.00503252	0.0161161	d__Bacteria	p__Tenericutes	c__Mollicutes	o__Mycoplasmatales	f__Mycoplasmataceae	g__Mycoplasma	s__yeatsii	centrifuge
2096	8.08954	4.31393	1.76982	2.43749	0.0147897	0.0319552	d__Bacteria	p__Tenericutes	c__Mollicutes	o__Mycoplasmatales	f__Mycoplasmataceae	g__Mycoplasma	s__gallisepticum	centrifuge
984991	7.52107	5.70581	1.95942	2.91199	0.0035914	0.0131634	d__Bacteria	p__Tenericutes	c__Mollicutes	o__Mycoplasmatales	f__Mycoplasmataceae	g__Mycoplasma	s__parvum	centrifuge
48003	11.3759	6.2996	1.95943	3.21502	0.00130437	0.00797445	d__Bacteria	p__Tenericutes	c__Mollicutes	o__Mycoplasmatales	f__Mycoplasmataceae	g__Mycoplasma	s__pullorum	centrifuge
538220	4.70265	5.03471	2.01338	2.50062	0.0123976	0.0282191	d__Bacteria	p__Tenericutes	c__Mollicutes	o__Mycoplasmatales	f__Mycoplasmataceae	g__Mycoplasma	s__struthionis	centrifuge
29559	6.70244	4.77977	1.87773	2.5455	0.0109121	0.0259193	d__Bacteria	p__Tenericutes	c__Mollicutes	o__Mycoplasmatales	f__Mycoplasmataceae	g__Mycoplasma	s__hyosynoviae	centrifuge
2094	5.72825	5.31878	1.85927	2.86068	0.00422732	0.0144959	d__Bacteria	p__Tenericutes	c__Mollicutes	o__Mycoplasmatales	f__Mycoplasmataceae	g__Mycoplasma	s__arginini	centrifuge
2115	5.47285	5.25028	1.97024	2.6648	0.00770349	0.0209583	d__Bacteria	p__Tenericutes	c__Mollicutes	o__Mycoplasmatales	f__Mycoplasmataceae	g__Mycoplasma	s__fermentans	centrifuge
65123	5.51164	5.26159	1.82673	2.88032	0.00397267	0.0140611	d__Bacteria	p__Tenericutes	c__Mollicutes	o__Mycoplasmatales	f__Mycoplasmataceae	g__Mycoplasma	s__wenyonii	centrifuge
142649	4.04786	4.81946	1.99225	2.4191	0.015559	0.0330208	d__Bacteria	p__Tenericutes	c__Mollicutes	o__Mycoplasmatales	f__Mycoplasmataceae	g__Mycoplasma	s__phocicerebrale	centrifuge
2097	3.14427	4.45699	2.01969	2.20677	0.0273302	0.0495739	d__Bacteria	p__Tenericutes	c__Mollicutes	o__Mycoplasmatales	f__Mycoplasmataceae	g__Mycoplasma	s__genitalium	centrifuge
29556	4.17275	4.85918	1.98702	2.44546	0.0144666	0.0315214	d__Bacteria	p__Tenericutes	c__Mollicutes	o__Mycoplasmatales	f__Mycoplasmataceae	g__Mycoplasma	s__gallinaceum	centrifuge
2130	11.9379	6.36953	1.96982	3.23357	0.00122255	0.00792586	d__Bacteria	p__Tenericutes	c__Mollicutes	o__Mycoplasmatales	f__Mycoplasmataceae	g__Ureaplasma	s__urealyticum	centrifuge
216937	45.955	7.58253	1.80729	4.19553	2.72232e-05	0.00155462	d__Bacteria	p__Tenericutes	c__Mollicutes	o__Entomoplasmatales	f__Spiroplasmataceae	g__Spiroplasma	s__floricola	centrifuge
216963	22.5726	7.28508	1.96796	3.70185	0.000214032	0.0036459	d__Bacteria	p__Tenericutes	c__Mollicutes	o__Entomoplasmatales	f__Spiroplasmataceae	g__Spiroplasma	s__sp. TIUS-1	centrifuge
216964	4.84524	5.07579	1.97549	2.56938	0.010188	0.024971	d__Bacteria	p__Tenericutes	c__Mollicutes	o__Entomoplasmatales	f__Spiroplasmataceae	g__Spiroplasma	s__sp. BIUS-1	centrifuge
2139	36.38	7.97244	1.98407	4.01822	5.86387e-05	0.00252381	d__Bacteria	p__Tenericutes	c__Mollicutes	o__Entomoplasmatales	f__Spiroplasmataceae	g__Spiroplasma	s__clarkii	centrifuge
216942	23.2865	6.59822	1.77611	3.71497	0.000203226	0.00363787	d__Bacteria	p__Tenericutes	c__Mollicutes	o__Entomoplasmatales	f__Spiroplasmataceae	g__Spiroplasma	s__litorale	centrifuge
324079	16.7117	6.11671	1.76615	3.4633	0.00053359	0.00519601	d__Bacteria	p__Tenericutes	c__Mollicutes	o__Entomoplasmatales	f__Spiroplasmataceae	g__Spiroplasma	s__tabanidicola	centrifuge
315358	13.7213	6.56906	1.95886	3.35352	0.000797913	0.00640713	d__Bacteria	p__Tenericutes	c__Mollicutes	o__Entomoplasmatales	f__Spiroplasmataceae	g__Spiroplasma	s__eriocheiris	centrifuge
216936	5.43905	5.2433	1.83829	2.85227	0.00434076	0.0146631	d__Bacteria	p__Tenericutes	c__Mollicutes	o__Entomoplasmatales	f__Spiroplasmataceae	g__Spiroplasma	s__diminutum	centrifuge
47834	6.65852	5.53262	1.82235	3.03598	0.00239759	0.0105298	d__Bacteria	p__Tenericutes	c__Mollicutes	o__Entomoplasmatales	f__Spiroplasmataceae	g__Spiroplasma	s__kunkelii	centrifuge
362837	5.88518	5.35434	1.96752	2.72136	0.00650133	0.0189384	d__Bacteria	p__Tenericutes	c__Mollicutes	o__Entomoplasmatales	f__Spiroplasmataceae	g__Spiroplasma	s__cantharicola	centrifuge
138853	39.9168	7.3782	1.90805	3.86688	0.000110236	0.00294371	d__Bacteria	p__Tenericutes	c__Mollicutes	o__Entomoplasmatales	f__Entomoplasmataceae	g__Mesoplasma	s__lactucae	centrifuge
2151	15.3934	4.71129	1.68927	2.78895	0.00528799	0.0165886	d__Bacteria	p__Tenericutes	c__Mollicutes	o__Entomoplasmatales	f__Entomoplasmataceae	g__Mesoplasma	s__florum	centrifuge
216427	13.108	5.76165	1.87475	3.07328	0.00211716	0.0099479	d__Bacteria	p__Tenericutes	c__Mollicutes	o__Entomoplasmatales	f__Entomoplasmataceae	g__Mesoplasma	s__chauliocola	centrifuge
219745	6.96243	5.59555	1.96609	2.84604	0.00442672	0.0148849	d__Bacteria	p__Tenericutes	c__Mollicutes	o__Entomoplasmatales	f__Entomoplasmataceae	g__Mesoplasma	s__tabanidae	centrifuge
225999	5.97211	5.37611	1.97788	2.71812	0.00656536	0.0189392	d__Bacteria	p__Tenericutes	c__Mollicutes	o__Entomoplasmatales	f__Entomoplasmataceae	g__Mesoplasma	s__syrphidae	centrifuge
81459	30.4515	7.71625	1.97978	3.89754	9.71764e-05	0.0028404	d__Bacteria	p__Tenericutes	c__Mollicutes	o__Entomoplasmatales	f__Entomoplasmataceae	g__Entomoplasma	s__melaleucae	centrifuge
215578	18.079	6.9668	1.83942	3.78749	0.000152175	0.00325954	d__Bacteria	p__Tenericutes	c__Mollicutes	o__Entomoplasmatales	f__Entomoplasmataceae	g__Entomoplasma	s__somnilux	centrifuge
74700	5.88208	5.3521	1.9631	2.72634	0.00640401	0.0188603	d__Bacteria	p__Tenericutes	c__Mollicutes	o__Entomoplasmatales	f__Entomoplasmataceae	g__Entomoplasma	s__freundtii	centrifuge
35623	11.95	6.37023	1.95579	3.25712	0.0011255	0.00761656	d__Bacteria	p__Tenericutes	c__Mollicutes	o__Acholeplasmatales	f__Acholeplasmataceae	g__Acholeplasma	s__oculi	centrifuge
2148	10.4007	5.4256	1.89107	2.86906	0.00411693	0.0143205	d__Bacteria	p__Tenericutes	c__Mollicutes	o__Acholeplasmatales	f__Acholeplasmataceae	g__Acholeplasma	s__laidlawii	centrifuge
29552	6.76809	5.55493	1.96559	2.82609	0.004712	0.0154198	d__Bacteria	p__Tenericutes	c__Mollicutes	o__Acholeplasmatales	f__Acholeplasmataceae	g__Acholeplasma	s__axanthum	centrifuge
38986	4.96819	5.11284	1.98669	2.57355	0.010066	0.0248194	d__Bacteria	p__Tenericutes	c__Mollicutes	o__Acholeplasmatales	f__Acholeplasmataceae	g__Acholeplasma	s__palmae	centrifuge
85632	17.781	6.94164	1.95993	3.54178	0.000397438	0.00455033	d__Bacteria	p__Tenericutes	c__Mollicutes	o__Acholeplasmatales	f__Acholeplasmataceae	g__Candidatus Phytoplasma	s__16SrXII (Stolbur group)	centrifuge
59748	17.781	6.94164	1.95993	3.54178	0.000397438	0.00455033	d__Bacteria	p__Tenericutes	c__Mollicutes	o__Acholeplasmatales	f__Acholeplasmataceae	g__Candidatus Phytoplasma	s__australiense	centrifuge
1428	14.0176	5.13046	1.79898	2.85187	0.0043463	0.0146631	d__Bacteria	p__Firmicutes	c__Bacilli	o__Bacillales	f__Bacillaceae	g__Bacillus	s__thuringiensis	centrifuge
2587848	9.89805	6.10002	1.95743	3.11634	0.00183109	0.00916889	d__Bacteria	p__Firmicutes	c__Bacilli	o__Bacillales	f__Bacillaceae	g__Bacillus	s__sp. THAF10	centrifuge
2529386	4.91858	5.0978	1.98467	2.56859	0.0102113	0.0249714	d__Bacteria	p__Firmicutes	c__Bacilli	o__Bacillales	f__Bacillaceae	g__Bacillus	s__sp. SYJ	centrifuge
72361	5.28668	5.1981	1.97763	2.62845	0.00857749	0.0226028	d__Bacteria	p__Firmicutes	c__Bacilli	o__Bacillales	f__Bacillaceae	g__Bacillus	s__vallismortis	centrifuge
1670641	16.5524	6.10271	1.76396	3.45966	0.000540848	0.00519601	d__Bacteria	p__Firmicutes	c__Bacilli	o__Bacillales	f__Bacillaceae	g__Bacillus	s__ciccensis	centrifuge
665099	12.8875	5.7373	1.87605	3.05817	0.0022269	0.0102721	d__Bacteria	p__Firmicutes	c__Bacilli	o__Bacillales	f__Bacillaceae	g__Bacillus	s__oceanisediminis	centrifuge
1547283	10.2094	5.3996	1.76964	3.05124	0.00227896	0.0102721	d__Bacteria	p__Firmicutes	c__Bacilli	o__Bacillales	f__Bacillaceae	g__Bacillus	s__weihaiensis	centrifuge
1467	10.9913	6.25131	1.81802	3.43852	0.000584904	0.00538673	d__Bacteria	p__Firmicutes	c__Bacilli	o__Bacillales	f__Bacillaceae	g__Bacillus	s__lentus	centrifuge
279826	9.54053	6.04874	1.8273	3.31021	0.000932249	0.00687055	d__Bacteria	p__Firmicutes	c__Bacilli	o__Bacillales	f__Bacillaceae	g__Bacillus	s__foraminis	centrifuge
79880	4.53529	4.98184	1.98932	2.50429	0.0122697	0.0281045	d__Bacteria	p__Firmicutes	c__Bacilli	o__Bacillales	f__Bacillaceae	g__Alkalihalobacillus	s__clausii	centrifuge
1471	4.99639	5.12018	1.97578	2.59147	0.00955665	0.0241965	d__Bacteria	p__Firmicutes	c__Bacilli	o__Bacillales	f__Bacillaceae	g__Bacillus	s__methanolicus	centrifuge
86664	3.14931	4.46163	2.02348	2.20493	0.0274592	0.0495739	d__Bacteria	p__Firmicutes	c__Bacilli	o__Bacillales	f__Bacillaceae	g__Bacillus	s__flexus	centrifuge
300825	3.14492	4.46036	1.88339	2.36827	0.0178716	0.0360786	d__Bacteria	p__Firmicutes	c__Bacilli	o__Bacillales	f__Bacillaceae	g__Alkalihalobacillus	s__lehensis	centrifuge
33932	3.56201	4.63622	2.00151	2.31636	0.0205384	0.0396268	d__Bacteria	p__Firmicutes	c__Bacilli	o__Bacillales	f__Bacillaceae	g__Bacillus	s__cohnii	centrifuge
2169540	9.6807	6.0697	1.8272	3.32186	0.000894206	0.00672843	d__Bacteria	p__Firmicutes	c__Bacilli	o__Bacillales	f__Bacillaceae	g__Lysinibacillus	s__sp. 2017	centrifuge
2072025	7.7361	5.74737	1.97874	2.90456	0.00367771	0.0132793	d__Bacteria	p__Firmicutes	c__Bacilli	o__Bacillales	f__Bacillaceae	g__Lysinibacillus	s__sp. YS11	centrifuge
1145276	7.53345	5.70827	1.96271	2.90835	0.00363339	0.0131634	d__Bacteria	p__Firmicutes	c__Bacilli	o__Bacillales	f__Bacillaceae	g__Lysinibacillus	s__varians	centrifuge
1421	5.67638	4.53392	1.88197	2.40914	0.0159901	0.0334733	d__Bacteria	p__Firmicutes	c__Bacilli	o__Bacillales	f__Bacillaceae	g__Lysinibacillus	s__sphaericus	centrifuge
2419842	6.42516	4.71998	1.76062	2.68085	0.00734349	0.0203649	d__Bacteria	p__Firmicutes	c__Bacilli	o__Bacillales	f__Bacillaceae	g__Virgibacillus	s__sp. Bac332	centrifuge
1911587	6.94315	4.82049	1.67942	2.87033	0.00410043	0.0143205	d__Bacteria	p__Firmicutes	c__Bacilli	o__Bacillales	f__Bacillaceae	g__Virgibacillus	s__sp. 6R	centrifuge
163877	7.0112	5.60539	1.96556	2.85181	0.00434714	0.0146631	d__Bacteria	p__Firmicutes	c__Bacilli	o__Bacillales	f__Bacillaceae	g__Virgibacillus	s__necropolis	centrifuge
2283160	9.77527	5.33468	1.88364	2.83211	0.00462423	0.015357	d__Bacteria	p__Firmicutes	c__Bacilli	o__Bacillales	f__Bacillaceae	g__Psychrobacillus	s__glaciei	centrifuge
182710	9.28155	4.51911	1.76449	2.56114	0.0104328	0.0251134	d__Bacteria	p__Firmicutes	c__Bacilli	o__Bacillales	f__Bacillaceae	g__Oceanobacillus	s__iheyensis	centrifuge
1221500	7.8883	5.77437	1.77791	3.24785	0.00116281	0.0078199	d__Bacteria	p__Firmicutes	c__Bacilli	o__Bacillales	f__Bacillaceae	g__Fictibacillus	s__phosphorivorans	centrifuge
2692425	6.48198	5.49313	1.96734	2.79216	0.0052358	0.0165698	d__Bacteria	p__Firmicutes	c__Bacilli	o__Bacillales	f__Bacillaceae	g__Pontibacillus	s__sp. HMF3514	centrifuge
33940	4.52571	4.97855	1.98318	2.51038	0.01206	0.0277872	d__Bacteria	p__Firmicutes	c__Bacilli	o__Bacillales	f__Bacillaceae	g__Geobacillus	s__thermodenitrificans	centrifuge
29384	19.5306	7.07736	1.82984	3.86774	0.00010985	0.00294371	d__Bacteria	p__Firmicutes	c__Bacilli	o__Bacillales	f__Staphylococcaceae	g__Staphylococcus	s__kloosii	centrifuge
1280	20.5262	4.71228	1.51386	3.11276	0.00185349	0.00919658	d__Bacteria	p__Firmicutes	c__Bacilli	o__Bacillales	f__Staphylococcaceae	g__Staphylococcus	s__aureus	centrifuge
61015	12.6802	6.45643	1.81759	3.55219	0.000382032	0.00451721	d__Bacteria	p__Firmicutes	c__Bacilli	o__Bacillales	f__Staphylococcaceae	g__Staphylococcus	s__succinus	centrifuge
1296	9.38832	4.53585	1.8914	2.39814	0.0164785	0.0338482	d__Bacteria	p__Firmicutes	c__Bacilli	o__Bacillales	f__Staphylococcaceae	g__Mammaliicoccus	s__sciuri	centrifuge
1912064	7.28791	5.66054	1.96093	2.88666	0.0038936	0.0138726	d__Bacteria	p__Firmicutes	c__Bacilli	o__Bacillales	f__Staphylococcaceae	g__Staphylococcus	s__sp. MI 10-1553	centrifuge
283734	4.43673	4.95039	1.98843	2.4896	0.0127889	0.0288454	d__Bacteria	p__Firmicutes	c__Bacilli	o__Bacillales	f__Staphylococcaceae	g__Staphylococcus	s__pseudintermedius	centrifuge
29382	5.78033	4.56208	1.75445	2.60029	0.00931448	0.0239072	d__Bacteria	p__Firmicutes	c__Bacilli	o__Bacillales	f__Staphylococcaceae	g__Staphylococcus	s__cohnii	centrifuge
407035	6.38183	5.471	1.96851	2.77926	0.00544822	0.0168942	d__Bacteria	p__Firmicutes	c__Bacilli	o__Bacillales	f__Staphylococcaceae	g__Salinicoccus	s__halodurans	centrifuge
1855823	4.8191	5.07014	1.99719	2.53863	0.0111286	0.0262231	d__Bacteria	p__Firmicutes	c__Bacilli	o__Bacillales	f__Staphylococcaceae	g__Macrococcus	s__canis	centrifuge
1536774	19.5428	7.07745	1.96133	3.6085	0.000307975	0.00419469	d__Bacteria	p__Firmicutes	c__Bacilli	o__Bacillales	f__Paenibacillaceae	g__Paenibacillus	s__sp. FSL H7-0357	centrifuge
1464	11.9367	5.62593	1.87759	2.99636	0.00273226	0.0111035	d__Bacteria	p__Firmicutes	c__Bacilli	o__Bacillales	f__Paenibacillaceae	g__Paenibacillus	s__larvae	centrifuge
1778678	9.80031	6.08719	1.82315	3.33884	0.000841288	0.00650016	d__Bacteria	p__Firmicutes	c__Bacilli	o__Bacillales	f__Paenibacillaceae	g__Paenibacillus	s__psychroresistens	centrifuge
1406	7.03524	3.52165	1.5383	2.28931	0.0220616	0.0420147	d__Bacteria	p__Firmicutes	c__Bacilli	o__Bacillales	f__Paenibacillaceae	g__Paenibacillus	s__polymyxa	centrifuge
1763538	5.52364	4.4974	1.76985	2.54112	0.0110499	0.0261888	d__Bacteria	p__Firmicutes	c__Bacilli	o__Bacillales	f__Paenibacillaceae	g__Paenibacillus	s__crassostreae	centrifuge
44251	5.16647	5.16439	1.76966	2.91829	0.00351951	0.0130569	d__Bacteria	p__Firmicutes	c__Bacilli	o__Bacillales	f__Paenibacillaceae	g__Paenibacillus	s__durus	centrifuge
172713	4.89783	5.09161	1.97614	2.57654	0.00997944	0.0247416	d__Bacteria	p__Firmicutes	c__Bacilli	o__Bacillales	f__Paenibacillaceae	g__Paenibacillus	s__kribbensis	centrifuge
1393	25.0972	6.70677	1.77859	3.77083	0.000162708	0.00328598	d__Bacteria	p__Firmicutes	c__Bacilli	o__Bacillales	f__Paenibacillaceae	g__Brevibacillus	s__brevis	centrifuge
2507935	4.93373	5.09962	1.97385	2.58359	0.0097779	0.0244675	d__Bacteria	p__Firmicutes	c__Bacilli	o__Bacillales	f__Paenibacillaceae	g__Cohnella	s__abietis	centrifuge
1526927	19.1636	7.05034	1.83335	3.84562	0.00012025	0.00294371	d__Bacteria	p__Firmicutes	c__Bacilli	o__Bacillales	f__Planococcaceae	g__Planococcus	s__sp. PAMC 21323	centrifuge
161360	15.983	6.78822	1.95782	3.46723	0.000525843	0.00519601	d__Bacteria	p__Firmicutes	c__Bacilli	o__Bacillales	f__Planococcaceae	g__Planococcus	s__antarcticus	centrifuge
1038856	6.73413	5.54833	1.97526	2.80891	0.00497091	0.0159663	d__Bacteria	p__Firmicutes	c__Bacilli	o__Bacillales	f__Planococcaceae	g__Planococcus	s__plakortidis	centrifuge
1571	22.5808	6.55284	1.89166	3.46407	0.000532076	0.00519601	d__Bacteria	p__Firmicutes	c__Bacilli	o__Bacillales	f__Planococcaceae	g__Sporosarcina	s__ureae	centrifuge
1474	7.73037	5.74528	1.81409	3.16703	0.00154005	0.0084133	d__Bacteria	p__Firmicutes	c__Bacilli	o__Bacillales	f__Planococcaceae	g__Sporosarcina	s__pasteurii	centrifuge
1006155	18.3173	6.98455	1.96317	3.55779	0.000373984	0.00448579	d__Bacteria	p__Firmicutes	c__Bacilli	o__Bacillales	f__Listeriaceae	g__Listeria	s__weihenstephanensis	centrifuge
29391	13.2894	5.78232	1.87993	3.07581	0.00209929	0.0099479	d__Bacteria	p__Firmicutes	c__Bacilli	o__Bacillales		g__Gemella	s__Gemella morbillorum	centrifuge
1379	7.80067	5.00441	1.88417	2.65602	0.00790686	0.0212695	d__Bacteria	p__Firmicutes	c__Bacilli	o__Bacillales		g__Gemella	s__Gemella haemolysans	centrifuge
37482	10.9373	6.24313	1.95465	3.19399	0.0014032	0.00825049	d__Bacteria	p__Firmicutes	c__Bacilli	o__Bacillales	f__Thermoactinomycetaceae	g__Laceyella	s__sacchari	centrifuge
1587	27.9365	5.59213	1.6948	3.29959	0.000968273	0.0069885	d__Bacteria	p__Firmicutes	c__Bacilli	o__Lactobacillales	f__Lactobacillaceae	g__Lactobacillus	s__helveticus	centrifuge
1624	19.0866	7.04497	1.80736	3.89794	9.70159e-05	0.0028404	d__Bacteria	p__Firmicutes	c__Bacilli	o__Lactobacillales	f__Lactobacillaceae	g__Lactobacillus	s__salivarius	centrifuge
1618	14.8084	5.94024	1.89195	3.13974	0.00169096	0.00878974	d__Bacteria	p__Firmicutes	c__Bacilli	o__Lactobacillales	f__Lactobacillaceae	g__Lactobacillus	s__mali	centrifuge
53444	15.8735	6.77857	1.96216	3.45465	0.000551009	0.00524678	d__Bacteria	p__Firmicutes	c__Bacilli	o__Lactobacillales	f__Lactobacillaceae	g__Fructilactobacillus	s__lindneri	centrifuge
104955	11.6449	6.33341	1.96204	3.22797	0.00124671	0.00792586	d__Bacteria	p__Firmicutes	c__Bacilli	o__Lactobacillales	f__Lactobacillaceae	g__Lactobacillus	s__frumenti	centrifuge
1614	10.3275	6.16084	1.95585	3.14995	0.00163297	0.00873087	d__Bacteria	p__Firmicutes	c__Bacilli	o__Lactobacillales	f__Lactobacillaceae	g__Fructilactobacillus	s__fructivorans	centrifuge
1581	8.57159	5.14359	1.7601	2.92233	0.0034742	0.01298	d__Bacteria	p__Firmicutes	c__Bacilli	o__Lactobacillales	f__Lactobacillaceae	g__Lactobacillus	s__buchneri	centrifuge
267818	6.66186	4.77123	1.87966	2.53835	0.0111375	0.0262231	d__Bacteria	p__Firmicutes	c__Bacilli	o__Lactobacillales	f__Lactobacillaceae	g__Lactobacillus	s__kefiranofaciens	centrifuge
375175	5.62241	5.29068	1.83257	2.88703	0.00388896	0.0138726	d__Bacteria	p__Firmicutes	c__Bacilli	o__Lactobacillales	f__Lactobacillaceae	g__Lactobacillus	s__backii	centrifuge
147802	6.17135	5.4204	1.96433	2.75941	0.00579053	0.0175656	d__Bacteria	p__Firmicutes	c__Bacilli	o__Lactobacillales	f__Lactobacillaceae	g__Lactobacillus	s__iners	centrifuge
1598	4.0015	4.80518	1.86288	2.57944	0.00989605	0.0246485	d__Bacteria	p__Firmicutes	c__Bacilli	o__Lactobacillales	f__Lactobacillaceae	g__Lactobacillus	s__reuteri	centrifuge
1579	6.05202	4.62758	1.87942	2.46223	0.0138075	0.0303821	d__Bacteria	p__Firmicutes	c__Bacilli	o__Lactobacillales	f__Lactobacillaceae	g__Lactobacillus	s__acidophilus	centrifuge
1588	3.94705	4.78175	1.99059	2.40218	0.0162976	0.0337205	d__Bacteria	p__Firmicutes	c__Bacilli	o__Lactobacillales	f__Lactobacillaceae	g__Lactobacillus	s__hilgardii	centrifuge
33962	5.16538	4.3965	1.73795	2.52971	0.0114158	0.0266779	d__Bacteria	p__Firmicutes	c__Bacilli	o__Lactobacillales	f__Lactobacillaceae	g__Lactobacillus	s__kefiri	centrifuge
109790	3.98688	4.79787	1.84559	2.59964	0.00933207	0.0239072	d__Bacteria	p__Firmicutes	c__Bacilli	o__Lactobacillales	f__Lactobacillaceae	g__Lactobacillus	s__jensenii	centrifuge
2173853	35.959	7.22716	1.90782	3.78819	0.000151751	0.00325954	d__Bacteria	p__Firmicutes	c__Bacilli	o__Lactobacillales	f__Streptococcaceae	g__Streptococcus	s__chenjunshii	centrifuge
1348	32.5901	7.814	1.98151	3.94345	8.03188e-05	0.00278784	d__Bacteria	p__Firmicutes	c__Bacilli	o__Lactobacillales	f__Streptococcaceae	g__Streptococcus	s__parauberis	centrifuge
1111760	12.2618	6.40787	1.96576	3.25974	0.00111514	0.00761656	d__Bacteria	p__Firmicutes	c__Bacilli	o__Lactobacillales	f__Streptococcaceae	g__Streptococcus	s__troglodytae	centrifuge
33040	8.96116	5.95785	1.96739	3.0283	0.00245933	0.0105642	d__Bacteria	p__Firmicutes	c__Bacilli	o__Lactobacillales	f__Streptococcaceae	g__Streptococcus	s__milleri	centrifuge
119603	8.8896	4.45416	1.79458	2.48201	0.0130643	0.0292858	d__Bacteria	p__Firmicutes	c__Bacilli	o__Lactobacillales	f__Streptococcaceae	g__Streptococcus	s__dysgalactiae group	centrifuge
1334	8.52013	5.88427	1.9566	3.00739	0.002635	0.010898	d__Bacteria	p__Firmicutes	c__Bacilli	o__Lactobacillales	f__Streptococcaceae	g__Streptococcus	s__dysgalactiae	centrifuge
1329	8.84116	5.18752	1.87841	2.76165	0.00575104	0.0175656	d__Bacteria	p__Firmicutes	c__Bacilli	o__Lactobacillales	f__Streptococcaceae	g__Streptococcus	s__canis	centrifuge
1303	6.95368	4.83569	1.88677	2.56295	0.0103788	0.0250393	d__Bacteria	p__Firmicutes	c__Bacilli	o__Lactobacillales	f__Streptococcaceae	g__Streptococcus	s__oralis	centrifuge
315405	5.29871	5.20489	1.98064	2.62789	0.00859159	0.0226028	d__Bacteria	p__Firmicutes	c__Bacilli	o__Lactobacillales	f__Streptococcaceae	g__Streptococcus	s__gallolyticus	centrifuge
1366	21.7554	7.23208	1.97105	3.66915	0.000243358	0.00381446	d__Bacteria	p__Firmicutes	c__Bacilli	o__Lactobacillales	f__Streptococcaceae	g__Lactococcus	s__raffinolactis	centrifuge
1245	25.0046	7.43255	1.97759	3.75838	0.000171017	0.00328598	d__Bacteria	p__Firmicutes	c__Bacilli	o__Lactobacillales	f__Lactobacillaceae	g__Leuconostoc	s__mesenteroides	centrifuge
1252	9.5733	6.05205	1.95753	3.09168	0.0019903	0.00962204	d__Bacteria	p__Firmicutes	c__Bacilli	o__Lactobacillales	f__Lactobacillaceae	g__Leuconostoc	s__carnosum	centrifuge
1511761	8.72612	5.91916	1.96078	3.01878	0.00253797	0.0107552	d__Bacteria	p__Firmicutes	c__Bacilli	o__Lactobacillales	f__Leuconostocaceae	g__Leuconostoc	s__suionicum	centrifuge
155866	12.7825	6.46761	1.96571	3.29022	0.00100109	0.00704031	d__Bacteria	p__Firmicutes	c__Bacilli	o__Lactobacillales	f__Lactobacillaceae	g__Weissella	s__soli	centrifuge
417368	11.8428	5.61519	1.75551	3.19861	0.0013809	0.00825049	d__Bacteria	p__Firmicutes	c__Bacilli	o__Lactobacillales	f__Enterococcaceae	g__Enterococcus	s__thailandicus	centrifuge
1352	7.47484	4.19507	1.66259	2.52322	0.0116286	0.027083	d__Bacteria	p__Firmicutes	c__Bacilli	o__Lactobacillales	f__Enterococcaceae	g__Enterococcus	s__faecium	centrifuge
53346	8.06553	5.80677	1.77797	3.26595	0.00109096	0.00755928	d__Bacteria	p__Firmicutes	c__Bacilli	o__Lactobacillales	f__Enterococcaceae	g__Enterococcus	s__mundtii	centrifuge
2420313	4.29983	4.90735	2.00752	2.44449	0.0145058	0.0315214	d__Bacteria	p__Firmicutes	c__Bacilli	o__Lactobacillales	f__Enterococcaceae	g__Enterococcus	s__sp. FDAARGOS_553	centrifuge
160453	5.37634	5.22584	1.97824	2.64166	0.0082502	0.021919	d__Bacteria	p__Firmicutes	c__Bacilli	o__Lactobacillales	f__Enterococcaceae	g__Enterococcus	s__gilvus	centrifuge
33945	4.14063	4.06908	1.78487	2.27976	0.0226219	0.0425648	d__Bacteria	p__Firmicutes	c__Bacilli	o__Lactobacillales	f__Enterococcaceae	g__Enterococcus	s__avium	centrifuge
44008	3.38368	4.56501	2.01985	2.26008	0.0238165	0.0443948	d__Bacteria	p__Firmicutes	c__Bacilli	o__Lactobacillales	f__Enterococcaceae	g__Enterococcus	s__cecorum	centrifuge
2571750	10.6044	5.45285	1.87433	2.90923	0.00362321	0.0131634	d__Bacteria	p__Firmicutes	c__Bacilli	o__Lactobacillales	f__Enterococcaceae	g__Vagococcus	s__sp. MN-17	centrifuge
633807	4.24396	4.88623	1.99103	2.45412	0.0141229	0.0310127	d__Bacteria	p__Firmicutes	c__Bacilli	o__Lactobacillales	f__Enterococcaceae	g__Vagococcus	s__penaei	centrifuge
526944	5.32484	5.21001	1.96999	2.64468	0.00817673	0.0218317	d__Bacteria	p__Firmicutes	c__Bacilli	o__Lactobacillales	f__Enterococcaceae	g__Tetragenococcus	s__osmophilus	centrifuge
29394	23.2814	7.32954	1.96797	3.72441	0.000195774	0.00361542	d__Bacteria	p__Firmicutes	c__Bacilli	o__Lactobacillales	f__Carnobacteriaceae	g__Dolosigranulum	s__pigrum	centrifuge
2751	3.76818	4.71878	2.01308	2.34406	0.0190749	0.0378313	d__Bacteria	p__Firmicutes	c__Bacilli	o__Lactobacillales	f__Carnobacteriaceae	g__Carnobacterium	s__maltaromaticum	centrifuge
708126	10.2601	6.15176	1.9628	3.13417	0.00172339	0.00887256	d__Bacteria	p__Firmicutes	c__Bacilli	o__Lactobacillales	f__Carnobacteriaceae	g__Jeotgalibaca	s__dankookensis	centrifuge
1377	4.43655	4.95076	1.98927	2.48873	0.01282	0.0288454	d__Bacteria	p__Firmicutes	c__Bacilli	o__Lactobacillales	f__Aerococcaceae	g__Aerococcus	s__viridans	centrifuge
128944	6.2592	4.6802	1.75341	2.66919	0.00760341	0.0207646	d__Bacteria	p__Firmicutes	c__Bacilli	o__Lactobacillales	f__Aerococcaceae	g__Aerococcus	s__urinaehominis	centrifuge
2212991	21.4769	7.21347	1.96668	3.66784	0.000244607	0.00381446	d__Bacteria	p__Firmicutes	c__Clostridia	o__Clostridiales	f__Clostridiaceae	g__Clostridium	s__sp. AWRP	centrifuge
2483110	14.1036	5.13962	1.89362	2.71417	0.00664418	0.0190041	d__Bacteria	p__Firmicutes	c__Clostridia	o__Clostridiales	f__Clostridiaceae	g__Clostridium	s__sp. JN-1	centrifuge
2068654	9.9598	4.05892	1.74257	2.32928	0.0198445	0.038823	d__Bacteria	p__Firmicutes	c__Clostridia	o__Clostridiales	f__Clostridiaceae	g__Clostridium	s__sp. JN500901	centrifuge
2320868	9.11787	5.23236	1.87593	2.78921	0.00528366	0.0165886	d__Bacteria	p__Firmicutes	c__Clostridia	o__Clostridiales	f__Clostridiaceae	g__Clostridium	s__sp. CT4	centrifuge
755731	5.60967	5.28779	1.83393	2.88331	0.00393523	0.0139746	d__Bacteria	p__Firmicutes	c__Clostridia	o__Clostridiales	f__Clostridiaceae	g__Clostridium	s__sp. BNL1100	centrifuge
1501	24.8804	4.99813	1.49189	3.3502	0.000807532	0.00643612	d__Bacteria	p__Firmicutes	c__Clostridia	o__Clostridiales	f__Clostridiaceae	g__Clostridium	s__pasteurianum	centrifuge
1548	16.1655	6.80496	1.96557	3.46208	0.000536024	0.00519601	d__Bacteria	p__Firmicutes	c__Clostridia	o__Clostridiales	f__Clostridiaceae	g__Clostridium	s__scatologenes	centrifuge
36745	15.7222	5.30001	1.77581	2.98457	0.00283981	0.0113172	d__Bacteria	p__Firmicutes	c__Clostridia	o__Clostridiales	f__Clostridiaceae	g__Clostridium	s__saccharoperbutylacetonicum	centrifuge
1488	13.642	6.5611	1.96595	3.33737	0.000845746	0.00650016	d__Bacteria	p__Firmicutes	c__Clostridia	o__Clostridiales	f__Clostridiaceae	g__Clostridium	s__acetobutylicum	centrifuge
1534	14.1305	5.14188	1.88782	2.72372	0.00645512	0.0189256	d__Bacteria	p__Firmicutes	c__Clostridia	o__Clostridiales	f__Clostridiaceae	g__Clostridium	s__kluyveri	centrifuge
1493	9.51436	5.29626	1.75938	3.0103	0.00260987	0.0108846	d__Bacteria	p__Firmicutes	c__Clostridia	o__Clostridiales	f__Clostridiaceae	g__Clostridium	s__cellulovorans	centrifuge
1504	9.03623	5.21903	1.87492	2.7836	0.00537586	0.016718	d__Bacteria	p__Firmicutes	c__Clostridia	o__Clostridiales	f__Clostridiaceae	g__Clostridium	s__septicum	centrifuge
1542	6.398	5.47582	1.80784	3.02894	0.00245417	0.0105642	d__Bacteria	p__Firmicutes	c__Clostridia	o__Clostridiales	f__Clostridiaceae	g__Clostridium	s__novyi	centrifuge
29341	8.3562	4.36079	1.88278	2.31615	0.02055	0.0396268	d__Bacteria	p__Firmicutes	c__Clostridia	o__Clostridiales	f__Clostridiaceae	g__Clostridium	s__argentinense	centrifuge
46867	8.7447	5.92168	1.8174	3.25833	0.00112071	0.00761656	d__Bacteria	p__Firmicutes	c__Clostridia	o__Clostridiales	f__Clostridiaceae	g__Clostridium	s__chauvoei	centrifuge
1561	5.45521	5.24468	1.78615	2.93631	0.00332147	0.01254	d__Bacteria	p__Firmicutes	c__Clostridia	o__Clostridiales	f__Clostridiaceae	g__Clostridium	s__baratii	centrifuge
332101	6.21345	5.43141	1.96194	2.76838	0.00563355	0.0173191	d__Bacteria	p__Firmicutes	c__Clostridia	o__Clostridiales	f__Clostridiaceae	g__Clostridium	s__drakei	centrifuge
2082193	16.4215	4.80515	1.62356	2.95964	0.00307997	0.0118783	d__Bacteria	p__Firmicutes	c__Clostridia	o__Clostridiales	f__Clostridiaceae		s__Clostridiaceae bacterium 14S0207	centrifuge
2599308	5.67864	4.53785	1.90344	2.38402	0.0171245	0.0348976	d__Bacteria	p__Firmicutes	c__Clostridia	o__Clostridiales	f__Clostridiaceae	g__Crassaminicella	s__sp. SY095	centrifuge
116090	4.37033	4.92684	1.80316	2.73234	0.00628866	0.0188117	d__Bacteria	p__Firmicutes	c__Clostridia	o__Clostridiales	f__Clostridiaceae	g__Caloranaerobacter	s__azorensis	centrifuge
1496	22.27	5.80974	1.70012	3.41725	0.000632561	0.00556496	d__Bacteria	p__Firmicutes	c__Clostridia	o__Clostridiales	f__Peptostreptococcaceae	g__Clostridioides	s__difficile	centrifuge
89152	10.254	6.15114	1.9655	3.12956	0.00175071	0.00892778	d__Bacteria	p__Firmicutes	c__Clostridia	o__Clostridiales	f__Peptostreptococcaceae	g__Clostridioides	s__[Clostridium] hiranonis	centrifuge
2081703	3.86535	4.75515	2.01201	2.36338	0.0181089	0.0363529	d__Bacteria	p__Firmicutes	c__Clostridia	o__Clostridiales	f__Peptostreptococcaceae	g__Clostridioides	s__Peptostreptococcaceae bacterium oral taxon 929	centrifuge
143361	13.7063	6.56741	1.95684	3.35613	0.000790401	0.00639453	d__Bacteria	p__Firmicutes	c__Clostridia	o__Clostridiales	f__Peptostreptococcaceae	g__Filifactor	s__alocis	centrifuge
28446	18.0582	6.96418	1.96632	3.54173	0.000397519	0.00455033	d__Bacteria	p__Firmicutes	c__Clostridia	o__Clostridiales	f__Lachnospiraceae	g__Anaerotignum	s__propionicum	centrifuge
166486	3.97217	4.78964	2.04676	2.34011	0.0192782	0.0379914	d__Bacteria	p__Firmicutes	c__Clostridia	o__Clostridiales	f__Lachnospiraceae	g__Roseburia	s__intestinalis	centrifuge
29360	4.62512	5.01077	1.98941	2.51873	0.011778	0.0273717	d__Bacteria	p__Firmicutes	c__Clostridia	o__Clostridiales	f__Lachnospiraceae	g__Cellulosilyticum	s__lentocellum	centrifuge
649756	7.1992	4.88535	1.87822	2.60105	0.00929382	0.0239072	d__Bacteria	p__Firmicutes	c__Clostridia	o__Clostridiales	f__Lachnospiraceae	g__Anaerostipes	s__hadrus	centrifuge
185007	3.23251	4.49914	1.87346	2.40151	0.0163275	0.0337205	d__Bacteria	p__Firmicutes	c__Clostridia	o__Clostridiales	f__Lachnospiraceae	g__Pseudobutyrivibrio	s__xylanivorans	centrifuge
1563	5.81677	5.33819	1.9724	2.70644	0.00680082	0.0193079	d__Bacteria	p__Firmicutes	c__Clostridia	o__Clostridiales	f__Peptococcaceae	g__Desulfosporosinus	s__orientis	centrifuge
885581	4.16537	4.07345	1.7683	2.3036	0.021245	0.040748	d__Bacteria	p__Firmicutes	c__Clostridia	o__Clostridiales	f__Peptococcaceae	g__Desulfosporosinus	s__acidiphilus	centrifuge
51197	6.87885	5.57849	1.97219	2.82857	0.00467566	0.0154198	d__Bacteria	p__Firmicutes	c__Clostridia	o__Clostridiales	f__Peptococcaceae	g__Syntrophobotulus	s__glycolicus	centrifuge
55583	4.48113	4.96472	1.98615	2.49966	0.0124311	0.0282191	d__Bacteria	p__Firmicutes	c__Clostridia	o__Clostridiales	f__Peptococcaceae	g__Dehalobacter	s__restrictus	centrifuge
58138	3.26962	4.51022	1.86017	2.42462	0.0153243	0.0327162	d__Bacteria	p__Firmicutes	c__Clostridia	o__Clostridiales	f__Peptococcaceae	g__Desulfofarcimen	s__acetoxidans	centrifuge
2507162	2.61364	4.19195	1.89129	2.21645	0.0266607	0.0485396	d__Bacteria	p__Firmicutes	c__Clostridia	o__Clostridiales	f__Ruminococcaceae	g__Caproiciproducens	s__sp. NJN-50	centrifuge
853	5.50147	4.47408	1.95856	2.28437	0.02235	0.0423559	d__Bacteria	p__Firmicutes	c__Clostridia	o__Clostridiales	f__Ruminococcaceae	g__Faecalibacterium	s__prausnitzii	centrifuge
356322	8.62634	5.90254	1.95934	3.01252	0.00259093	0.010857	d__Bacteria	p__Firmicutes	c__Clostridia	o__Clostridiales	f__Heliobacteriaceae	g__Heliorestis	s__convoluta	centrifuge
1515	8.99803	3.90242	1.72751	2.25899	0.023884	0.0443948	d__Bacteria	p__Firmicutes	c__Clostridia	o__Clostridiales	f__Hungateiclostridiaceae	g__Hungateiclostridium	s__thermocellum	centrifuge
33952	5.1817	5.17117	1.97091	2.62375	0.00869664	0.0227126	d__Bacteria	p__Firmicutes	c__Clostridia	o__Clostridiales	f__Eubacteriaceae	g__Acetobacterium	s__woodii	centrifuge
2293317	4.4055	4.15794	1.76533	2.35533	0.0185062	0.0369437	d__Bacteria	p__Firmicutes	c__Clostridia	o__Clostridiales	f__Syntrophomonadaceae	g__Candidatus Syntrophocurvum	s__alkaliphilum	centrifuge
1517	21.6658	5.77018	1.81281	3.183	0.00145756	0.00834222	d__Bacteria	p__Firmicutes	c__Clostridia	o__Thermoanaerobacterales	f__Thermoanaerobacterales Family III. Incertae Sedis	g__Thermoanaerobacterium	s__thermosaccharolyticum	centrifuge
47490	6.88507	4.82017	1.87784	2.56687	0.010262	0.0250119	d__Bacteria	p__Firmicutes	c__Clostridia	o__Thermoanaerobacterales	f__Thermoanaerobacterales Family III. Incertae Sedis	g__Thermoanaerobacterium	s__aotearoense	centrifuge
717609	12.4359	6.42796	1.96093	3.27802	0.00104536	0.00730397	d__Bacteria	p__Firmicutes	c__Clostridia	o__Thermoanaerobacterales	f__Thermoanaerobacterales Family III. Incertae Sedis	g__Caldicellulosiruptor	s__obsidiansis	centrifuge
55205	9.9505	6.10631	1.95235	3.12767	0.00176198	0.00894289	d__Bacteria	p__Firmicutes	c__Clostridia	o__Thermoanaerobacterales	f__Thermoanaerobacterales Family III. Incertae Sedis	g__Caldicellulosiruptor	s__owensensis	centrifuge
375929	8.01754	5.79796	1.96559	2.94974	0.00318046	0.012222	d__Bacteria	p__Firmicutes	c__Clostridia	o__Natranaerobiales	f__Natranaerobiaceae	g__Natranaerobius	s__thermophilus	centrifuge
1323375	3.68531	4.68074	1.99954	2.34091	0.0192369	0.0379914	d__Bacteria	p__Firmicutes	c__Clostridia	o__Halanaerobiales		g__Anoxybacter	s__fermentans	centrifuge
1870984	11.4834	6.3135	1.96048	3.22038	0.00128022	0.00792586	d__Bacteria	p__Firmicutes	c__Tissierellia	o__Tissierellales	f__Peptoniphilaceae	g__Anaerococcus	s__mediterraneensis	centrifuge
33034	8.53698	5.13633	1.88287	2.72793	0.00637335	0.0188603	d__Bacteria	p__Firmicutes	c__Tissierellia	o__Tissierellales	f__Peptoniphilaceae	g__Anaerococcus	s__prevotii	centrifuge
2507161	7.90015	5.77751	1.81904	3.17614	0.00149251	0.00840806	d__Bacteria	p__Firmicutes	c__Tissierellia	o__Tissierellales	f__Tissierellaceae	g__Sporanaerobacter	s__sp. JN28	centrifuge
1556	7.01919	4.84919	1.88979	2.56599	0.0102881	0.0250119	d__Bacteria	p__Firmicutes	c__Tissierellia	o__Tissierellales	f__Gottschalkiaceae	g__Gottschalkia	s__acidurici	centrifuge
29466	11.2927	6.28884	1.73689	3.62076	0.000293741	0.00410475	d__Bacteria	p__Firmicutes	c__Negativicutes	o__Veillonellales	f__Veillonellaceae	g__Veillonella	s__parvula	centrifuge
39950	4.49174	4.96912	1.99676	2.48859	0.0128249	0.0288454	d__Bacteria	p__Firmicutes	c__Negativicutes	o__Veillonellales	f__Veillonellaceae	g__Dialister	s__pneumosintes	centrifuge
365349	10.4756	5.43662	1.75839	3.09182	0.00198935	0.00962204	d__Bacteria	p__Firmicutes	c__Negativicutes	o__Selenomonadales	f__Sporomusaceae	g__Pelosinus	s__fermentans	centrifuge
1930071	3.95852	4.7888	2.0048	2.38867	0.0169097	0.0345909	d__Bacteria	p__Firmicutes	c__Negativicutes	o__Selenomonadales	f__Sporomusaceae	g__Methylomusa	s__anaerophila	centrifuge
437897	7.60813	5.71356	2.13374	2.67772	0.00741257	0.0204297	d__Bacteria	p__Firmicutes	c__Negativicutes	o__Selenomonadales	f__Selenomonadaceae	g__Megamonas	s__funiformis	centrifuge
2109692	16.6071	6.84347	1.95986	3.49181	0.000479763	0.00499684	d__Bacteria	p__Firmicutes	c__Erysipelotrichia	o__Erysipelotrichales	f__Erysipelotrichaceae		s__Erysipelotrichaceae bacterium GAM147	centrifuge
2487118	15.9949	5.32505	1.73682	3.06597	0.00216962	0.0101061	d__Bacteria	p__Firmicutes	c__Erysipelotrichia	o__Erysipelotrichales	f__Erysipelotrichaceae	g__Intestinibaculum	s__porci	centrifuge
1615909	21.25	6.46557	1.73747	3.72124	0.000198243	0.00361542	d__Bacteria	p__Cyanobacteria		o__Chroococcales	f__Chroococcaceae	g__Geminocystis	s__sp. NIES-3708	centrifuge
1173026	4.29142	4.12387	1.8078	2.28115	0.0225398	0.0425488	d__Bacteria	p__Cyanobacteria		o__Chroococcales	f__Chroococcaceae	g__Gloeocapsa	s__sp. PCC 7428	centrifuge
2546366	17.1497	6.15337	1.88484	3.26466	0.00109596	0.00755928	d__Bacteria	p__Cyanobacteria		o__Chroococcales	f__Aphanothecaceae	g__Rippkaea	s__orientalis	centrifuge
1126	10.3163	4.11328	1.84406	2.23056	0.0257105	0.0470485	d__Bacteria	p__Cyanobacteria		o__Chroococcales	f__Microcystaceae	g__Microcystis	s__aeruginosa	centrifuge
513223	3.94268	4.78077	1.98974	2.4027	0.0162744	0.0337205	d__Bacteria	p__Cyanobacteria		o__Chroococcales	f__Microcystaceae	g__Microcystis	s__panniformis	centrifuge
1173027	20.8336	7.16989	1.97102	3.63765	0.00027514	0.00399462	d__Bacteria	p__Cyanobacteria		o__Oscillatoriales	f__Microcoleaceae	g__Microcoleus	s__sp. PCC 7113	centrifuge
482564	13.3332	4.07041	1.83219	2.22161	0.0263098	0.047982	d__Bacteria	p__Cyanobacteria		o__Oscillatoriales	f__Oscillatoriaceae	g__Oscillatoria	s__nigro-viridis	centrifuge
1261031	10.4334	6.17532	1.95687	3.15572	0.00160105	0.00865693	d__Bacteria	p__Cyanobacteria		o__Nostocales	f__Nostocaceae	g__Nostoc	s__sp. 'Peltigera membranacea cyanobiont' N6	centrifuge
317936	6.79926	5.56086	1.95982	2.83744	0.00454772	0.0151497	d__Bacteria	p__Cyanobacteria		o__Nostocales	f__Nostocaceae	g__Nostoc	s__sp. PCC 7107	centrifuge
2490939	3.33285	4.54145	2.01014	2.25927	0.0238667	0.0443948	d__Bacteria	p__Cyanobacteria		o__Nostocales	f__Nostocaceae	g__Anabaena	s__sp. YBS01	centrifuge
1940762	6.2359	5.43801	1.97091	2.75914	0.00579533	0.0175656	d__Bacteria	p__Cyanobacteria		o__Nostocales	f__Hapalosiphonaceae	g__Fischerella	s__Nostocales cyanobacterium HT-58-2	centrifuge
70799	3.74513	3.91404	1.75179	2.23431	0.0254625	0.046674	d__Bacteria	p__Cyanobacteria		o__Nostocales	f__Aphanizomenonaceae	g__Nodularia	s__spumigena	centrifuge
195253	3.32587	4.53852	2.00955	2.25848	0.0239159	0.0443948	d__Bacteria	p__Cyanobacteria		o__Synechococcales	f__Synechococcaceae	g__Synechococcus	s__sp. PCC 6312	centrifuge
32046	4.82468	5.07175	1.99793	2.53851	0.0111327	0.0262231	d__Bacteria	p__Cyanobacteria		o__Synechococcales	f__Synechococcaceae	g__Synechococcus	s__elongatus	centrifuge
292566	7.58323	4.96246	1.88357	2.6346	0.00842354	0.0223245	d__Bacteria	p__Cyanobacteria		o__Synechococcales	f__Synechococcaceae	g__Dactylococcopsis	s__salina	centrifuge
1752064	17.0725	6.88404	1.78544	3.85566	0.000115417	0.00294371	d__Bacteria	p__Cyanobacteria		o__Pseudanabaenales	f__Leptolyngbyaceae	g__Leptolyngbya	s__sp. NIES-3755	centrifuge
1807358	8.23196	4.34175	1.70528	2.54606	0.0108947	0.0259193	d__Bacteria	p__Cyanobacteria		o__Pleurocapsales	f__Dermocarpellaceae	g__Stanieria	s__sp. NIES-3757	centrifuge
33072	4.50673	4.97426	2.01432	2.46945	0.0135322	0.0298986	d__Bacteria	p__Cyanobacteria	c__Gloeobacteria	o__Gloeobacterales	f__Gloeobacteraceae	g__Gloeobacter	s__violaceus	centrifuge
1792	9.38558	6.02439	1.98152	3.04029	0.00236353	0.0105089	d__Bacteria	p__Actinobacteria	c__Actinobacteria	o__Corynebacteriales	f__Mycobacteriaceae	g__Mycolicibacterium	s__chitae	centrifuge
1718	3.54182	4.63051	2.02858	2.28263	0.022452	0.0424575	d__Bacteria	p__Actinobacteria	c__Actinobacteria	o__Corynebacteriales	f__Corynebacteriaceae	g__Corynebacterium	s__glutamicum	centrifuge
1987356	14.7891	6.67679	1.95837	3.40937	0.000651142	0.00560503	d__Bacteria	p__Actinobacteria	c__Actinobacteria	o__Micrococcales	f__Microbacteriaceae	g__Aurantimicrobium	s__sp. MWH-Mo1	centrifuge
1884913	3.37185	4.55753	2.00617	2.27175	0.0231014	0.0433806	d__Bacteria	p__Actinobacteria	c__Actinobacteria	o__Candidatus Nanopelagicales	f__Candidatus Nanopelagicaceae	g__Candidatus Planktophila	s__lacus	centrifuge
1531429	10.8217	6.2285	1.97653	3.15123	0.00162586	0.00873087	d__Bacteria	p__Actinobacteria	c__Coriobacteriia	o__Coriobacteriales	f__Coriobacteriaceae		s__Coriobacteriaceae bacterium 68-1-3	centrifuge
1848255	8.98505	5.96071	1.95457	3.04964	0.00229118	0.0102721	d__Bacteria	p__Actinobacteria	c__Coriobacteriia	o__Eggerthellales	f__Eggerthellaceae	g__Eggerthella	s__Actinobacteria bacterium IMCC25003	centrifuge
2202254	7.61199	5.72247	1.95769	2.92307	0.00346597	0.01298	d__Bacteria	p__Deinococcus-Thermus	c__Deinococci	o__Deinococcales	f__Deinococcaceae	g__Deinococcus	s__irradiatisoli	centrifuge
277	4.44298	4.95386	2.00069	2.47607	0.0132838	0.0295317	d__Bacteria	p__Deinococcus-Thermus	c__Deinococci	o__Thermales	f__Thermaceae	g__Meiothermus	s__ruber	centrifuge
203907	11.4491	6.30852	1.95279	3.23051	0.0012357	0.00792586	d__Bacteria	p__Proteobacteria	c__Gammaproteobacteria	o__Enterobacterales	f__Enterobacteriaceae	g__Candidatus Blochmannia	s__floridanus	centrifuge
2681986	6.27991	5.44986	1.83816	2.96485	0.00302835	0.0117212	d__Bacteria	p__Proteobacteria	c__Gammaproteobacteria	o__Enterobacterales	f__Enterobacteriaceae	g__Candidatus Blochmannia	s__Blochmannia endosymbiont of Camponotus nipponensis	centrifuge
1199245	3.5742	4.64222	2.00665	2.31342	0.0206995	0.0397769	d__Bacteria	p__Proteobacteria	c__Gammaproteobacteria	o__Enterobacterales	f__Enterobacteriaceae	g__Candidatus Blochmannia	s__secondary endosymbiont of Ctenarytaina eucalypti	centrifuge
575	18.9357	7.03226	1.96284	3.58269	0.000340075	0.00434663	d__Bacteria	p__Proteobacteria	c__Gammaproteobacteria	o__Enterobacterales	f__Enterobacteriaceae	g__Raoultella	s__planticola	centrifuge
573	13.1155	5.02853	1.57703	3.1886	0.00142962	0.00828699	d__Bacteria	p__Proteobacteria	c__Gammaproteobacteria	o__Enterobacterales	f__Enterobacteriaceae	g__Klebsiella	s__pneumoniae	centrifuge
158836	3.94165	4.7793	1.98914	2.40269	0.0162748	0.0337205	d__Bacteria	p__Proteobacteria	c__Gammaproteobacteria	o__Enterobacterales	f__Enterobacteriaceae	g__Enterobacter	s__hormaechei	centrifuge
1812935	3.47161	4.60012	1.86009	2.47306	0.0133961	0.0296914	d__Bacteria	p__Proteobacteria	c__Gammaproteobacteria	o__Enterobacterales	f__Enterobacteriaceae	g__Enterobacter	s__roggenkampii	centrifuge
35703	5.94566	5.36799	1.96547	2.73115	0.00631138	0.0188117	d__Bacteria	p__Proteobacteria	c__Gammaproteobacteria	o__Enterobacterales	f__Enterobacteriaceae	g__Citrobacter	s__amalonaticus	centrifuge
28901	15.1914	3.3976	1.40205	2.42331	0.01538	0.0327646	d__Bacteria	p__Proteobacteria	c__Gammaproteobacteria	o__Enterobacterales	f__Enterobacteriaceae	g__Salmonella	s__enterica	centrifuge
562	45.4471	3.64892	1.50617	2.42265	0.0154079	0.0327646	d__Bacteria	p__Proteobacteria	c__Gammaproteobacteria	o__Enterobacterales	f__Enterobacteriaceae	g__Escherichia	s__coli	centrifuge
585	14.5957	5.19078	1.81256	2.86378	0.00418618	0.0144369	d__Bacteria	p__Proteobacteria	c__Gammaproteobacteria	o__Enterobacterales	f__Morganellaceae	g__Proteus	s__vulgaris	centrifuge
333962	6.8525	4.81394	1.88411	2.55502	0.0106182	0.0254458	d__Bacteria	p__Proteobacteria	c__Gammaproteobacteria	o__Enterobacterales	f__Morganellaceae	g__Providencia	s__heimbachae	centrifuge
587	3.99788	4.80167	1.99261	2.40975	0.0159637	0.0334733	d__Bacteria	p__Proteobacteria	c__Gammaproteobacteria	o__Enterobacterales	f__Morganellaceae	g__Providencia	s__rettgeri	centrifuge
638	18.3444	6.98658	1.9636	3.55804	0.00037363	0.00448579	d__Bacteria	p__Proteobacteria	c__Gammaproteobacteria	o__Enterobacterales	f__Morganellaceae	g__Arsenophonus	s__nasoniae	centrifuge
40577	4.96243	5.11155	1.98717	2.57228	0.0101031	0.0248194	d__Bacteria	p__Proteobacteria	c__Gammaproteobacteria	o__Enterobacterales	f__Morganellaceae	g__Xenorhabdus	s__poinarii	centrifuge
230089	4.88665	5.0842	2.05321	2.47622	0.0132783	0.0295317	d__Bacteria	p__Proteobacteria	c__Gammaproteobacteria	o__Enterobacterales	f__Morganellaceae	g__Photorhabdus	s__thracensis	centrifuge
1922217	19.2678	7.05742	1.9685	3.58518	0.000336849	0.00434663	d__Bacteria	p__Proteobacteria	c__Gammaproteobacteria	o__Enterobacterales	f__Erwiniaceae	g__Erwinia	s__Candidatus Erwinia haradaeae	centrifuge
1649845	4.51675	4.19926	1.78209	2.35636	0.0184549	0.0369098	d__Bacteria	p__Proteobacteria	c__Gammaproteobacteria	o__Enterobacterales	f__Yersiniaceae	g__Yersinia	s__pseudotuberculosis complex	centrifuge
633	4.00431	4.80527	2.00384	2.39803	0.0164837	0.0338482	d__Bacteria	p__Proteobacteria	c__Gammaproteobacteria	o__Enterobacterales	f__Yersiniaceae	g__Yersinia	s__pseudotuberculosis	centrifuge
1905730	10.2731	5.40796	1.72	3.14415	0.00166568	0.00875222	d__Bacteria	p__Proteobacteria	c__Gammaproteobacteria	o__Enterobacterales	f__Pectobacteriaceae	g__Pectobacterium	s__parmentieri	centrifuge
546367	11.004	6.25184	1.95669	3.19511	0.00139778	0.00825049	d__Bacteria	p__Proteobacteria	c__Gammaproteobacteria	o__Enterobacterales	f__Hafniaceae	g__Hafnia	s__paralvei	centrifuge
715451	7.10819	5.62528	1.96656	2.86046	0.00423022	0.0144959	d__Bacteria	p__Proteobacteria	c__Gammaproteobacteria	o__Alteromonadales	f__Alteromonadaceae	g__Alteromonas	s__naphthalenivorans	centrifuge
326544	6.49642	5.49713	1.98117	2.77469	0.00552548	0.0170845	d__Bacteria	p__Proteobacteria	c__Gammaproteobacteria	o__Alteromonadales	f__Alteromonadaceae	g__Paraglaciecola	s__psychrophila	centrifuge
1740262	5.79134	5.33051	1.96447	2.71346	0.00665849	0.0190041	d__Bacteria	p__Proteobacteria	c__Gammaproteobacteria	o__Alteromonadales	f__Alteromonadaceae	g__Catenovulum	s__sediminis	centrifuge
70864	10.786	20.8098	2.60519	7.98781	1.37358e-15	7.38988e-13	d__Bacteria	p__Proteobacteria	c__Gammaproteobacteria	o__Alteromonadales	f__Shewanellaceae	g__Shewanella	s__pealeana	centrifuge
94122	9.12888	5.98458	1.97458	3.03081	0.00243897	0.0105642	d__Bacteria	p__Proteobacteria	c__Gammaproteobacteria	o__Alteromonadales	f__Shewanellaceae	g__Shewanella	s__sp. ANA-3	centrifuge
238836	10.7217	6.21574	1.82092	3.41351	0.000641315	0.00556496	d__Bacteria	p__Proteobacteria	c__Gammaproteobacteria	o__Alteromonadales	f__Shewanellaceae	g__Shewanella	s__donghaensis	centrifuge
56812	7.74937	5.74822	1.95621	2.93845	0.00329859	0.0124975	d__Bacteria	p__Proteobacteria	c__Gammaproteobacteria	o__Alteromonadales	f__Shewanellaceae	g__Shewanella	s__frigidimarina	centrifuge
192073	2.99898	4.39302	1.89516	2.31803	0.020448	0.0396268	d__Bacteria	p__Proteobacteria	c__Gammaproteobacteria	o__Alteromonadales	f__Shewanellaceae	g__Shewanella	s__denitrificans	centrifuge
2689569	34.0804	7.87884	1.80993	4.35312	1.34212e-05	0.00130974	d__Bacteria	p__Proteobacteria	c__Gammaproteobacteria	o__Alteromonadales	f__Colwelliaceae	g__Colwellia	s__sp. 20A7	centrifuge
28229	4.65003	4.23808	1.88967	2.24276	0.0249124	0.045979	d__Bacteria	p__Proteobacteria	c__Gammaproteobacteria	o__Alteromonadales	f__Colwelliaceae	g__Colwellia	s__psychrerythraea	centrifuge
2594005	4.14485	4.85381	1.99388	2.43435	0.0149184	0.0321688	d__Bacteria	p__Proteobacteria	c__Gammaproteobacteria	o__Alteromonadales	f__Colwelliaceae	g__Thalassotalea	s__sp. PS06	centrifuge
283699	4.15788	4.86082	1.89555	2.56434	0.0103373	0.0250393	d__Bacteria	p__Proteobacteria	c__Gammaproteobacteria	o__Alteromonadales	f__Pseudoalteromonadaceae	g__Pseudoalteromonas	s__sp. Bsw20308	centrifuge
1720343	5.04395	5.1331	1.97378	2.60064	0.00930499	0.0239072	d__Bacteria	p__Proteobacteria	c__Gammaproteobacteria	o__Alteromonadales	f__Pseudoalteromonadaceae	g__Pseudoalteromonas	s__sp. 1_2015MBL_MicDiv	centrifuge
234831	4.04469	4.82013	1.85619	2.59679	0.00940997	0.0239932	d__Bacteria	p__Proteobacteria	c__Gammaproteobacteria	o__Alteromonadales	f__Pseudoalteromonadaceae	g__Pseudoalteromonas	s__sp. SM9913	centrifuge
151081	5.32674	5.21359	2.02678	2.57235	0.010101	0.0248194	d__Bacteria	p__Proteobacteria	c__Gammaproteobacteria	o__Alteromonadales	f__Pseudoalteromonadaceae	g__Pseudoalteromonas	s__ruthenica	centrifuge
227	3.37966	4.563	1.87087	2.43897	0.0147291	0.0318884	d__Bacteria	p__Proteobacteria	c__Gammaproteobacteria	o__Alteromonadales	f__Pseudoalteromonadaceae	g__Pseudoalteromonas	s__carrageenovora	centrifuge
1348114	2.89035	4.33387	1.87339	2.31338	0.0207017	0.0397769	d__Bacteria	p__Proteobacteria	c__Gammaproteobacteria	o__Alteromonadales	f__Pseudoalteromonadaceae	g__Pseudoalteromonas	s__piratica	centrifuge
314282	10.3917	6.17018	1.96263	3.14384	0.00166748	0.00875222	d__Bacteria	p__Proteobacteria	c__Gammaproteobacteria	o__Alteromonadales	f__Psychromonadaceae	g__Psychromonas	s__sp. CNPT3	centrifuge
909768	55.4619	4.2388	1.50735	2.81209	0.00492207	0.0159043	d__Bacteria	p__Proteobacteria	c__Gammaproteobacteria	o__Pseudomonadales	f__Moraxellaceae	g__Acinetobacter	s__calcoaceticus/baumannii complex	centrifuge
470	24.7032	5.40917	1.60642	3.36722	0.000759305	0.00626101	d__Bacteria	p__Proteobacteria	c__Gammaproteobacteria	o__Moraxellales	f__Moraxellaceae	g__Acinetobacter	s__baumannii	centrifuge
106654	8.30746	5.85034	1.83099	3.19518	0.00139745	0.00825049	d__Bacteria	p__Proteobacteria	c__Gammaproteobacteria	o__Pseudomonadales	f__Moraxellaceae	g__Acinetobacter	s__nosocomialis	centrifuge
29430	15.9954	6.05185	1.88121	3.217	0.00129537	0.00796467	d__Bacteria	p__Proteobacteria	c__Gammaproteobacteria	o__Moraxellales	f__Moraxellaceae	g__Acinetobacter	s__Acinetobacter haemolyticus	centrifuge
1758189	6.55331	4.74769	1.71972	2.76073	0.00576721	0.0175656	d__Bacteria	p__Proteobacteria	c__Gammaproteobacteria	o__Moraxellales	f__Moraxellaceae	g__Acinetobacter	s__sp. ACNIH2	centrifuge
2004646	6.41701	5.47834	1.96312	2.79062	0.00526065	0.0165886	d__Bacteria	p__Proteobacteria	c__Gammaproteobacteria	o__Moraxellales	f__Moraxellaceae	g__Acinetobacter	s__sp. WCHA55	centrifuge
487316	4.18682	4.86741	1.98761	2.44888	0.0143301	0.0314037	d__Bacteria	p__Proteobacteria	c__Gammaproteobacteria	o__Moraxellales	f__Moraxellaceae	g__Acinetobacter	s__soli	centrifuge
2004650	3.24769	4.50627	2.02523	2.22507	0.0260765	0.0476372	d__Bacteria	p__Proteobacteria	c__Gammaproteobacteria	o__Pseudomonadales	f__Moraxellaceae	g__Acinetobacter	s__chinensis	centrifuge
1324350	2.75502	4.26932	1.88661	2.26296	0.023638	0.044311	d__Bacteria	p__Proteobacteria	c__Gammaproteobacteria	o__Pseudomonadales	f__Moraxellaceae	g__Acinetobacter	s__equi	centrifuge
1028416	4.09171	4.83616	2.00441	2.41276	0.0158321	0.0334027	d__Bacteria	p__Proteobacteria	c__Gammaproteobacteria	o__Moraxellales	f__Moraxellaceae	g__Psychrobacter	s__Psychrobacter sp. DAB_AL43B	centrifuge
2283318	4.72211	5.04079	1.99235	2.53007	0.0114039	0.0266779	d__Bacteria	p__Proteobacteria	c__Gammaproteobacteria	o__Moraxellales	f__Moraxellaceae	g__Aquirhabdus	s__parva	centrifuge
136846	15.2703	4.69397	1.53847	3.05107	0.00228028	0.0102721	d__Bacteria	p__Proteobacteria	c__Gammaproteobacteria	o__Pseudomonadales	f__Pseudomonadaceae	g__Pseudomonas	s__stutzeri group	centrifuge
578833	15.0856	4.67635	1.54453	3.02769	0.00246433	0.0105642	d__Bacteria	p__Proteobacteria	c__Gammaproteobacteria	o__Pseudomonadales	f__Pseudomonadaceae	g__Pseudomonas	s__stutzeri subgroup	centrifuge
316	15.0856	4.67635	1.54453	3.02769	0.00246433	0.0105642	d__Bacteria	p__Proteobacteria	c__Gammaproteobacteria	o__Pseudomonadales	f__Pseudomonadaceae	g__Pseudomonas	s__stutzeri	centrifuge
1981174	7.52135	4.95111	1.88806	2.62233	0.00873298	0.0227523	d__Bacteria	p__Proteobacteria	c__Gammaproteobacteria	o__Pseudomonadales	f__Pseudomonadaceae	g__Pseudomonas	s__sp. M30-35	centrifuge
1432056	25.1338	7.43997	1.97674	3.76376	0.000167374	0.00328598	d__Bacteria	p__Proteobacteria	c__Gammaproteobacteria	o__Pasteurellales	f__Pasteurellaceae	g__Mannheimia	s__sp. USDA-ARS-USMARC-1261	centrifuge
1906744	8.23187	5.82862	1.76739	3.29786	0.000974233	0.0069885	d__Bacteria	p__Proteobacteria	c__Gammaproteobacteria	o__Pasteurellales	f__Pasteurellaceae	g__Rodentibacter	s__heylii	centrifuge
758	4.76553	5.02873	2.03874	2.46659	0.0136406	0.0300764	d__Bacteria	p__Proteobacteria	c__Gammaproteobacteria	o__Pasteurellales	f__Pasteurellaceae	g__Rodentibacter	s__pneumotropicus	centrifuge
47735	11.7875	5.60782	1.88496	2.97504	0.00292953	0.0115043	d__Bacteria	p__Proteobacteria	c__Gammaproteobacteria	o__Pasteurellales	f__Pasteurellaceae	g__Bibersteinia	s__trehalosi	centrifuge
738	8.685	5.91289	1.96752	3.00525	0.0026536	0.010898	d__Bacteria	p__Proteobacteria	c__Gammaproteobacteria	o__Pasteurellales	f__Pasteurellaceae	g__Glaesserella	s__parasuis	centrifuge
310966	8.31636	5.09668	1.87402	2.71965	0.00653516	0.0189384	d__Bacteria	p__Proteobacteria	c__Gammaproteobacteria	o__Pasteurellales	f__Pasteurellaceae	g__Glaesserella	s__[Pasteurella] aerogenes-[Pasteurella] mairii-[Actinobacillus] rossii complex	centrifuge
749	8.31636	5.09668	1.87402	2.71965	0.00653516	0.0189384	d__Bacteria	p__Proteobacteria	c__Gammaproteobacteria	o__Pasteurellales	f__Pasteurellaceae	g__Glaesserella	s__[Pasteurella] aerogenes	centrifuge
1032623	5.73058	5.31694	1.97777	2.68835	0.00718064	0.0201101	d__Bacteria	p__Proteobacteria	c__Gammaproteobacteria	o__Pasteurellales	f__Pasteurellaceae	g__Otariodibacter	s__oris	centrifuge
189834	3.86274	4.75378	2.0061	2.36967	0.0178041	0.0360098	d__Bacteria	p__Proteobacteria	c__Gammaproteobacteria	o__Pasteurellales	f__Pasteurellaceae	g__Actinobacillus	s__porcitonsillarum	centrifuge
672	15.3471	4.70765	1.73681	2.71052	0.00671787	0.0191228	d__Bacteria	p__Proteobacteria	c__Gammaproteobacteria	o__Vibrionales	f__Vibrionaceae	g__Vibrio	s__vulnificus	centrifuge
666	8.67857	5.91153	1.96237	3.01245	0.00259152	0.010857	d__Bacteria	p__Proteobacteria	c__Gammaproteobacteria	o__Vibrionales	f__Vibrionaceae	g__Vibrio	s__cholerae	centrifuge
673372	3.61739	4.65888	2.00242	2.32663	0.019985	0.039027	d__Bacteria	p__Proteobacteria	c__Gammaproteobacteria	o__Vibrionales	f__Vibrionaceae	g__Vibrio	s__casei	centrifuge
38293	7.866	5.01661	1.88507	2.66123	0.00778566	0.0211017	d__Bacteria	p__Proteobacteria	c__Gammaproteobacteria	o__Vibrionales	f__Vibrionaceae	g__Photobacterium	s__damselae	centrifuge
1755811	8.08296	5.05621	1.87929	2.69049	0.00713476	0.0200444	d__Bacteria	p__Proteobacteria	c__Gammaproteobacteria	o__Vibrionales	f__Vibrionaceae	g__Paraphotobacterium	s__marinum	centrifuge
40269	4.42395	4.16771	1.77823	2.34374	0.0190915	0.0378313	d__Bacteria	p__Proteobacteria	c__Gammaproteobacteria	o__Vibrionales	f__Vibrionaceae	g__Aliivibrio	s__salmonicida	centrifuge
2003370	4.19677	4.87016	1.99257	2.44417	0.0145188	0.0315214	d__Bacteria	p__Proteobacteria	c__Gammaproteobacteria	o__Vibrionales	f__Vibrionaceae	g__Salinivibrio	s__sp. YCSC6	centrifuge
263	20.8435	6.43754	1.77641	3.6239	0.000290197	0.00410475	d__Bacteria	p__Proteobacteria	c__Gammaproteobacteria	o__Thiotrichales	f__Francisellaceae	g__Francisella	s__tularensis	centrifuge
549298	17.801	6.20754	1.88454	3.29393	0.000987957	0.00701841	d__Bacteria	p__Proteobacteria	c__Gammaproteobacteria	o__Thiotrichales	f__Francisellaceae	g__Francisella	s__halioticida	centrifuge
2249302	3.19055	4.48163	2.0322	2.20531	0.0274326	0.0495739	d__Bacteria	p__Proteobacteria	c__Gammaproteobacteria	o__Thiotrichales	f__Francisellaceae	g__Francisella	s__marina	centrifuge
1547445	3.30262	4.5127	1.80266	2.50335	0.0123023	0.0281045	d__Bacteria	p__Proteobacteria	c__Gammaproteobacteria	o__Thiotrichales	f__Francisellaceae	g__Francisella	s__sp. FSC1006	centrifuge
385025	10.0713	6.1244	1.95292	3.13602	0.00171259	0.00885937	d__Bacteria	p__Proteobacteria	c__Gammaproteobacteria	o__Thiotrichales	f__Piscirickettsiaceae	g__Cycloclasticus	s__sp. P1	centrifuge
39765	9.14382	4.49652	1.89019	2.37887	0.0173658	0.0353224	d__Bacteria	p__Proteobacteria	c__Gammaproteobacteria	o__Thiotrichales	f__Piscirickettsiaceae	g__Hydrogenovibrio	s__crunogenus	centrifuge
1238	6.09344	5.40463	1.7904	3.01867	0.00253887	0.0107552	d__Bacteria	p__Proteobacteria	c__Gammaproteobacteria	o__Thiotrichales	f__Piscirickettsiaceae	g__Piscirickettsia	s__salmonis	centrifuge
456	13.068	6.49946	1.96924	3.30049	0.000965153	0.0069885	d__Bacteria	p__Proteobacteria	c__Gammaproteobacteria	o__Legionellales	f__Legionellaceae	g__Legionella	s__jordanis	centrifuge
96230	6.77526	5.55726	2.00673	2.76931	0.00561751	0.0173191	d__Bacteria	p__Proteobacteria	c__Gammaproteobacteria	o__Legionellales	f__Legionellaceae	g__Legionella	s__fallonii	centrifuge
1867846	5.57542	5.27716	1.97177	2.67635	0.0074428	0.0204297	d__Bacteria	p__Proteobacteria	c__Gammaproteobacteria	o__Legionellales	f__Legionellaceae	g__Legionella	s__clemsonensis	centrifuge
28084	3.83509	4.743	2.02249	2.34513	0.0190203	0.0378297	d__Bacteria	p__Proteobacteria	c__Gammaproteobacteria	o__Legionellales	f__Legionellaceae	g__Legionella	s__cherrii	centrifuge
454	5.60101	5.28275	1.96619	2.68679	0.0072142	0.0201101	d__Bacteria	p__Proteobacteria	c__Gammaproteobacteria	o__Legionellales	f__Legionellaceae	g__Legionella	s__israelensis	centrifuge
66969	3.70753	4.68829	1.81402	2.58448	0.00975263	0.0244612	d__Bacteria	p__Proteobacteria	c__Gammaproteobacteria	o__Legionellales	f__Legionellaceae	g__Legionella	s__waltersii	centrifuge
777	8.85064	5.9389	1.95551	3.03701	0.00238939	0.0105298	d__Bacteria	p__Proteobacteria	c__Gammaproteobacteria	o__Legionellales	f__Coxiellaceae	g__Coxiella	s__burnetii	centrifuge
936476	14.5441	6.65292	1.96253	3.38998	0.00069898	0.0058758	d__Bacteria	p__Proteobacteria	c__Gammaproteobacteria	o__Oceanospirillales	f__Oceanospirillaceae	g__Marinomonas	s__posidonica	centrifuge
2614693	12.9169	6.48233	1.95967	3.30787	0.000940069	0.00688105	d__Bacteria	p__Proteobacteria	c__Gammaproteobacteria	o__Oceanospirillales	f__Oceanospirillaceae	g__Nitrincola	s__sp. KXZD1103	centrifuge
188908	9.10643	5.98047	1.96068	3.05021	0.00228684	0.0102721	d__Bacteria	p__Proteobacteria	c__Gammaproteobacteria	o__Oceanospirillales	f__Oceanospirillaceae	g__Oleispira	s__antarctica	centrifuge
114186	12.9416	5.74388	1.88054	3.05438	0.00225526	0.0102721	d__Bacteria	p__Proteobacteria	c__Gammaproteobacteria	o__Oceanospirillales	f__Halomonadaceae	g__Candidatus Carsonella	s__ruddii	centrifuge
1561924	5.05942	5.13951	1.9911	2.58124	0.00984471	0.0245775	d__Bacteria	p__Proteobacteria	c__Gammaproteobacteria	o__Kangiellales	f__Kangiellaceae	g__Kangiella	s__profundi	centrifuge
1144748	3.4194	4.57621	2.00341	2.28422	0.0223589	0.0423559	d__Bacteria	p__Proteobacteria	c__Gammaproteobacteria	o__Kangiellales	f__Kangiellaceae	g__Kangiella	s__sediminilitoris	centrifuge
2360	22.9391	6.57629	1.77276	3.70963	0.00020756	0.00363787	d__Bacteria	p__Proteobacteria	c__Gammaproteobacteria				s__Bathymodiolus thermophilus thioautotrophic gill symbiont	centrifuge
1971485	4.33658	4.91816	1.98901	2.47267	0.0134108	0.0296914	d__Bacteria	p__Proteobacteria	c__Gammaproteobacteria	o__Legionellales	f__Coxiellaceae	g__Candidatus Nardonella	s__dryophthoridicola	centrifuge
2545632	8.55333	5.89078	1.77678	3.31542	0.000915045	0.00679027	d__Bacteria	p__Proteobacteria	c__Gammaproteobacteria	o__Chromatiales	f__Chromatiaceae	g__Rheinheimera	s__sp. D18	centrifuge
2498451	7.93505	5.01946	1.6569	3.02943	0.0024502	0.0105642	d__Bacteria	p__Proteobacteria	c__Gammaproteobacteria	o__Chromatiales	f__Chromatiaceae	g__Rheinheimera	s__mangrovi	centrifuge
155077	3.47321	4.59995	2.00405	2.29533	0.021714	0.041426	d__Bacteria	p__Proteobacteria	c__Gammaproteobacteria	o__Cellvibrionales	f__Cellvibrionaceae	g__Cellvibrio	s__japonicus	centrifuge
421	4.4357	4.94917	1.9891	2.48815	0.012841	0.0288454	d__Bacteria	p__Proteobacteria	c__Gammaproteobacteria	o__Methylococcales	f__Methylococcaceae	g__Methylomonas	s__methanica	centrifuge
1031542	17.0292	6.8798	1.9668	3.49796	0.000468827	0.00499464	d__Bacteria	p__Proteobacteria	c__Epsilonproteobacteria	o__Campylobacterales	f__Campylobacteraceae	g__Campylobacter	s__volucris	centrifuge
206	16.4341	6.82831	1.96071	3.48257	0.000496627	0.00500791	d__Bacteria	p__Proteobacteria	c__Epsilonproteobacteria	o__Campylobacterales	f__Campylobacteraceae	g__Campylobacter	s__sputorum	centrifuge
197	12.89	5.00641	1.63799	3.05643	0.0022399	0.0102721	d__Bacteria	p__Proteobacteria	c__Epsilonproteobacteria	o__Campylobacterales	f__Campylobacteraceae	g__Campylobacter	s__jejuni	centrifuge
1813019	9.69185	6.07124	1.79378	3.3846	0.000712817	0.00594567	d__Bacteria	p__Proteobacteria	c__Epsilonproteobacteria	o__Campylobacterales	f__Campylobacteraceae	g__Campylobacter	s__hepaticus	centrifuge
196	10.9587	6.24627	1.95929	3.18802	0.00143251	0.00828699	d__Bacteria	p__Proteobacteria	c__Epsilonproteobacteria	o__Campylobacterales	f__Campylobacteraceae	g__Campylobacter	s__fetus	centrifuge
497724	10.3921	6.17008	1.96047	3.14724	0.00164817	0.00873612	d__Bacteria	p__Proteobacteria	c__Epsilonproteobacteria	o__Campylobacterales	f__Campylobacteraceae	g__Campylobacter	s__subantarcticus	centrifuge
28898	6.64199	5.52901	1.98533	2.78493	0.00535395	0.0166981	d__Bacteria	p__Proteobacteria	c__Epsilonproteobacteria	o__Campylobacterales	f__Campylobacteraceae	g__Campylobacter	s__helveticus	centrifuge
1500960	4.72804	4.26573	1.90648	2.23749	0.0252546	0.0465307	d__Bacteria	p__Proteobacteria	c__Epsilonproteobacteria	o__Campylobacterales	f__Campylobacteraceae	g__Campylobacter	s__sp. RM16704	centrifuge
199	3.39466	4.57001	2.02918	2.25214	0.0243132	0.0449503	d__Bacteria	p__Proteobacteria	c__Epsilonproteobacteria	o__Campylobacterales	f__Campylobacteraceae	g__Campylobacter	s__concisus	centrifuge
1032072	11.1947	5.53252	1.88071	2.94172	0.00326391	0.0124317	d__Bacteria	p__Proteobacteria	c__Epsilonproteobacteria	o__Campylobacterales	f__Arcobacteraceae	g__Malaciobacter	s__molluscorum	centrifuge
1278212	9.23095	5.99942	1.95505	3.06868	0.00215007	0.0100586	d__Bacteria	p__Proteobacteria	c__Epsilonproteobacteria	o__Campylobacterales	f__Arcobacteraceae	g__Arcobacter	s__suis	centrifuge
913109	6.9725	5.59849	1.98113	2.8259	0.00471478	0.0154198	d__Bacteria	p__Proteobacteria	c__Epsilonproteobacteria	o__Campylobacterales	f__Arcobacteraceae	g__Arcobacter	s__ellisii	centrifuge
603050	9.16924	5.2406	1.87577	2.79384	0.00520859	0.0165323	d__Bacteria	p__Proteobacteria	c__Epsilonproteobacteria	o__Campylobacterales	f__Arcobacteraceae	g__Malaciobacter	s__mytili	centrifuge
708186	4.5823	4.99703	1.98902	2.51231	0.0119942	0.0276948	d__Bacteria	p__Proteobacteria	c__Epsilonproteobacteria	o__Campylobacterales	f__Arcobacteraceae	g__Aliarcobacter	s__trophiarum	centrifuge
544718	3.71838	4.69933	2.00804	2.34025	0.0192706	0.0379914	d__Bacteria	p__Proteobacteria	c__Epsilonproteobacteria	o__Campylobacterales	f__Arcobacteraceae	g__Aliarcobacter	s__thereius	centrifuge
214	13.2199	6.51692	1.83127	3.55869	0.000372708	0.00448579	d__Bacteria	p__Proteobacteria	c__Epsilonproteobacteria	o__Campylobacterales	f__Helicobacteraceae	g__Helicobacter	s__felis	centrifuge
222136	3.42565	4.5815	2.00972	2.27967	0.0226274	0.0425648	d__Bacteria	p__Proteobacteria	c__Epsilonproteobacteria	o__Campylobacterales	f__Helicobacteraceae	g__Helicobacter	s__sp. MIT 01-6242	centrifuge
244787	15.6337	6.75687	1.96449	3.4395	0.00058278	0.00538673	d__Bacteria	p__Proteobacteria	c__Epsilonproteobacteria	o__Nautiliales	f__Nautiliaceae	g__Nautilia	s__profundicola	centrifuge
291048	6.39698	4.7128	1.89237	2.49043	0.012759	0.0288454	d__Bacteria	p__Proteobacteria	c__Epsilonproteobacteria	o__Nautiliales	f__Nautiliaceae	g__Caminibacter	s__mediatlanticus	centrifuge
45663	20.6513	7.15714	1.96918	3.63458	0.000278435	0.00399462	d__Bacteria	p__Proteobacteria	c__Deltaproteobacteria	o__Desulfovibrionales	f__Desulfohalobiaceae	g__Desulfohalobium	s__retbaense	centrifuge
19	20.0085	7.11178	1.97055	3.60903	0.000307341	0.00419469	d__Bacteria	p__Proteobacteria	c__Deltaproteobacteria	o__Desulfuromonadales	f__Desulfuromonadaceae	g__Pelobacter	s__carbinolicus	centrifuge
218208	4.91366	5.09769	1.9912	2.56011	0.0104638	0.0251317	d__Bacteria	p__Proteobacteria	c__Deltaproteobacteria	o__Desulfobacterales	f__Desulfobacteraceae	g__Desulfatibacillum	s__aliphaticivorans	centrifuge
1129742	27.7008	7.57983	1.97342	3.84096	0.000122556	0.00294371	d__Bacteria	p__Proteobacteria	c__Alphaproteobacteria	o__Rickettsiales	f__Rickettsiaceae	g__Rickettsia	s__belli group	centrifuge
33990	27.6536	7.57737	1.97335	3.83985	0.000123111	0.00294371	d__Bacteria	p__Proteobacteria	c__Alphaproteobacteria	o__Rickettsiales	f__Rickettsiaceae	g__Rickettsia	s__bellii	centrifuge
114292	4.14902	4.85601	1.85404	2.61915	0.00881498	0.0228552	d__Bacteria	p__Proteobacteria	c__Alphaproteobacteria	o__Rickettsiales	f__Rickettsiaceae	g__Rickettsia	s__typhus group	centrifuge
782	3.39484	4.56951	2.02407	2.25758	0.0239717	0.044395	d__Bacteria	p__Proteobacteria	c__Alphaproteobacteria	o__Rickettsiales	f__Rickettsiaceae	g__Rickettsia	s__prowazekii	centrifuge
106179	7.5235	5.70656	1.96153	2.90923	0.00362315	0.0131634	d__Bacteria	p__Proteobacteria	c__Alphaproteobacteria	o__Rickettsiales	f__Anaplasmataceae	g__Anaplasma	s__phagocytophilum group	centrifuge
948	7.5235	5.70656	1.96153	2.90923	0.00362315	0.0131634	d__Bacteria	p__Proteobacteria	c__Alphaproteobacteria	o__Rickettsiales	f__Anaplasmataceae	g__Anaplasma	s__phagocytophilum	centrifuge
234827	11.4642	6.31099	1.95814	3.22295	0.00126878	0.00792586	d__Bacteria	p__Proteobacteria	c__Alphaproteobacteria	o__Rickettsiales	f__Candidatus Midichloriaceae	g__Candidatus Midichloria	s__mitochondrii	centrifuge
571256	14.2607	6.62516	1.81929	3.64162	0.000270928	0.00399341	d__Bacteria	p__Proteobacteria	c__Alphaproteobacteria	o__Hyphomicrobiales	f__Brucellaceae	g__Brucella	s__pituitosa	centrifuge
419475	11.1935	6.27667	1.95868	3.20454	0.0013528	0.00822378	d__Bacteria	p__Proteobacteria	c__Alphaproteobacteria	o__Rhizobiales	f__Brucellaceae	g__Ochrobactrum	s__pseudogrignonense	centrifuge
374606	5.03856	5.13346	2.00996	2.55401	0.010649	0.0254624	d__Bacteria	p__Proteobacteria	c__Alphaproteobacteria	o__Rhizobiales	f__Phyllobacteriaceae	g__Aminobacter	s__sp. MSH1	centrifuge
2571749	24.402	7.39722	1.97118	3.75269	0.00017495	0.00330257	d__Bacteria	p__Proteobacteria	c__Alphaproteobacteria	o__Sphingomonadales	f__Sphingomonadaceae	g__Novosphingobium	s__sp. EMRT-2	centrifuge
424800	5.27849	5.19942	1.82863	2.84334	0.00446428	0.0149644	d__Bacteria	p__Proteobacteria	c__Alphaproteobacteria	o__Sphingomonadales	f__Sphingomonadaceae	g__Sphingomonas	s__insulae	centrifuge
1397108	3.76155	4.71598	1.85975	2.53582	0.0112185	0.0263561	d__Bacteria	p__Proteobacteria	c__Alphaproteobacteria	o__Rhodobacterales	f__Rhodobacteraceae	g__Celeribacter	s__marinus	centrifuge
2268451	6.76305	5.55333	1.96266	2.82949	0.00466226	0.0154198	d__Bacteria	p__Proteobacteria	c__Alphaproteobacteria	o__Pelagibacterales	f__Pelagibacteraceae	g__Candidatus Pelagibacter	s__sp. FZCC0015	centrifuge
1002672	5.59919	5.28152	1.76854	2.98638	0.00282305	0.0112922	d__Bacteria	p__Proteobacteria	c__Alphaproteobacteria	o__Pelagibacterales	f__Pelagibacteraceae	g__Candidatus Pelagibacter	s__sp. IMCC9063	centrifuge
435	3.98884	4.79641	1.98791	2.41279	0.0158311	0.0334027	d__Bacteria	p__Proteobacteria	c__Alphaproteobacteria	o__Rhodospirillales	f__Acetobacteraceae	g__Acetobacter	s__aceti	centrifuge
1509244	5.85995	5.3486	1.96983	2.71525	0.00662251	0.0190041	d__Bacteria	p__Proteobacteria	c__Alphaproteobacteria	o__Holosporales	f__Caedimonadaceae	g__Candidatus Nucleicultrix	s__amoebiphila	centrifuge
1331258	154.983	8.62729	1.97156	4.37587	1.20947e-05	0.00130139	d__Bacteria	p__Proteobacteria	c__Betaproteobacteria	o__Burkholderiales	f__Alcaligenaceae	g__Bordetella	s__pseudohinzii	centrifuge
103855	4.99478	5.11454	1.92414	2.65809	0.00785855	0.0211925	d__Bacteria	p__Proteobacteria	c__Betaproteobacteria	o__Burkholderiales	f__Alcaligenaceae	g__Bordetella	s__hinzii	centrifuge
518	53.6053	8.13336	2.4334	3.34239	0.000830615	0.00650016	d__Bacteria	p__Proteobacteria	c__Betaproteobacteria	o__Burkholderiales	f__Alcaligenaceae	g__Bordetella	s__bronchiseptica	centrifuge
1920191	10.2754	6.15324	1.95411	3.14886	0.00163907	0.00873087	d__Bacteria	p__Proteobacteria	c__Betaproteobacteria	o__Burkholderiales	f__Comamonadaceae	g__Delftia	s__sp. HK171	centrifuge
392593	7.19699	5.64314	1.96503	2.87178	0.00408164	0.0143057	d__Bacteria	p__Proteobacteria	c__Betaproteobacteria	o__Burkholderiales		g__Inhella	s__Inhella inkyongensis	centrifuge
233181	9.36842	5.27375	1.76058	2.99546	0.00274032	0.0111035	d__Bacteria	p__Proteobacteria	c__Betaproteobacteria	o__Rhodocyclales	f__Zoogloeaceae	g__Candidatus Kinetoplastibacterium	s__blastocrithidii	centrifuge
1576550	8.47203	5.87675	1.9584	3.0008	0.00269273	0.0110166	d__Bacteria	p__Proteobacteria	c__Betaproteobacteria			g__Candidatus Kinetoplastibacterium	s__Candidatus Kinetoplastibacterium sorsogonicusi	centrifuge
189385	5.95919	5.3735	1.98017	2.71366	0.00665452	0.0190041	d__Bacteria	p__Proteobacteria	c__Betaproteobacteria	o__Burkholderiales	f__Burkholderiaceae	g__Candidatus Tremblaya	s__princeps	centrifuge
669502	5.18376	5.173	1.97447	2.61994	0.0087945	0.0228552	d__Bacteria	p__Proteobacteria	c__Betaproteobacteria			g__Candidatus Profftella	s__Candidatus Profftella armatura	centrifuge
326523	9.56594	5.30284	1.87896	2.82222	0.00476926	0.0155037	d__Bacteria	p__Proteobacteria	c__Betaproteobacteria	o__Neisseriales	f__Neisseriaceae	g__Neisseria	s__zoodegmatis	centrifuge
96942	5.82467	5.33685	1.98739	2.68536	0.00724524	0.0201444	d__Bacteria	p__Proteobacteria	c__Betaproteobacteria	o__Neisseriales	f__Neisseriaceae	g__Vitreoscilla	s__sp. C1	centrifuge
2496847	5.29191	5.20284	1.97678	2.63197	0.00848902	0.0224427	d__Bacteria	p__Proteobacteria	c__Betaproteobacteria	o__Nitrosomonadales	f__Sterolibacteriaceae		s__Sterolibacteriaceae bacterium M52	centrifuge
2067960	10.6802	6.21005	1.81748	3.41685	0.000633501	0.00556496	d__Bacteria	p__Proteobacteria	c__Betaproteobacteria	o__Rhodocyclales	f__Rhodocyclaceae	g__Aromatoleum	s__pumilum	centrifuge
959	14.7672	6.67544	1.82359	3.66059	0.00025163	0.00386792	d__Bacteria	p__Proteobacteria	c__Oligoflexia	o__Bdellovibrionales	f__Bdellovibrionaceae	g__Bdellovibrio	s__bacteriovorus	centrifuge
2493639	5.93828	5.36698	1.78521	3.00635	0.00264402	0.010898	d__Bacteria	p__Proteobacteria	c__Oligoflexia	o__Silvanigrellales			s__Silvanigrellales bacterium RF1110005	centrifuge
2109558	3.94408	4.78126	1.98978	2.40291	0.016265	0.0337205	d__Bacteria	p__Proteobacteria	c__Oligoflexia	o__Bacteriovoracales	f__Halobacteriovoraceae	g__Halobacteriovorax	s__sp. BALOs_7	centrifuge
312277	27.4718	6.11713	1.71978	3.55694	0.000375206	0.00448579	d__Bacteria	p__Bacteroidetes	c__Flavobacteriia	o__Flavobacteriales	f__Flavobacteriaceae	g__Flavobacterium	s__indicum	centrifuge
96345	18.025	6.22609	1.76358	3.53037	0.000414981	0.00456881	d__Bacteria	p__Bacteroidetes	c__Flavobacteriia	o__Flavobacteriales	f__Flavobacteriaceae	g__Flavobacterium	s__psychrophilum	centrifuge
996	12.5808	4.97079	1.73413	2.86645	0.00415108	0.0143619	d__Bacteria	p__Bacteroidetes	c__Flavobacteriia	o__Flavobacteriales	f__Flavobacteriaceae	g__Flavobacterium	s__columnare	centrifuge
935222	9.7954	6.08527	1.74411	3.48903	0.000484773	0.00499684	d__Bacteria	p__Bacteroidetes	c__Flavobacteriia	o__Flavobacteriales	f__Flavobacteriaceae	g__Flavobacterium	s__sp. Sr18	centrifuge
1763534	11.8808	6.36273	1.77721	3.58017	0.000343368	0.00434663	d__Bacteria	p__Bacteroidetes	c__Flavobacteriia	o__Flavobacteriales	f__Flavobacteriaceae	g__Flavobacterium	s__crassostreae	centrifuge
55197	4.8448	5.07173	1.77723	2.85372	0.00432102	0.0146631	d__Bacteria	p__Bacteroidetes	c__Flavobacteriia	o__Flavobacteriales	f__Flavobacteriaceae	g__Flavobacterium	s__branchiophilum	centrifuge
2518177	3.58464	4.64819	2.03362	2.28567	0.0222737	0.0423436	d__Bacteria	p__Bacteroidetes	c__Flavobacteriia	o__Flavobacteriales	f__Flavobacteriaceae	g__Flavobacterium	s__sangjuense	centrifuge
2713414	22.8388	7.30287	1.84464	3.95897	7.52735e-05	0.00275841	d__Bacteria	p__Bacteroidetes	c__Flavobacteriia	o__Flavobacteriales	f__Flavobacteriaceae	g__Chryseobacterium	s__sp. POL2	centrifuge
2015076	7.00002	5.60441	1.82354	3.07336	0.00211661	0.0099479	d__Bacteria	p__Bacteroidetes	c__Flavobacteriia	o__Flavobacteriales	f__Flavobacteriaceae	g__Chryseobacterium	s__sp. T16E-39	centrifuge
2487065	4.09681	4.83566	1.9907	2.42912	0.0151354	0.0325064	d__Bacteria	p__Bacteroidetes	c__Flavobacteriia	o__Flavobacteriales	f__Flavobacteriaceae	g__Chryseobacterium	s__sp. G0201	centrifuge
1241979	8.89292	5.94621	1.95672	3.03886	0.00237472	0.0105152	d__Bacteria	p__Bacteroidetes	c__Flavobacteriia	o__Flavobacteriales	f__Flavobacteriaceae	g__Chryseobacterium	s__carnis	centrifuge
536441	4.70847	5.03357	1.79518	2.80393	0.00504837	0.0161188	d__Bacteria	p__Bacteroidetes	c__Flavobacteriia	o__Flavobacteriales	f__Flavobacteriaceae	g__Chryseobacterium	s__taklimakanense	centrifuge
1848904	14.3418	6.63299	1.97153	3.36438	0.000767167	0.00626101	d__Bacteria	p__Bacteroidetes	c__Flavobacteriia	o__Flavobacteriales	f__Flavobacteriaceae	g__Capnocytophaga	s__stomatis	centrifuge
28188	15.9492	6.04853	1.76267	3.43145	0.000600353	0.00542149	d__Bacteria	p__Bacteroidetes	c__Flavobacteriia	o__Flavobacteriales	f__Flavobacteriaceae	g__Capnocytophaga	s__canimorsus	centrifuge
45243	8.08715	5.05696	1.87925	2.69094	0.00712506	0.0200444	d__Bacteria	p__Bacteroidetes	c__Flavobacteriia	o__Flavobacteriales	f__Flavobacteriaceae	g__Capnocytophaga	s__haemolytica	centrifuge
1019	4.9614	5.11064	1.98246	2.57793	0.0099395	0.0246996	d__Bacteria	p__Bacteroidetes	c__Flavobacteriia	o__Flavobacteriales	f__Flavobacteriaceae	g__Capnocytophaga	s__sputigena	centrifuge
2584122	33.8882	5.46036	1.71893	3.17661	0.00149009	0.00840806	d__Bacteria	p__Bacteroidetes	c__Flavobacteriia	o__Flavobacteriales	f__Flavobacteriaceae		s__Flavobacteriaceae bacterium 10Alg115	centrifuge
1871037	11.3568	6.29714	1.95425	3.22227	0.00127177	0.00792586	d__Bacteria	p__Bacteroidetes	c__Flavobacteriia	o__Flavobacteriales	f__Flavobacteriaceae		s__Flavobacteriaceae bacterium	centrifuge
1178778	16.7963	6.85994	1.96641	3.48856	0.000485636	0.00499684	d__Bacteria	p__Bacteroidetes	c__Flavobacteriia	o__Flavobacteriales	f__Flavobacteriaceae	g__Maribacter	s__cobaltidurans	centrifuge
1836467	8.96739	5.96046	1.84283	3.2344	0.00121899	0.00792586	d__Bacteria	p__Bacteroidetes	c__Flavobacteriia	o__Flavobacteriales	f__Flavobacteriaceae	g__Maribacter	s__hydrothermalis	centrifuge
979	10.7471	5.47356	1.75421	3.12024	0.00180701	0.00912838	d__Bacteria	p__Bacteroidetes	c__Flavobacteriia	o__Flavobacteriales	f__Flavobacteriaceae	g__Cellulophaga	s__lytica	centrifuge
2686362	10.7586	6.21985	1.95941	3.17435	0.0015017	0.0084133	d__Bacteria	p__Bacteroidetes	c__Flavobacteriia	o__Flavobacteriales	f__Flavobacteriaceae	g__Cellulophaga	s__sp. L1A9	centrifuge
669041	13.1466	6.5075	1.95767	3.3241	0.000887045	0.00672843	d__Bacteria	p__Bacteroidetes	c__Flavobacteriia	o__Flavobacteriales	f__Flavobacteriaceae	g__Tenacibaculum	s__dicentrarchi	centrifuge
584609	13.8001	5.83732	1.88062	3.10392	0.00190972	0.00938291	d__Bacteria	p__Bacteroidetes	c__Flavobacteriia	o__Flavobacteriales	f__Flavobacteriaceae	g__Tenacibaculum	s__jejuense	centrifuge
2058137	12.6484	6.45328	1.82831	3.52964	0.000416118	0.00456881	d__Bacteria	p__Bacteroidetes	c__Flavobacteriia	o__Flavobacteriales	f__Flavobacteriaceae	g__Polaribacter	s__sp. ALD11	centrifuge
2686361	3.70673	4.69213	1.99555	2.3513	0.018708	0.0372775	d__Bacteria	p__Bacteroidetes	c__Flavobacteriia	o__Flavobacteriales	f__Flavobacteriaceae	g__Polaribacter	s__sp. L3A8	centrifuge
1774273	7.68615	4.9807	1.87315	2.659	0.00783727	0.0211882	d__Bacteria	p__Bacteroidetes	c__Flavobacteriia	o__Flavobacteriales	f__Flavobacteriaceae	g__Polaribacter	s__vadi	centrifuge
238	6.63694	5.52884	1.8375	3.0089	0.00262199	0.0108929	d__Bacteria	p__Bacteroidetes	c__Flavobacteriia	o__Flavobacteriales	f__Flavobacteriaceae	g__Elizabethkingia	s__meningoseptica	centrifuge
1756149	3.99964	4.80124	1.99158	2.41076	0.0159191	0.0334733	d__Bacteria	p__Bacteroidetes	c__Flavobacteriia	o__Flavobacteriales	f__Flavobacteriaceae	g__Elizabethkingia	s__bruuniana	centrifuge
2058134	15.6349	6.75701	1.96531	3.43814	0.000585732	0.00538673	d__Bacteria	p__Bacteroidetes	c__Flavobacteriia	o__Flavobacteriales	f__Flavobacteriaceae	g__Nonlabens	s__sp. MB-3u-79	centrifuge
1476901	5.79776	4.56685	1.88244	2.42602	0.0152654	0.0326553	d__Bacteria	p__Bacteroidetes	c__Flavobacteriia	o__Flavobacteriales	f__Flavobacteriaceae	g__Nonlabens	s__sp. MIC269	centrifuge
328515	6.62428	5.5235	1.96502	2.81092	0.00494004	0.0159146	d__Bacteria	p__Bacteroidetes	c__Flavobacteriia	o__Flavobacteriales	f__Flavobacteriaceae	g__Nonlabens	s__dokdonensis	centrifuge
1486034	14.5943	6.65751	1.95586	3.40387	0.000664384	0.00567363	d__Bacteria	p__Bacteroidetes	c__Flavobacteriia	o__Flavobacteriales	f__Flavobacteriaceae	g__Lacinutrix	s__venerupis	centrifuge
702745	7.44008	5.6919	1.82656	3.11618	0.00183207	0.00916889	d__Bacteria	p__Bacteroidetes	c__Flavobacteriia	o__Flavobacteriales	f__Flavobacteriaceae	g__Myroides	s__phaeus	centrifuge
2572594	4.04319	4.81518	1.99301	2.41604	0.0156904	0.0332341	d__Bacteria	p__Bacteroidetes	c__Flavobacteriia	o__Flavobacteriales	f__Flavobacteriaceae	g__Myroides	s__fluvii	centrifuge
1486245	16.2494	6.07508	1.88459	3.22356	0.00126606	0.00792586	d__Bacteria	p__Bacteroidetes	c__Flavobacteriia	o__Flavobacteriales	f__Flavobacteriaceae	g__Gramella	s__flava	centrifuge
2094025	14.0144	5.85964	1.88258	3.11256	0.0018547	0.00919658	d__Bacteria	p__Bacteroidetes	c__Flavobacteriia	o__Flavobacteriales	f__Flavobacteriaceae	g__Aureitalea	s__sp. RR4-38	centrifuge
2585771	13.7826	6.57503	1.9545	3.36405	0.000768079	0.00626101	d__Bacteria	p__Bacteroidetes	c__Flavobacteriia	o__Flavobacteriales	f__Flavobacteriaceae	g__Antarcticibacterium	s__arcticum	centrifuge
2058135	11.57	6.32412	1.95766	3.23045	0.00123595	0.00792586	d__Bacteria	p__Bacteroidetes	c__Flavobacteriia	o__Flavobacteriales	f__Flavobacteriaceae	g__Olleya	s__sp. Bg11-27	centrifuge
247	10.5596	5.44787	1.71893	3.16933	0.0015279	0.0084133	d__Bacteria	p__Bacteroidetes	c__Flavobacteriia	o__Flavobacteriales	f__Flavobacteriaceae	g__Empedobacter	s__brevis	centrifuge
313588	9.40383	6.02713	1.97145	3.0572	0.00223415	0.0102721	d__Bacteria	p__Bacteroidetes	c__Flavobacteriia	o__Flavobacteriales	f__Flavobacteriaceae	g__Croceibacter	s__atlanticus	centrifuge
2049305	8.31009	5.84962	1.96991	2.96948	0.00298302	0.0116124	d__Bacteria	p__Bacteroidetes	c__Flavobacteriia	o__Flavobacteriales	f__Flavobacteriaceae	g__Changchengzhania	s__lutea	centrifuge
1803846	7.30251	5.66524	1.82973	3.09621	0.00196012	0.00958679	d__Bacteria	p__Bacteroidetes	c__Flavobacteriia	o__Flavobacteriales	f__Flavobacteriaceae	g__Flavivirga	s__eckloniae	centrifuge
1936080	8.32698	5.85251	1.81752	3.22005	0.00128169	0.00792586	d__Bacteria	p__Bacteroidetes	c__Flavobacteriia	o__Flavobacteriales	f__Flavobacteriaceae	g__Winogradskyella	s__sp. J14-2	centrifuge
2686365	8.81636	4.44064	1.77345	2.50395	0.0122814	0.0281045	d__Bacteria	p__Bacteroidetes	c__Flavobacteriia	o__Flavobacteriales	f__Flavobacteriaceae	g__Algibacter	s__sp. L1A34	centrifuge
2686363	6.76111	5.55349	1.96456	2.82684	0.00470103	0.0154198	d__Bacteria	p__Bacteroidetes	c__Flavobacteriia	o__Flavobacteriales	f__Flavobacteriaceae	g__Formosa	s__sp. L2A11	centrifuge
1714848	2.84676	4.30436	1.8449	2.33312	0.0196418	0.0385668	d__Bacteria	p__Bacteroidetes	c__Flavobacteriia	o__Flavobacteriales	f__Flavobacteriaceae	g__Aquimarina	s__sp. AD1	centrifuge
39768	11.1607	6.27276	1.96502	3.19221	0.00141188	0.00825641	d__Bacteria	p__Bacteroidetes	c__Flavobacteriia	o__Flavobacteriales	f__Blattabacteriaceae	g__Blattabacterium	s__sp. (Mastotermes darwiniensis)	centrifuge
821	28.323	6.87914	1.86195	3.69459	0.000220245	0.0036459	d__Bacteria	p__Bacteroidetes	c__Bacteroidia	o__Bacteroidales		g__Phocaeicola	s__Phocaeicola vulgatus	centrifuge
47678	10.4913	6.17659	2.38525	2.58949	0.00961177	0.0242408	d__Bacteria	p__Bacteroidetes	c__Bacteroidia	o__Bacteroidales	f__Bacteroidaceae	g__Bacteroides	s__caccae	centrifuge
1642646	5.94317	5.36887	1.96924	2.72636	0.00640371	0.0188603	d__Bacteria	p__Bacteroidetes	c__Bacteroidia	o__Bacteroidales	f__Dysgonomonadaceae	g__Petrimonas	s__mucosa	centrifuge
511435	8.31056	5.09657	1.71531	2.97122	0.00296616	0.0116058	d__Bacteria	p__Bacteroidetes	c__Bacteroidia	o__Bacteroidales	f__Porphyromonadaceae	g__Candidatus Azobacteroides	s__pseudotrichonymphae	centrifuge
1168034	15.7716	6.76965	1.97345	3.43036	0.000602773	0.00542149	d__Bacteria	p__Bacteroidetes	c__Bacteroidia	o__Marinilabiliales	f__Prolixibacteraceae	g__Draconibacterium	s__orientale	centrifuge
2706887	5.44204	5.24259	1.97767	2.65089	0.00802797	0.0214878	d__Bacteria	p__Bacteroidetes	c__Bacteroidia	o__Marinilabiliales	f__Prolixibacteraceae	g__Draconibacterium	s__halophilum	centrifuge
2681766	10.7466	6.21805	1.95647	3.1782	0.00148192	0.00840806	d__Bacteria	p__Bacteroidetes	c__Bacteroidia	o__Marinilabiliales	f__Prolixibacteraceae	g__Draconibacterium	s__Prolixibacteraceae bacterium WC007	centrifuge
1717717	17.0959	6.88606	1.78806	3.85114	0.00011757	0.00294371	d__Bacteria	p__Bacteroidetes	c__Bacteroidia	o__Marinilabiliales	f__Marinifilaceae	g__Labilibaculum	s__antarcticum	centrifuge
1784714	11.9287	6.36828	1.96498	3.24088	0.0011916	0.00792586	d__Bacteria	p__Bacteroidetes	c__Cytophagia	o__Cytophagales	f__Cytophagaceae	g__Arcticibacterium	s__luteifluviistationis	centrifuge
2259595	9.32716	6.01554	1.76166	3.4147	0.000638533	0.00556496	d__Bacteria	p__Bacteroidetes	c__Cytophagia	o__Cytophagales	f__Cytophagaceae	g__Runella	s__sp. HYN0085	centrifuge
2704465	8.18943	5.8276	1.95766	2.97682	0.00291256	0.0114796	d__Bacteria	p__Bacteroidetes	c__Cytophagia	o__Cytophagales	f__Cytophagaceae	g__Rhodocytophaga	s__rosea	centrifuge
1807691	4.921	5.09916	1.98746	2.56567	0.0102976	0.0250119	d__Bacteria	p__Bacteroidetes	c__Cytophagia	o__Cytophagales	f__Cyclobacteriaceae	g__Echinicola	s__rosea	centrifuge
2591634	3.95172	4.78596	1.99985	2.39316	0.0167038	0.0342349	d__Bacteria	p__Bacteroidetes	c__Cytophagia	o__Cytophagales	f__Cyclobacteriaceae	g__Echinicola	s__soli	centrifuge
104	4.6932	4.25169	1.76439	2.40972	0.0159646	0.0334733	d__Bacteria	p__Bacteroidetes	c__Cytophagia	o__Cytophagales	f__Cyclobacteriaceae	g__Cyclobacterium	s__marinum	centrifuge
400092	6.71866	5.54384	1.96406	2.82265	0.00476292	0.0155037	d__Bacteria	p__Bacteroidetes	c__Cytophagia	o__Cytophagales	f__Hymenobacteraceae	g__Pontibacter	s__korlensis	centrifuge
2694930	4.19269	4.87267	1.88029	2.59145	0.00955719	0.0241965	d__Bacteria	p__Bacteroidetes	c__Cytophagia	o__Cytophagales	f__Hymenobacteraceae	g__Pontibacter	s__pudoricolor	centrifuge
1257021	3.45403	4.59539	1.93242	2.37805	0.0174044	0.0353342	d__Bacteria	p__Bacteroidetes	c__Cytophagia	o__Cytophagales	f__Flammeovirgaceae		s__Flammeovirgaceae bacterium 311	centrifuge
2494373	3.81535	4.73733	1.873	2.52927	0.0114298	0.0266779	d__Bacteria	p__Bacteroidetes	c__Cytophagia	o__Cytophagales	f__Flammeovirgaceae	g__Flammeovirga	s__pectinis	centrifuge
2605747	15.1476	5.97311	1.88606	3.16697	0.00154035	0.0084133	d__Bacteria	p__Bacteroidetes	c__Sphingobacteriia	o__Sphingobacteriales	f__Sphingobacteriaceae	g__Pedobacter	s__sp. CJ43	centrifuge
430522	13.2167	5.04359	1.88916	2.66975	0.00759075	0.0207646	d__Bacteria	p__Bacteroidetes	c__Sphingobacteriia	o__Sphingobacteriales	f__Sphingobacteriaceae	g__Pedobacter	s__steynii	centrifuge
2713573	15.0109	4.67466	1.73525	2.69394	0.00706119	0.0199943	d__Bacteria	p__Bacteroidetes	c__Sphingobacteriia	o__Sphingobacteriales	f__Sphingobacteriaceae	g__Sphingobacterium	s__sp. DR205	centrifuge
1010	6.08073	5.40148	1.96772	2.74505	0.0060502	0.0182353	d__Bacteria	p__Bacteroidetes	c__Sphingobacteriia	o__Sphingobacteriales	f__Sphingobacteriaceae	g__Sphingobacterium	s__mizutaii	centrifuge
2703789	21.8724	7.24052	1.75472	4.12631	3.68622e-05	0.00188875	d__Bacteria	p__Bacteroidetes	c__Sphingobacteriia	o__Sphingobacteriales	f__Sphingobacteriaceae	g__Mucilaginibacter	s__sp. 14171R-50	centrifuge
1176587	3.5671	4.61705	1.95293	2.36417	0.0180707	0.0363441	d__Bacteria	p__Bacteroidetes	c__Chitinophagia	o__Chitinophagales	f__Chitinophagaceae	g__Niabella	s__ginsenosidivorans	centrifuge
2350	5.26286	4.41687	1.70186	2.59532	0.00945039	0.0240393	d__Bacteria	p__Bacteroidetes	c__Saprospiria	o__Saprospirales	f__Haliscomenobacteraceae	g__Haliscomenobacter	s__hydrossis	centrifuge
1457365	19.4556	7.07116	1.96669	3.59546	0.000323816	0.00434663	d__Bacteria	p__Balneolaeota				g__Candidatus Cyclonatronum	s__proteinivorum	centrifuge
47466	24.714	6.68375	1.89341	3.53	0.000415556	0.00456881	d__Bacteria	p__Spirochaetes	c__Spirochaetia	o__Spirochaetales	f__Borreliaceae	g__Borrelia	s__miyamotoi	centrifuge
142	6.10306	5.40666	1.96898	2.74592	0.0060342	0.0182353	d__Bacteria	p__Spirochaetes	c__Spirochaetia	o__Spirochaetales	f__Borreliaceae	g__Borrelia	s__turicatae	centrifuge
64897	9.32412	6.01376	1.95459	3.07673	0.00209281	0.0099479	d__Bacteria	p__Spirochaetes	c__Spirochaetia	o__Spirochaetales	f__Borreliaceae	g__Borreliella	s__bissettii	centrifuge
88058	9.37473	4.53349	1.88689	2.40263	0.0162777	0.0337205	d__Bacteria	p__Spirochaetes	c__Spirochaetia	o__Spirochaetales	f__Spirochaetaceae	g__Treponema	s__primitia	centrifuge
158	6.56498	5.51239	1.79218	3.0758	0.00209939	0.0099479	d__Bacteria	p__Spirochaetes	c__Spirochaetia	o__Spirochaetales	f__Spirochaetaceae	g__Treponema	s__denticola	centrifuge
162	6.07603	4.63611	1.75478	2.64199	0.00824202	0.021919	d__Bacteria	p__Spirochaetes	c__Spirochaetia	o__Spirochaetales	f__Spirochaetaceae	g__Treponema	s__phagedenis	centrifuge
52584	18.0267	6.96222	1.78688	3.8963	9.76719e-05	0.0028404	d__Bacteria	p__Spirochaetes	c__Spirochaetia	o__Brachyspirales	f__Brachyspiraceae	g__Brachyspira	s__pilosicoli	centrifuge
174	487.835	-8.39445	2.30097	-3.64822	0.000264065	0.00394631	d__Bacteria	p__Spirochaetes	c__Spirochaetia		f__Leptospiraceae	g__Leptospira	s__borgpetersenii	centrifuge
850	16.2325	5.34712	1.70803	3.13057	0.00174466	0.00892778	d__Bacteria	p__Fusobacteria	c__Fusobacteriia	o__Fusobacteriales	f__Fusobacteriaceae	g__Fusobacterium	s__mortiferum	centrifuge
851	18.6577	6.2758	1.64696	3.81053	0.00013867	0.00317466	d__Bacteria	p__Fusobacteria	c__Fusobacteriia	o__Fusobacteriales	f__Fusobacteriaceae	g__Fusobacterium	s__nucleatum	centrifuge
859	8.44793	3.80322	1.61262	2.35841	0.0183536	0.0367756	d__Bacteria	p__Fusobacteria	c__Fusobacteriia	o__Fusobacteriales	f__Fusobacteriaceae	g__Fusobacterium	s__necrophorum	centrifuge
856	8.2508	3.76684	1.61119	2.33793	0.0193907	0.0381434	d__Bacteria	p__Fusobacteria	c__Fusobacteriia	o__Fusobacteriales	f__Fusobacteriaceae	g__Fusobacterium	s__varium	centrifuge
554406	10.036	6.12029	1.96947	3.10758	0.00188627	0.00931022	d__Bacteria	p__Fusobacteria	c__Fusobacteriia	o__Fusobacteriales	f__Leptotrichiaceae	g__Leptotrichia	s__hongkongensis	centrifuge
712357	9.823	5.34151	1.88109	2.83958	0.00451729	0.015095	d__Bacteria	p__Fusobacteria	c__Fusobacteriia	o__Fusobacteriales	f__Leptotrichiaceae	g__Leptotrichia	s__sp. oral taxon 212	centrifuge
157691	5.77564	5.32902	1.98925	2.67891	0.00738619	0.0204297	d__Bacteria	p__Fusobacteria	c__Fusobacteriia	o__Fusobacteriales	f__Leptotrichiaceae	g__Leptotrichia	s__shahii	centrifuge
157688	3.32781	4.53708	2.00912	2.25825	0.0239303	0.0443948	d__Bacteria	p__Fusobacteria	c__Fusobacteriia	o__Fusobacteriales	f__Leptotrichiaceae	g__Leptotrichia	s__hofstadii	centrifuge
128	7.08799	5.62061	1.95951	2.86838	0.00412578	0.0143205	d__Bacteria	p__Planctomycetes	c__Planctomycetia	o__Isosphaerales	f__Isosphaeraceae	g__Isosphaera	s__pallida	centrifuge
980254	4.90741	5.09469	1.97922	2.57409	0.0100505	0.0248194	d__Bacteria	p__Planctomycetes	c__Planctomycetia	o__Pirellulales	f__Pirellulaceae	g__Roseimaritima	s__ulvae	centrifuge
174633	5.85488	4.58196	1.76308	2.59884	0.00935404	0.0239072	d__Bacteria	p__Planctomycetes	c__Candidatus Brocadiae	o__Candidatus Brocadiales	f__Candidatus Brocadiaceae	g__Candidatus Kuenenia	s__stuttgartiensis	centrifuge
83561	11.1438	6.27119	1.82001	3.44569	0.000569598	0.00537621	d__Bacteria	p__Chlamydiae	c__Chlamydiia	o__Parachlamydiales	f__Simkaniaceae	g__Simkania	s__negevensis	centrifuge
64160	26.9165	6.80761	1.89826	3.58624	0.000335474	0.00434663	d__Bacteria	p__Aquificae	c__Aquificae	o__Desulfurobacteriales	f__Desulfurobacteriaceae	g__Desulfurobacterium	s__thermolithotrophum	centrifuge
228745	3.72918	4.70421	2.023	2.32536	0.0200526	0.0390881	d__Bacteria	p__Aquificae	c__Aquificae	o__Desulfurobacteriales	f__Desulfurobacteriaceae	g__Thermovibrio	s__ammonificans	centrifuge
75906	7.73507	5.74696	1.9729	2.91295	0.00358032	0.0131634	d__Bacteria	p__Aquificae	c__Aquificae	o__Aquificales	f__Aquificaceae	g__Thermocrinis	s__ruber	centrifuge
63363	5.28457	5.20141	1.98155	2.62493	0.0086668	0.0227126	d__Bacteria	p__Aquificae	c__Aquificae	o__Aquificales	f__Aquificaceae	g__Aquifex	s__aeolicus	centrifuge
309805	5.54703	5.27068	1.98574	2.65426	0.00794823	0.0213274	d__Bacteria	p__Aquificae	c__Aquificae	o__Aquificales	f__Hydrogenothermaceae	g__Persephonella	s__marina	centrifuge
1741	22.8481	6.57058	1.73653	3.78373	0.000154495	0.00325954	d__Bacteria	p__Thermodesulfobacteria	c__Thermodesulfobacteria	o__Thermodesulfobacteriales	f__Thermodesulfobacteriaceae	g__Thermodesulfobacterium	s__commune	centrifuge
1295609	7.36973	5.67663	1.9589	2.89787	0.00375707	0.01352	d__Bacteria	p__Thermodesulfobacteria	c__Thermodesulfobacteria	o__Thermodesulfobacteriales	f__Thermodesulfobacteriaceae	g__Thermodesulfobacterium	s__geofontis	centrifuge
119394	18.1584	6.23676	1.89398	3.29294	0.000991448	0.00701841	d__Bacteria	p__Thermotogae	c__Thermotogae	o__Thermotogales	f__Thermotogaceae	g__Pseudothermotoga	s__thermarum	centrifuge
93466	3.90471	4.76836	1.99689	2.3879	0.016945	0.0345974	d__Bacteria	p__Thermotogae	c__Thermotogae	o__Thermotogales	f__Fervidobacteriaceae	g__Fervidobacterium	s__pennivorans	centrifuge
1006576	5.60677	5.28392	1.96646	2.68702	0.00720929	0.0201101	d__Bacteria	p__Thermotogae	c__Thermotogae	o__Petrotogales	f__Petrotogaceae	g__Defluviitoga	s__tunisiensis	centrifuge
1540872	31.2022	7.75128	1.9789	3.91696	8.96741e-05	0.0028404	d__Bacteria	p__Candidatus Gracilibacteria					s__Candidatus Gracilibacteria bacterium HOT-871	centrifuge
197162	11.8937	5.62065	1.87758	2.99356	0.00275747	0.0111125	d__Bacteria	p__Deferribacteres	c__Deferribacteres	o__Deferribacterales	f__Deferribacteraceae	g__Deferribacter	s__desulfuricans	centrifuge
39152	26.1807	6.04651	1.72594	3.50332	0.000459494	0.00494416	d__Archaea	p__Euryarchaeota	c__Methanococci	o__Methanococcales	f__Methanococcaceae	g__Methanococcus	s__maripaludis	centrifuge
2188	6.25173	5.44244	1.98909	2.73615	0.00621636	0.0186838	d__Archaea	p__Euryarchaeota	c__Methanococci	o__Methanococcales	f__Methanococcaceae	g__Methanococcus	s__voltae	centrifuge
2187	4.0583	4.82474	2.01001	2.40035	0.0163794	0.033763	d__Archaea	p__Euryarchaeota	c__Methanococci	o__Methanococcales	f__Methanococcaceae	g__Methanococcus	s__vannielii	centrifuge
2190	11.2255	6.28122	1.97142	3.18614	0.00144187	0.00829651	d__Archaea	p__Euryarchaeota	c__Methanococci	o__Methanococcales	f__Methanocaldococcaceae	g__Methanocaldococcus	s__jannaschii	centrifuge
224719	6.52514	4.74152	1.88333	2.51763	0.0118149	0.0273983	d__Archaea	p__Euryarchaeota	c__Methanobacteria	o__Methanobacteriales	f__Methanobacteriaceae	g__Methanobrevibacter	s__sp. AbM4	centrifuge
1789762	11.2394	5.5382	1.87894	2.94751	0.00320341	0.0122665	d__Archaea	p__Euryarchaeota	c__Methanobacteria	o__Methanobacteriales	f__Methanobacteriaceae	g__Methanosphaera	s__sp. BMS	centrifuge
877455	4.75626	5.04952	1.97769	2.55325	0.0106724	0.0254624	d__Archaea	p__Euryarchaeota	c__Methanobacteria	o__Methanobacteriales	f__Methanobacteriaceae	g__Methanobacterium	s__lacus	centrifuge
2208	7.5769	4.21644	1.80939	2.33032	0.0197894	0.0387857	d__Archaea	p__Euryarchaeota	c__Methanomicrobia	o__Methanosarcinales	f__Methanosarcinaceae	g__Methanosarcina	s__barkeri	centrifuge
2322	4.13818	4.06412	1.75142	2.32047	0.0203152	0.0395283	d__Archaea	p__Euryarchaeota	c__Methanomicrobia	o__Methanosarcinales	f__Methanosarcinaceae	g__Methanohalobium	s__evestigatum	centrifuge
39669	4.09105	4.83423	1.98897	2.43052	0.0150772	0.0324461	d__Archaea	p__Euryarchaeota	c__Methanomicrobia	o__Methanosarcinales	f__Methanosarcinaceae	g__Methanosalsum	s__zhilinae	centrifuge
312539	7.38247	5.6789	1.96038	2.89683	0.00376951	0.01352	d__Archaea	p__Crenarchaeota	c__Thermoprotei	o__Sulfolobales	f__Sulfolobaceae	g__Acidianus	s__sulfidivorans	centrifuge
2285	6.11313	5.41017	1.98483	2.72576	0.00641531	0.0188603	d__Archaea	p__Crenarchaeota	c__Thermoprotei	o__Sulfolobales	f__Sulfolobaceae	g__Sulfolobus	s__acidocaldarius	centrifuge
69656	3.32885	4.53906	2.00783	2.26068	0.023779	0.0443948	d__Archaea	p__Crenarchaeota	c__Thermoprotei	o__Sulfolobales	f__Sulfolobaceae	g__Sulfurisphaera	s__ohwakuensis	centrifuge
2287	3.12686	4.44588	2.01627	2.205	0.027454	0.0495739	d__Archaea	p__Crenarchaeota	c__Thermoprotei	o__Sulfolobales	f__Sulfolobaceae	g__Saccharolobus	s__solfataricus	centrifuge
2594042	13.4388	5.79833	1.87581	3.0911	0.00199416	0.00962204	d__Archaea	p__Candidatus Lokiarchaeota				g__Candidatus Prometheoarchaeum	s__syntrophicum	centrifuge
1920749	4.54779	4.98793	2.0385	2.44687	0.0144104	0.0315155	d__Archaea	p__Candidatus Micrarchaeota				g__Candidatus Mancarchaeum	s__acidiphilum	centrifuge
1985342	11.6778	6.33762	1.9612	3.2315	0.00123142	0.00792586	d__Viruses			o__Caudovirales	f__Myoviridae	g__Moonvirus	s__Citrobacter virus Moon	centrifuge
1914893	4.64654	5.01848	2.02556	2.47758	0.0132278	0.0295293	d__Viruses			o__Caudovirales	f__Myoviridae	g__Seunavirus	s__Salmonella virus SSE121	centrifuge
1815522	4.9811	5.113	1.97474	2.58921	0.00961974	0.0242408	d__Viruses			o__Caudovirales	f__Myoviridae	g__Seunavirus	s__Synechococcus phage S-WAM2	centrifuge
1412875	8.32906	5.8523	1.95829	2.98848	0.00280371	0.0112567	d__Viruses			o__Caudovirales	f__Siphoviridae		s__Lactococcus phage phiL47	centrifuge
1197951	5.90277	5.35929	1.97103	2.71902	0.00654747	0.0189384	d__Viruses			o__Caudovirales	f__Podoviridae		s__Celeribacter phage P12053L	centrifuge
2560332	3.51724	4.61929	2.00817	2.30025	0.021434	0.0409645	d__Viruses			o__Caudovirales	f__Herelleviridae		s__Bacillus virus Mater	centrifuge
147712	10.5023	6.18556	1.96864	3.14204	0.00167774	0.00876336	d__Viruses			o__Picornavirales	f__Picornaviridae	g__Enterovirus	s__Rhinovirus B	centrifuge
10372	8.47427	5.87746	1.96246	2.99495	0.00274493	0.0111035	d__Viruses	p__Negarnaviricota	c__Ellioviricetes	o__Herpesvirales	f__Herpesviridae	g__Roseolovirus	s__Human betaherpesvirus 7	centrifuge
83191	4.78271	5.05966	2.01296	2.51354	0.0119525	0.0276577	d__Viruses	p__Negarnaviricota	c__Ellioviricetes	o__Herpesvirales	f__Poxviridae		s__Melanoplus sanguinipes entomopoxvirus	centrifuge
1891739	5.1817	5.17117	1.97091	2.62375	0.00869664	0.0227126	d__Viruses	p__Negarnaviricota	c__Ellioviricetes	o__Herpesvirales	f__Polyomaviridae	g__Alphapolyomavirus	s__Pan troglodytes polyomavirus 7	centrifuge
985782	4.27257	4.89037	1.79286	2.72768	0.00637806	0.0188603	d__Viruses			o__Caudovirales	f__Mimiviridae		s__Moumouvirus	centrifuge
964	1.66264	-4.84575	2.1669	-2.23626	0.0253347	0.0465479	d__Bacteria	p__Proteobacteria	c__Betaproteobacteria	o__Burkholderiales	f__Oxalobacteraceae	g__Herbaspirillum	s__seropedicae	centrifuge
28304	21.2448	-22.3705	2.56545	-8.7199	2.78449e-18	2.99611e-15	d__Viruses			o__Herpesvirales	f__Herpesviridae	g__Muromegalovirus	s__Murid betaherpesvirus 2	centrifuge
10366	4.06423	-6.12662	2.52465	-2.42672	0.0152359	0.0326553	d__Viruses			o__Herpesvirales	f__Herpesviridae	g__Muromegalovirus	s__Murid betaherpesvirus 1	centrifuge
173	7420.75	-30	3.38338	-8.86688	7.52259e-19	2.01605e-16	d__Bacteria	p__Spirochaetes	c__Spirochaetia		f__Leptospiraceae	g__Leptospira	s__interrogans	bracken
754517	103.628	9.65018	2.94289	3.27915	0.00104121	0.0111618	d__Bacteria	p__Tenericutes	c__Mollicutes	o__Mycoplasmatales	f__Mycoplasmataceae	g__Mycoplasma	s__sp. Phocoena C-264-GEN	bracken
2683967	76.0881	9.20457	2.93254	3.13877	0.00169659	0.0126302	d__Bacteria	p__Tenericutes	c__Mollicutes	o__Mycoplasmatales	f__Mycoplasmataceae	g__Mycoplasma	s__sp. NEAQ87857	bracken
2725994	127.77	9.95225	2.94461	3.37982	0.000725323	0.00883934	d__Bacteria	p__Tenericutes	c__Mollicutes	o__Mycoplasmatales	f__Mycoplasmataceae	g__Mycoplasma	s__sp. 1654_15	bracken
754514	49.4675	8.58354	2.92172	2.93783	0.00330514	0.018455	d__Bacteria	p__Tenericutes	c__Mollicutes	o__Mycoplasmatales	f__Mycoplasmataceae	g__Mycoplasma	s__Mycoplasma sp. Mirounga ES2805-ORL	bracken
754515	47.9729	8.53929	2.92142	2.92299	0.00346684	0.018455	d__Bacteria	p__Tenericutes	c__Mollicutes	o__Mycoplasmatales	f__Mycoplasmataceae	g__Mycoplasma	s__sp. Mirounga ES2806-GEN	bracken
754516	18.0409	7.12922	2.9115	2.44864	0.0143397	0.0331297	d__Bacteria	p__Tenericutes	c__Mollicutes	o__Mycoplasmatales	f__Mycoplasmataceae	g__Mycoplasma	s__sp. Mirounga ES2806-NAS	bracken
1749074	13.138	6.67139	2.89863	2.30157	0.0213595	0.0435868	d__Bacteria	p__Tenericutes	c__Mollicutes	o__Mycoplasmatales	f__Mycoplasmataceae	g__Mycoplasma	s__sp. (ex Biomphalaria glabrata)	bracken
2120	145.749	10.1422	2.95022	3.43777	0.000586518	0.00814015	d__Bacteria	p__Tenericutes	c__Mollicutes	o__Mycoplasmatales	f__Mycoplasmataceae	g__Mycoplasma	s__neurolyticum	bracken
2098	156.939	10.2489	2.95156	3.47236	0.000515899	0.00768117	d__Bacteria	p__Tenericutes	c__Mollicutes	o__Mycoplasmatales	f__Mycoplasmataceae	g__Mycoplasma	s__hominis	bracken
45362	79.0193	9.25913	2.93939	3.15002	0.00163262	0.0126302	d__Bacteria	p__Tenericutes	c__Mollicutes	o__Mycoplasmatales	f__Mycoplasmataceae	g__Mycoplasma	s__bovoculi	bracken
45363	86.268	9.38567	2.93312	3.19989	0.0013748	0.0123259	d__Bacteria	p__Tenericutes	c__Mollicutes	o__Mycoplasmatales	f__Mycoplasmataceae	g__Mycoplasma	s__alkalescens	bracken
45361	343.297	11.3781	2.97978	3.81842	0.000134311	0.00211737	d__Bacteria	p__Tenericutes	c__Mollicutes	o__Mycoplasmatales	f__Mycoplasmataceae	g__Mycoplasma	s__conjunctivae	bracken
86660	58.3117	8.82079	2.92725	3.01334	0.00258392	0.0164879	d__Bacteria	p__Tenericutes	c__Mollicutes	o__Mycoplasmatales	f__Mycoplasmataceae	g__Mycoplasma	s__dispar	bracken
2099	97.9536	9.56893	2.93854	3.25635	0.00112855	0.0115442	d__Bacteria	p__Tenericutes	c__Mollicutes	o__Mycoplasmatales	f__Mycoplasmataceae	g__Mycoplasma	s__hyopneumoniae	bracken
2116	39.0021	8.2407	2.91513	2.82688	0.00470046	0.018455	d__Bacteria	p__Tenericutes		o__Mycoplasmoidales	f__Mycoplasmoidaceae	g__Malacoplasma	s__Mycoplasma iowae	bracken
50052	38.219	8.21146	2.91521	2.81676	0.004851	0.018455	d__Bacteria	p__Tenericutes	c__Mollicutes	o__Mycoplasmatales	f__Mycoplasmataceae	g__Mycoplasma	s__crocodyli	bracken
2121	52.1242	8.65891	2.92062	2.96475	0.00302927	0.018455	d__Bacteria	p__Tenericutes	c__Mollicutes	o__Mycoplasmatales	f__Mycoplasmataceae	g__Mycoplasma	s__orale	bracken
2095	24.0906	7.54606	3.30252	2.28494	0.0223164	0.0449199	d__Bacteria	p__Tenericutes	c__Mollicutes	o__Mycoplasmatales	f__Mycoplasmataceae	g__Mycoplasma	s__capricolum	bracken
92401	42.4239	8.36195	2.91418	2.8694	0.00411252	0.018455	d__Bacteria	p__Tenericutes	c__Mollicutes	o__Mycoplasmatales	f__Mycoplasmataceae	g__Mycoplasma	s__cloacale	bracken
29554	43.1255	8.38562	2.9162	2.87553	0.00403347	0.018455	d__Bacteria	p__Tenericutes	c__Mollicutes	o__Mycoplasmatales	f__Mycoplasmataceae	g__Mycoplasma	s__canadense	bracken
29559	35.9393	8.12273	2.91171	2.78967	0.00527611	0.018455	d__Bacteria	p__Tenericutes	c__Mollicutes	o__Mycoplasmatales	f__Mycoplasmataceae	g__Mycoplasma	s__hyosynoviae	bracken
2128	127.479	9.94894	2.94372	3.37971	0.000725618	0.00883934	d__Bacteria	p__Tenericutes	c__Mollicutes	o__Mycoplasmatales	f__Mycoplasmataceae	g__Mycoplasma	s__flocculare	bracken
538220	15.2858	21.5983	3.38532	6.37999	1.77098e-10	6.78031e-09	d__Bacteria	p__Tenericutes	c__Mollicutes	o__Mycoplasmatales	f__Mycoplasmataceae	g__Mycoplasma	s__struthionis	bracken
2124	35.15	8.09066	2.91021	2.78009	0.00543431	0.018455	d__Bacteria	p__Tenericutes	c__Mollicutes	o__Mycoplasmatales	f__Mycoplasmataceae	g__Mycoplasma	s__salivarium	bracken
92400	36.0405	8.12667	2.90894	2.79369	0.00521106	0.018455	d__Bacteria	p__Tenericutes	c__Mollicutes	o__Mycoplasmatales	f__Mycoplasmataceae	g__Mycoplasma	s__anseris	bracken
2118	22.8304	7.46834	2.903	2.57263	0.010093	0.0260088	d__Bacteria	p__Tenericutes	c__Mollicutes	o__Mycoplasmatales	f__Mycoplasmataceae	g__Mycoplasma	s__mobile	bracken
2111	14.7845	6.84207	2.9033	2.35665	0.0184405	0.0392227	d__Bacteria	p__Tenericutes	c__Mollicutes	o__Mycoplasmatales	f__Mycoplasmataceae	g__Mycoplasma	s__arthritidis	bracken
2100	21.2958	7.3683	2.9134	2.5291	0.0114354	0.0281164	d__Bacteria	p__Tenericutes	c__Mollicutes	o__Mycoplasmatales	f__Mycoplasmataceae	g__Mycoplasma	s__hyorhinis	bracken
2096	25.4944	7.62777	2.91551	2.61627	0.00888952	0.0241467	d__Bacteria	p__Tenericutes	c__Mollicutes	o__Mycoplasmatales	f__Mycoplasmataceae	g__Mycoplasma	s__gallisepticum	bracken
2107	138.061	10.0641	2.58082	3.89956	9.63691e-05	0.00161418	d__Bacteria	p__Tenericutes	c__Mollicutes	o__Mycoplasmatales	f__Mycoplasmataceae	g__Mycoplasma	s__pulmonis	bracken
114885	86.6207	9.39158	2.93592	3.19885	0.00137977	0.0123259	d__Bacteria	p__Tenericutes	c__Mollicutes	o__Mycoplasmatales	f__Mycoplasmataceae	g__Mycoplasma	s__maculosum	bracken
171282	84.4778	9.35544	2.93389	3.18874	0.00142892	0.0123533	d__Bacteria	p__Tenericutes	c__Mollicutes	o__Mycoplasmatales	f__Mycoplasmataceae	g__Mycoplasma	s__columborale	bracken
29561	79.4665	9.26721	2.93126	3.16151	0.00156953	0.0126302	d__Bacteria	p__Tenericutes	c__Mollicutes	o__Mycoplasmatales	f__Mycoplasmataceae	g__Mycoplasma	s__meleagridis	bracken
114881	70.8464	9.10162	2.93018	3.10616	0.00189531	0.0134505	d__Bacteria	p__Tenericutes	c__Mollicutes	o__Mycoplasmatales	f__Mycoplasmataceae	g__Mycoplasma	s__columbinum	bracken
2110	78.6209	9.25179	2.93213	3.15531	0.00160325	0.0126302	d__Bacteria	p__Tenericutes	c__Mollicutes	o__Mycoplasmatales	f__Mycoplasmataceae	g__Mycoplasma	s__agalactiae	bracken
76629	96.5492	9.54811	2.93988	3.24779	0.00116304	0.0115442	d__Bacteria	p__Tenericutes	c__Mollicutes	o__Mycoplasmatales	f__Mycoplasmataceae	g__Mycoplasma	s__gallopavonis	bracken
171284	41.8792	8.34329	2.91346	2.86371	0.00418713	0.018455	d__Bacteria	p__Tenericutes	c__Mollicutes	o__Mycoplasmatales	f__Mycoplasmataceae	g__Mycoplasma	s__cynos	bracken
2109	27.1657	7.7194	2.93074	2.63394	0.00843996	0.0233186	d__Bacteria	p__Tenericutes	c__Mollicutes	o__Mycoplasmatales	f__Mycoplasmataceae	g__Mycoplasma	s__synoviae	bracken
114880	14.2447	6.78863	2.90602	2.33606	0.0194882	0.0408035	d__Bacteria	p__Tenericutes	c__Mollicutes	o__Mycoplasmatales	f__Mycoplasmataceae	g__Mycoplasma	s__columbinasale	bracken
171285	22.6649	7.45796	2.90434	2.56787	0.0102327	0.0261177	d__Bacteria	p__Tenericutes	c__Mollicutes	o__Mycoplasmatales	f__Mycoplasmataceae	g__Mycoplasma	s__glycophilum	bracken
2130	32.3005	7.96881	2.91017	2.73827	0.0061764	0.0194676	d__Bacteria	p__Tenericutes	c__Mollicutes	o__Mycoplasmatales	f__Mycoplasmataceae	g__Ureaplasma	s__urealyticum	bracken
216946	76.4645	9.21169	2.93254	3.1412	0.00168259	0.0126302	d__Bacteria	p__Tenericutes	c__Mollicutes	o__Entomoplasmatales	f__Spiroplasmataceae	g__Spiroplasma	s__turonicum	bracken
216936	26.099	7.66142	2.90708	2.63543	0.00840308	0.0233186	d__Bacteria	p__Tenericutes	c__Mollicutes	o__Entomoplasmatales	f__Spiroplasmataceae	g__Spiroplasma	s__diminutum	bracken
216944	21.4893	7.38116	2.90258	2.54296	0.0109917	0.0272756	d__Bacteria	p__Tenericutes	c__Mollicutes	o__Entomoplasmatales	f__Spiroplasmataceae	g__Spiroplasma	s__sabaudiense	bracken
216932	14.3974	6.80405	2.91072	2.33758	0.0194088	0.0408035	d__Bacteria	p__Tenericutes	c__Mollicutes	o__Entomoplasmatales	f__Spiroplasmataceae	g__Spiroplasma	s__chinense	bracken
2151	50.8128	8.62219	2.91842	2.95441	0.00313272	0.018455	d__Bacteria	p__Tenericutes	c__Mollicutes	o__Entomoplasmatales	f__Entomoplasmataceae	g__Mesoplasma	s__florum	bracken
216427	11.9468	6.53485	2.89992	2.25345	0.0242305	0.0473998	d__Bacteria	p__Tenericutes	c__Mollicutes	o__Entomoplasmatales	f__Entomoplasmataceae	g__Mesoplasma	s__chauliocola	bracken
219745	15.2132	6.88302	2.89772	2.37533	0.0175335	0.0375918	d__Bacteria	p__Tenericutes	c__Mollicutes	o__Entomoplasmatales	f__Entomoplasmataceae	g__Mesoplasma	s__tabanidae	bracken
81459	39.6608	8.26479	2.91243	2.83776	0.00454308	0.018455	d__Bacteria	p__Tenericutes	c__Mollicutes	o__Entomoplasmatales	f__Entomoplasmataceae	g__Entomoplasma	s__melaleucae	bracken
61635	19.7224	7.25725	2.89882	2.50352	0.0122965	0.0289652	d__Bacteria	p__Tenericutes	c__Mollicutes	o__Acholeplasmatales	f__Acholeplasmataceae	g__Acholeplasma	s__brassicae	bracken
1541959	32.4017	7.97334	2.9108	2.73923	0.00615832	0.0194676	d__Bacteria	p__Tenericutes				g__Candidatus Izimaplasma	s__Candidatus Izimaplasma sp. HR1	bracken
1428	103.878	9.6536	2.93739	3.28646	0.00101456	0.0111618	d__Bacteria	p__Firmicutes	c__Bacilli	o__Bacillales	f__Bacillaceae	g__Bacillus	s__thuringiensis	bracken
1396	22.6316	7.45601	3.30045	2.25909	0.0238778	0.0470534	d__Bacteria	p__Firmicutes	c__Bacilli	o__Bacillales	f__Bacillaceae	g__Bacillus	s__cereus	bracken
182710	38.8476	8.23491	2.91181	2.82811	0.00468237	0.018455	d__Bacteria	p__Firmicutes	c__Bacilli	o__Bacillales	f__Bacillaceae	g__Oceanobacillus	s__iheyensis	bracken
199441	42.7524	8.3731	2.91614	2.87129	0.00408796	0.018455	d__Bacteria	p__Firmicutes	c__Bacilli	o__Bacillales	f__Bacillaceae	g__Alkalihalobacillus	s__krulwichiae	bracken
2213194	22.091	7.42118	2.91329	2.54735	0.0108544	0.0271867	d__Bacteria	p__Firmicutes	c__Bacilli	o__Bacillales	f__Bacillaceae	g__Paraliobacillus	s__zengyii	bracken
163877	31.9265	7.95189	2.90796	2.73452	0.00624707	0.0194676	d__Bacteria	p__Firmicutes	c__Bacilli	o__Bacillales	f__Bacillaceae	g__Virgibacillus	s__necropolis	bracken
985002	107.277	9.70006	2.93887	3.30061	0.000964755	0.0111618	d__Bacteria	p__Firmicutes	c__Bacilli	o__Bacillales	f__Staphylococcaceae	g__Staphylococcus	s__argenteus	bracken
985762	30.4892	7.88552	2.90689	2.7127	0.00667368	0.0198727	d__Bacteria	p__Firmicutes	c__Bacilli	o__Bacillales	f__Staphylococcaceae	g__Staphylococcus	s__agnetis	bracken
29382	12.595	6.61126	2.90518	2.27568	0.0228651	0.0453915	d__Bacteria	p__Firmicutes	c__Bacilli	o__Bacillales	f__Staphylococcaceae	g__Staphylococcus	s__cohnii	bracken
150056	43.9541	8.41302	2.91424	2.88687	0.003891	0.018455	d__Bacteria	p__Firmicutes	c__Bacilli	o__Bacillales	f__Staphylococcaceae	g__Mammaliicoccus	s__fleurettii	bracken
2058136	59.2252	8.84317	2.92363	3.02472	0.00248864	0.0164879	d__Bacteria	p__Firmicutes	c__Bacilli	o__Bacillales	f__Planococcaceae	g__Planococcus	s__sp. MB-3u-03	bracken
459472	11.5465	6.48612	2.909	2.22968	0.025769	0.049684	d__Bacteria	p__Firmicutes	c__Bacilli	o__Bacillales	f__Planococcaceae	g__Planococcus	s__glaciei	bracken
2756	23.653	7.51953	2.9059	2.58768	0.00966261	0.0256394	d__Bacteria	p__Firmicutes	c__Bacilli	o__Bacillales	f__Listeriaceae	g__Brochothrix	s__thermosphacta	bracken
147802	63.3825	8.94094	2.92332	3.05849	0.00222457	0.0152868	d__Bacteria	p__Firmicutes	c__Bacilli	o__Lactobacillales	f__Lactobacillaceae	g__Lactobacillus	s__iners	bracken
1587	37.4334	8.18146	2.91115	2.81038	0.00494827	0.018455	d__Bacteria	p__Firmicutes	c__Bacilli	o__Lactobacillales	f__Lactobacillaceae	g__Lactobacillus	s__helveticus	bracken
2766470	45.2489	8.45498	2.91895	2.89658	0.00377251	0.018455	d__Bacteria	p__Firmicutes	c__Bacilli	o__Lactobacillales	f__Lactobacillaceae	g__Leuconostoc	s__falkenbergense	bracken
60519	13.9531	6.75872	2.90262	2.32849	0.0198862	0.0413141	d__Bacteria	p__Firmicutes	c__Bacilli	o__Lactobacillales	f__Lactobacillaceae	g__Lactobacillus	s__graminis	bracken
89059	35.1161	8.08928	2.90995	2.77987	0.0054381	0.018455	d__Bacteria	p__Firmicutes	c__Bacilli	o__Lactobacillales	f__Lactobacillaceae	g__Lactobacillus	s__acidipiscis	bracken
1193095	24.9153	7.59442	2.90406	2.61511	0.00891987	0.0241467	d__Bacteria	p__Firmicutes	c__Bacilli	o__Lactobacillales	f__Lactobacillaceae	g__Lactobacillus	s__hokkaidonensis	bracken
1328	23.9586	7.53815	3.30259	2.2825	0.0224599	0.0449199	d__Bacteria	p__Firmicutes	c__Bacilli	o__Lactobacillales	f__Streptococcaceae	g__Streptococcus	s__anginosus	bracken
1811193	16.9089	7.03515	2.89824	2.42739	0.0152079	0.0339643	d__Bacteria	p__Firmicutes	c__Bacilli	o__Lactobacillales	f__Streptococcaceae	g__Streptococcus	s__pantholopis	bracken
1366	37.5954	8.18772	2.91347	2.8103	0.00494959	0.018455	d__Bacteria	p__Firmicutes	c__Bacilli	o__Lactobacillales	f__Streptococcaceae	g__Lactococcus	s__raffinolactis	bracken
37734	40.124	8.28165	2.91812	2.838	0.00453965	0.018455	d__Bacteria	p__Firmicutes	c__Bacilli	o__Lactobacillales	f__Enterococcaceae	g__Enterococcus	s__casseliflavus	bracken
1351	20.5157	7.31407	2.89987	2.52221	0.0116621	0.0284131	d__Bacteria	p__Firmicutes	c__Bacilli	o__Lactobacillales	f__Enterococcaceae	g__Enterococcus	s__faecalis	bracken
526944	47.2783	8.51823	2.91816	2.91904	0.00351113	0.018455	d__Bacteria	p__Firmicutes	c__Bacilli	o__Lactobacillales	f__Enterococcaceae	g__Tetragenococcus	s__osmophilus	bracken
128944	35.1939	8.09251	2.91124	2.77975	0.0054401	0.018455	d__Bacteria	p__Firmicutes	c__Bacilli	o__Lactobacillales	f__Aerococcaceae	g__Aerococcus	s__urinaehominis	bracken
2483110	23.4621	7.50782	2.90566	2.58386	0.00977004	0.0256703	d__Bacteria	p__Firmicutes	c__Clostridia	o__Clostridiales	f__Clostridiaceae	g__Clostridium	s__sp. JN-1	bracken
332101	42.9015	8.37798	2.91514	2.87396	0.00405363	0.018455	d__Bacteria	p__Firmicutes	c__Clostridia	o__Clostridiales	f__Clostridiaceae	g__Clostridium	s__drakei	bracken
1492	16.1884	6.97313	2.91923	2.38869	0.0169087	0.0368418	d__Bacteria	p__Firmicutes	c__Clostridia	o__Clostridiales	f__Clostridiaceae	g__Clostridium	s__butyricum	bracken
1501	16.7622	7.02308	2.90303	2.41923	0.0155535	0.0344491	d__Bacteria	p__Firmicutes	c__Clostridia	o__Clostridiales	f__Clostridiaceae	g__Clostridium	s__pasteurianum	bracken
1520	28.1848	7.77209	2.90474	2.67566	0.0074582	0.0219648	d__Bacteria	p__Firmicutes	c__Clostridia	o__Clostridiales	f__Clostridiaceae	g__Clostridium	s__beijerinckii	bracken
1509	35.7224	8.11411	3.31913	2.44465	0.0144994	0.0332122	d__Bacteria	p__Firmicutes	c__Clostridia	o__Clostridiales	f__Clostridiaceae	g__Clostridium	s__sporogenes	bracken
154046	31.7259	7.94297	2.91158	2.72806	0.00637078	0.0196249	d__Bacteria	p__Firmicutes	c__Clostridia	o__Clostridiales	f__Clostridiaceae	g__Hungatella	s__hathewayi	bracken
33039	70.6541	9.09769	2.93065	3.10432	0.00190716	0.0134505	d__Bacteria	p__Firmicutes	c__Clostridia	o__Clostridiales	f__Lachnospiraceae	g__Blautia	s__[Ruminococcus] torques	bracken
863643	32.7672	7.98947	2.90927	2.74621	0.00602879	0.0194676	d__Bacteria	p__Firmicutes	c__Clostridia	o__Clostridiales	f__Peptococcaceae	g__Thermincola	s__potens	bracken
233055	33.9608	8.04099	2.90811	2.76503	0.00569184	0.0190677	d__Bacteria	p__Firmicutes	c__Clostridia	o__Clostridiales	f__Peptococcaceae	g__Desulfitobacterium	s__dichloroeliminans	bracken
1517	35.2162	8.09338	2.90929	2.7819	0.00540409	0.018455	d__Bacteria	p__Firmicutes	c__Clostridia	o__Thermoanaerobacterales	f__Thermoanaerobacterales Family III. Incertae Sedis	g__Thermoanaerobacterium	s__thermosaccharolyticum	bracken
1547	11.5195	6.48224	2.89929	2.2358	0.025365	0.0492596	d__Bacteria	p__Firmicutes	c__Erysipelotrichia	o__Erysipelotrichales	f__Erysipelotrichaceae	g__Erysipelatoclostridium	s__ramosum	bracken
99598	41.2909	8.32293	2.91663	2.85362	0.00432248	0.018455	d__Bacteria	p__Cyanobacteria		o__Nostocales	f__Calotrichaceae	g__Calothrix	s__sp. PCC 7507	bracken
2546360	27.4429	7.7338	2.90705	2.66036	0.00780575	0.022494	d__Bacteria	p__Cyanobacteria		o__Chroococcales	f__Aphanothecaceae	g__Crocosphaera	s__subtropica	bracken
395961	13.0923	6.66676	2.89903	2.29965	0.0214681	0.0435868	d__Bacteria	p__Cyanobacteria		o__Oscillatoriales	f__Cyanothecaceae	g__Cyanothece	s__sp. PCC 7425	bracken
1219	27.489	7.73621	2.90714	2.66111	0.00778833	0.022494	d__Bacteria	p__Cyanobacteria		o__Synechococcales	f__Prochloraceae	g__Prochlorococcus	s__marinus	bracken
1188228	13.4121	6.70191	2.91013	2.30295	0.0212814	0.0435868	d__Bacteria	p__Cyanobacteria		o__Gloeoemargaritales	f__Gloeomargaritaceae	g__Gloeomargarita	s__lithophora	bracken
120962	19.8407	7.26614	2.90319	2.50281	0.012321	0.0289652	d__Bacteria	p__Chloroflexi	c__Chloroflexia	o__Chloroflexales	f__Roseiflexaceae	g__Roseiflexus	s__castenholzii	bracken
9	43.1148	8.38529	2.91718	2.87446	0.00404724	0.018455	d__Bacteria	p__Proteobacteria	c__Gammaproteobacteria	o__Enterobacterales	f__Erwiniaceae	g__Buchnera	s__aphidicola	bracken
1922217	30.6253	7.89198	2.90868	2.71325	0.0066627	0.0198727	d__Bacteria	p__Proteobacteria	c__Gammaproteobacteria	o__Enterobacterales	f__Erwiniaceae	g__Erwinia	s__Candidatus Erwinia haradaeae	bracken
564	40.5164	8.29556	2.91344	2.84735	0.00440854	0.018455	d__Bacteria	p__Proteobacteria	c__Gammaproteobacteria	o__Enterobacterales	f__Enterobacteriaceae	g__Escherichia	s__fergusonii	bracken
638	38.2066	8.21091	2.91089	2.82075	0.0047911	0.018455	d__Bacteria	p__Proteobacteria	c__Gammaproteobacteria	o__Enterobacterales	f__Morganellaceae	g__Arsenophonus	s__nasoniae	bracken
738	38.2459	8.21221	2.91448	2.81773	0.00483645	0.018455	d__Bacteria	p__Proteobacteria	c__Gammaproteobacteria	o__Pasteurellales	f__Pasteurellaceae	g__Glaesserella	s__parasuis	bracken
70864	36.0496	8.12699	2.91716	2.78593	0.00533743	0.018455	d__Bacteria	p__Proteobacteria	c__Gammaproteobacteria	o__Alteromonadales	f__Shewanellaceae	g__Shewanella	s__pealeana	bracken
1306787	26.2758	7.67097	2.90286	2.64255	0.00822836	0.0232127	d__Bacteria	p__Proteobacteria	c__Gammaproteobacteria	o__Oceanospirillales	f__Alcanivoracaceae	g__Alcanivorax	s__pacificus	bracken
2545632	58.3089	8.82056	2.92175	3.01893	0.00253671	0.0164879	d__Bacteria	p__Proteobacteria	c__Gammaproteobacteria	o__Chromatiales	f__Chromatiaceae	g__Rheinheimera	s__sp. D18	bracken
708186	19.8498	7.2668	2.90298	2.50322	0.012307	0.0289652	d__Bacteria	p__Proteobacteria	c__Epsilonproteobacteria	o__Campylobacterales	f__Arcobacteraceae	g__Aliarcobacter	s__trophiarum	bracken
28200	20.4102	7.30702	2.90902	2.51185	0.0120101	0.0289652	d__Bacteria	p__Proteobacteria	c__Epsilonproteobacteria	o__Campylobacterales	f__Arcobacteraceae	g__Aliarcobacter	s__skirrowii	bracken
197482	42.0627	8.3496	2.91418	2.86516	0.00416799	0.018455	d__Bacteria	p__Proteobacteria	c__Epsilonproteobacteria	o__Campylobacterales	f__Arcobacteraceae	g__Malaciobacter	s__halophilus	bracken
206	15.3601	6.89709	2.89999	2.37831	0.017392	0.0375891	d__Bacteria	p__Proteobacteria	c__Epsilonproteobacteria	o__Campylobacterales	f__Campylobacteraceae	g__Campylobacter	s__sputorum	bracken
210	38.5463	8.22369	2.9133	2.82281	0.00476053	0.018455	d__Bacteria	p__Proteobacteria	c__Epsilonproteobacteria	o__Campylobacterales	f__Helicobacteraceae	g__Helicobacter	s__pylori	bracken
19	22.1958	7.42781	2.90575	2.55625	0.0105808	0.0267515	d__Bacteria	p__Proteobacteria	c__Deltaproteobacteria	o__Desulfuromonadales	f__Desulfuromonadaceae	g__Pelobacter	s__carbinolicus	bracken
571256	42.8978	8.37795	2.91463	2.87444	0.00404739	0.018455	d__Bacteria	p__Proteobacteria	c__Alphaproteobacteria	o__Hyphomicrobiales	f__Brucellaceae	g__Brucella	s__pituitosa	bracken
2571749	39.0317	8.24173	2.91151	2.83074	0.00464409	0.018455	d__Bacteria	p__Proteobacteria	c__Alphaproteobacteria	o__Sphingomonadales	f__Sphingomonadaceae	g__Novosphingobium	s__sp. EMRT-2	bracken
1977865	35.1583	8.09099	2.90906	2.7813	0.00541409	0.018455	d__Bacteria	p__Proteobacteria	c__Alphaproteobacteria	o__Pelagibacterales	f__Pelagibacteraceae	g__Candidatus Pelagibacter	s__Candidatus Pelagibacter sp. RS40	bracken
643674	23.6444	7.5189	2.90245	2.59053	0.00958272	0.0256394	d__Bacteria	p__Proteobacteria	c__Betaproteobacteria	o__Burkholderiales	f__Alcaligenaceae	g__Paenalcaligenes	s__hominis	bracken
1331258	218.058	10.7233	3.12793	3.42826	0.000607474	0.00814015	d__Bacteria	p__Proteobacteria	c__Betaproteobacteria	o__Burkholderiales	f__Alcaligenaceae	g__Bordetella	s__pseudohinzii	bracken
2661583	38.934	8.23814	2.91199	2.82904	0.00466878	0.018455	d__Bacteria	p__Proteobacteria	c__Betaproteobacteria	o__Burkholderiales	f__Burkholderiaceae	g__Candidatus Profftella	s__armatura (Diaphorina cf. continua)	bracken
1312072	34.9328	8.08185	3.3179	2.43584	0.0148574	0.0337439	d__Bacteria	p__Bacteroidetes	c__Flavobacteriia	o__Flavobacteriales	f__Flavobacteriaceae	g__Polaribacter	s__sp. SA4-12	bracken
1888915	22.8321	7.46829	2.90121	2.5742	0.0100473	0.0260088	d__Bacteria	p__Bacteroidetes	c__Flavobacteriia	o__Flavobacteriales	f__Flavobacteriaceae	g__Polaribacter	s__haliotis	bracken
930802	18.0633	7.13083	2.90204	2.45718	0.0140034	0.0326339	d__Bacteria	p__Bacteroidetes	c__Flavobacteriia	o__Flavobacteriales	f__Flavobacteriaceae	g__Nonlabens	s__Nonlabens marinus	bracken
2686362	16.233	6.97711	2.91419	2.39418	0.0166574	0.0365917	d__Bacteria	p__Bacteroidetes	c__Flavobacteriia	o__Flavobacteriales	f__Flavobacteriaceae	g__Cellulophaga	s__sp. L1A9	bracken
1653831	90.74	9.45857	2.93488	3.22281	0.00126939	0.0121498	d__Bacteria	p__Bacteroidetes	c__Flavobacteriia	o__Flavobacteriales	f__Blattabacteriaceae	g__Blattabacterium	s__cuenoti	bracken
254	18.2697	21.8759	3.38501	6.4626	1.02918e-10	4.59699e-09	d__Bacteria	p__Bacteroidetes	c__Flavobacteriia	o__Flavobacteriales	f__Flavobacteriaceae	g__Chryseobacterium	s__indoltheticum	bracken
146919	26.6065	7.68911	2.90511	2.64676	0.00812672	0.0231698	d__Bacteria	p__Bacteroidetes	c__Bacteroidia	o__Bacteroidetes Order II. Incertae sedis	f__Rhodothermaceae	g__Salinibacter	s__ruber	bracken
83557	31.0045	7.90966	2.90702	2.72089	0.0065107	0.019828	d__Bacteria	p__Chlamydiae	c__Chlamydiia	o__Chlamydiales	f__Chlamydiaceae	g__Chlamydia	s__caviae	bracken
851	32.8123	7.99158	2.91788	2.73883	0.00616579	0.0194676	d__Bacteria	p__Fusobacteria	c__Fusobacteriia	o__Fusobacteriales	f__Fusobacteriaceae	g__Fusobacterium	s__nucleatum	bracken
52584	17.1431	7.05554	2.90586	2.42804	0.0151808	0.0339643	d__Bacteria	p__Spirochaetes	c__Spirochaetia	o__Brachyspirales	f__Brachyspiraceae	g__Brachyspira	s__pilosicoli	bracken
64160	32.9037	7.99549	2.91098	2.74667	0.00602045	0.0194676	d__Bacteria	p__Aquificae	c__Aquificae	o__Desulfurobacteriales	f__Desulfurobacteriaceae	g__Desulfurobacterium	s__thermolithotrophum	bracken
165179	71.0165	23.7168	3.38379	7.00893	2.40147e-12	1.60898e-10	d__Bacteria	p__Bacteroidetes	c__Bacteroidia	o__Bacteroidales	f__Prevotellaceae	g__Prevotella	s__copri	bracken
371601	8.18495	20.7859	3.38702	6.13691	8.41412e-10	1.7346e-08	d__Bacteria	p__Bacteroidetes	c__Bacteroidia	o__Bacteroidales	f__Bacteroidaceae	g__Bacteroides	s__xylanisolvens	bracken
47678	12.9996	21.4143	3.38567	6.32499	2.53254e-10	7.62046e-09	d__Bacteria	p__Bacteroidetes	c__Bacteroidia	o__Bacteroidales	f__Bacteroidaceae	g__Bacteroides	s__caccae	bracken
821	31.7769	22.6229	3.38431	6.68465	2.31484e-11	1.24075e-09	d__Bacteria	p__Bacteroidetes	c__Bacteroidia	o__Bacteroidales		g__Phocaeicola	s__Phocaeicola vulgatus	bracken
853	10.5923	20.5088	3.38619	6.05661	1.3902e-09	2.66125e-08	d__Bacteria	p__Firmicutes	c__Clostridia	o__Clostridiales	f__Ruminococcaceae	g__Faecalibacterium	s__prausnitzii	bracken
287	11.6995	-21.3128	3.38895	-6.28892	3.19692e-10	8.56774e-09	d__Bacteria	p__Proteobacteria	c__Gammaproteobacteria	o__Pseudomonadales	f__Pseudomonadaceae	g__Pseudomonas	s__aeruginosa	bracken
437897	8.66642	20.8667	3.38682	6.16116	7.22155e-10	1.61281e-08	d__Bacteria	p__Firmicutes	c__Negativicutes	o__Selenomonadales	f__Selenomonadaceae	g__Megamonas	s__funiformis	bracken
518	257.047	25.4682	3.38349	7.52721	5.18361e-14	4.6307e-12	d__Bacteria	p__Proteobacteria	c__Betaproteobacteria	o__Burkholderiales	f__Alcaligenaceae	g__Bordetella	s__bronchiseptica	bracken
519	8.66754	20.8693	3.38681	6.16194	7.18609e-10	1.61281e-08	d__Bacteria	p__Proteobacteria	c__Betaproteobacteria	o__Burkholderiales	f__Alcaligenaceae	g__Bordetella	s__parapertussis	bracken
520	10.0218	20.4366	3.38634	6.03499	1.5897e-09	2.84026e-08	d__Bacteria	p__Proteobacteria	c__Betaproteobacteria	o__Burkholderiales	f__Alcaligenaceae	g__Bordetella	s__pertussis	bracken
174	283.734	-25.7573	3.3836	-7.61239	2.69071e-14	3.60555e-12	d__Bacteria	p__Spirochaetes	c__Spirochaetia		f__Leptospiraceae	g__Leptospira	s__borgpetersenii	bracken
28304	12.6724	-21.4268	3.38851	-6.32338	2.55911e-10	7.62046e-09	d__Viruses			o__Herpesvirales	f__Herpesviridae	g__Muromegalovirus	s__Murid betaherpesvirus 2	bracken
210	45.8931	5.83259	1.93173	3.01935	0.00253315	0.0241914	d__Bacteria	p__Proteobacteria	c__Epsilonproteobacteria	o__Campylobacterales	f__Helicobacteraceae	g__Helicobacter	s__pylori	kraken2_std
2546360	31.9746	5.62989	2.00262	2.81127	0.00493469	0.0372753	d__Bacteria	p__Cyanobacteria		o__Chroococcales	f__Aphanothecaceae	g__Crocosphaera	s__subtropica	kraken2_std
173	10919.2	-16.316	3.37968	-4.82769	1.38129e-06	0.000157812	d__Bacteria	p__Spirochaetes	c__Spirochaetia		f__Leptospiraceae	g__Leptospira	s__interrogans	kraken2_std
754517	106.405	9.83498	2.52367	3.8971	9.73532e-05	0.0069805	d__Bacteria	p__Tenericutes	c__Mollicutes	o__Mycoplasmatales	f__Mycoplasmataceae	g__Mycoplasma	s__sp. Phocoena C-264-GEN	kraken2_std
2683967	82.04	9.45988	2.51208	3.76575	0.000166049	0.00902217	d__Bacteria	p__Tenericutes	c__Mollicutes	o__Mycoplasmatales	f__Mycoplasmataceae	g__Mycoplasma	s__sp. NEAQ87857	kraken2_std
2725994	73.8536	9.30823	2.50273	3.71923	0.00019983	0.00902217	d__Bacteria	p__Tenericutes	c__Mollicutes	o__Mycoplasmatales	f__Mycoplasmataceae	g__Mycoplasma	s__sp. 1654_15	kraken2_std
754514	56.0756	8.91109	2.50025	3.56408	0.000365136	0.0116577	d__Bacteria	p__Tenericutes	c__Mollicutes	o__Mycoplasmatales	f__Mycoplasmataceae	g__Mycoplasma	s__Mycoplasma sp. Mirounga ES2805-ORL	kraken2_std
754515	53.7293	8.84944	2.49998	3.5398	0.000400424	0.0116577	d__Bacteria	p__Tenericutes	c__Mollicutes	o__Mycoplasmatales	f__Mycoplasmataceae	g__Mycoplasma	s__sp. Mirounga ES2806-GEN	kraken2_std
754516	17.4156	7.22539	2.47844	2.91529	0.00355353	0.0309326	d__Bacteria	p__Tenericutes	c__Mollicutes	o__Mycoplasmatales	f__Mycoplasmataceae	g__Mycoplasma	s__sp. Mirounga ES2806-NAS	kraken2_std
1749074	14.2966	6.94039	2.45677	2.82501	0.00472798	0.0363141	d__Bacteria	p__Tenericutes	c__Mollicutes	o__Mycoplasmatales	f__Mycoplasmataceae	g__Mycoplasma	s__sp. (ex Biomphalaria glabrata)	kraken2_std
2120	161.789	10.4394	2.53368	4.12025	3.78457e-05	0.00314463	d__Bacteria	p__Tenericutes	c__Mollicutes	o__Mycoplasmatales	f__Mycoplasmataceae	g__Mycoplasma	s__neurolyticum	kraken2_std
2098	104.528	9.80929	2.52016	3.89233	9.9285e-05	0.0069805	d__Bacteria	p__Tenericutes	c__Mollicutes	o__Mycoplasmatales	f__Mycoplasmataceae	g__Mycoplasma	s__hominis	kraken2_std
45362	81.5699	8.72753	2.38748	3.65553	0.000256648	0.00902217	d__Bacteria	p__Tenericutes	c__Mollicutes	o__Mycoplasmatales	f__Mycoplasmataceae	g__Mycoplasma	s__bovoculi	kraken2_std
45363	68.0426	9.19004	2.50074	3.67493	0.000237916	0.00902217	d__Bacteria	p__Tenericutes	c__Mollicutes	o__Mycoplasmatales	f__Mycoplasmataceae	g__Mycoplasma	s__alkalescens	kraken2_std
45361	52.5307	8.81692	2.49679	3.53131	0.000413509	0.0116577	d__Bacteria	p__Tenericutes	c__Mollicutes	o__Mycoplasmatales	f__Mycoplasmataceae	g__Mycoplasma	s__conjunctivae	kraken2_std
86660	53.543	8.84444	2.50039	3.53722	0.000404361	0.0116577	d__Bacteria	p__Tenericutes	c__Mollicutes	o__Mycoplasmatales	f__Mycoplasmataceae	g__Mycoplasma	s__dispar	kraken2_std
2099	45.8379	8.62033	2.48996	3.46203	0.000536112	0.0118608	d__Bacteria	p__Tenericutes	c__Mollicutes	o__Mycoplasmatales	f__Mycoplasmataceae	g__Mycoplasma	s__hyopneumoniae	kraken2_std
2116	44.5287	8.57856	2.49162	3.44296	0.00057538	0.0118608	d__Bacteria	p__Tenericutes		o__Mycoplasmoidales	f__Mycoplasmoidaceae	g__Malacoplasma	s__Mycoplasma iowae	kraken2_std
50052	41.948	8.49247	2.49069	3.40969	0.000650365	0.0118608	d__Bacteria	p__Tenericutes	c__Mollicutes	o__Mycoplasmatales	f__Mycoplasmataceae	g__Mycoplasma	s__crocodyli	kraken2_std
2097	39.2664	8.39723	2.48914	3.37355	0.000742057	0.0118608	d__Bacteria	p__Tenericutes	c__Mollicutes	o__Mycoplasmatales	f__Mycoplasmataceae	g__Mycoplasma	s__genitalium	kraken2_std
2121	51.7208	8.79442	2.49372	3.52662	0.000420902	0.0116577	d__Bacteria	p__Tenericutes	c__Mollicutes	o__Mycoplasmatales	f__Mycoplasmataceae	g__Mycoplasma	s__orale	kraken2_std
92401	34.9146	8.22783	2.47924	3.31869	0.00090442	0.0118951	d__Bacteria	p__Tenericutes	c__Mollicutes	o__Mycoplasmatales	f__Mycoplasmataceae	g__Mycoplasma	s__cloacale	kraken2_std
29554	38.5277	8.36981	2.48577	3.36709	0.000759653	0.0118608	d__Bacteria	p__Tenericutes	c__Mollicutes	o__Mycoplasmatales	f__Mycoplasmataceae	g__Mycoplasma	s__canadense	kraken2_std
29559	36.7132	8.30024	2.48311	3.34268	0.000829734	0.0118608	d__Bacteria	p__Tenericutes	c__Mollicutes	o__Mycoplasmatales	f__Mycoplasmataceae	g__Mycoplasma	s__hyosynoviae	kraken2_std
2095	14.7899	6.99012	2.4927	2.80423	0.00504365	0.037456	d__Bacteria	p__Tenericutes	c__Mollicutes	o__Mycoplasmatales	f__Mycoplasmataceae	g__Mycoplasma	s__capricolum	kraken2_std
2128	34.9502	8.2292	2.47577	3.32389	0.000887699	0.0118951	d__Bacteria	p__Tenericutes	c__Mollicutes	o__Mycoplasmatales	f__Mycoplasmataceae	g__Mycoplasma	s__flocculare	kraken2_std
538220	11.385	20.7331	3.3862	6.12282	9.19314e-10	1.36497e-07	d__Bacteria	p__Tenericutes	c__Mollicutes	o__Mycoplasmatales	f__Mycoplasmataceae	g__Mycoplasma	s__struthionis	kraken2_std
2124	34.8451	8.22489	2.47987	3.31666	0.000911005	0.0118951	d__Bacteria	p__Tenericutes	c__Mollicutes	o__Mycoplasmatales	f__Mycoplasmataceae	g__Mycoplasma	s__salivarium	kraken2_std
92400	28.0033	7.90967	2.46845	3.2043	0.0013539	0.0156641	d__Bacteria	p__Tenericutes	c__Mollicutes	o__Mycoplasmatales	f__Mycoplasmataceae	g__Mycoplasma	s__anseris	kraken2_std
2118	25.266	7.76138	2.47085	3.14117	0.00168272	0.0183096	d__Bacteria	p__Tenericutes	c__Mollicutes	o__Mycoplasmatales	f__Mycoplasmataceae	g__Mycoplasma	s__mobile	kraken2_std
2111	15.1684	7.02606	2.46773	2.84717	0.00441093	0.0350573	d__Bacteria	p__Tenericutes	c__Mollicutes	o__Mycoplasmatales	f__Mycoplasmataceae	g__Mycoplasma	s__arthritidis	kraken2_std
2100	12.2186	6.71473	2.47569	2.71226	0.00668261	0.0459241	d__Bacteria	p__Tenericutes	c__Mollicutes	o__Mycoplasmatales	f__Mycoplasmataceae	g__Mycoplasma	s__hyorhinis	kraken2_std
2107	157.473	10.4005	2.20823	4.70987	2.47873e-06	0.000251729	d__Bacteria	p__Tenericutes	c__Mollicutes	o__Mycoplasmatales	f__Mycoplasmataceae	g__Mycoplasma	s__pulmonis	kraken2_std
114885	94.6954	9.6668	2.51669	3.84107	0.000122497	0.00746414	d__Bacteria	p__Tenericutes	c__Mollicutes	o__Mycoplasmatales	f__Mycoplasmataceae	g__Mycoplasma	s__maculosum	kraken2_std
171282	83.1871	8.75585	2.37847	3.6813	0.000232045	0.00902217	d__Bacteria	p__Tenericutes	c__Mollicutes	o__Mycoplasmatales	f__Mycoplasmataceae	g__Mycoplasma	s__columborale	kraken2_std
29561	84.5426	8.77919	2.37738	3.69281	0.000221792	0.00902217	d__Bacteria	p__Tenericutes	c__Mollicutes	o__Mycoplasmatales	f__Mycoplasmataceae	g__Mycoplasma	s__meleagridis	kraken2_std
114881	70.3729	9.23863	2.50657	3.68577	0.000228012	0.00902217	d__Bacteria	p__Tenericutes	c__Mollicutes	o__Mycoplasmatales	f__Mycoplasmataceae	g__Mycoplasma	s__columbinum	kraken2_std
2110	66.9156	9.16595	2.50395	3.6606	0.000251626	0.00902217	d__Bacteria	p__Tenericutes	c__Mollicutes	o__Mycoplasmatales	f__Mycoplasmataceae	g__Mycoplasma	s__agalactiae	kraken2_std
76629	40.6456	8.44703	2.49189	3.38981	0.000699399	0.0118608	d__Bacteria	p__Tenericutes	c__Mollicutes	o__Mycoplasmatales	f__Mycoplasmataceae	g__Mycoplasma	s__gallopavonis	kraken2_std
171284	38.8131	8.38042	2.48221	3.3762	0.000734955	0.0118608	d__Bacteria	p__Tenericutes	c__Mollicutes	o__Mycoplasmatales	f__Mycoplasmataceae	g__Mycoplasma	s__cynos	kraken2_std
2109	26.7919	7.84625	2.5051	3.13211	0.00173555	0.0186623	d__Bacteria	p__Tenericutes	c__Mollicutes	o__Mycoplasmatales	f__Mycoplasmataceae	g__Mycoplasma	s__synoviae	kraken2_std
114880	15.7257	7.07825	2.47023	2.86542	0.00416456	0.034292	d__Bacteria	p__Tenericutes	c__Mollicutes	o__Mycoplasmatales	f__Mycoplasmataceae	g__Mycoplasma	s__columbinasale	kraken2_std
171285	14.6941	6.98034	2.4643	2.83259	0.00461724	0.0357641	d__Bacteria	p__Tenericutes	c__Mollicutes	o__Mycoplasmatales	f__Mycoplasmataceae	g__Mycoplasma	s__glycophilum	kraken2_std
29556	8.14889	6.13267	2.28901	2.67918	0.00738024	0.0499107	d__Bacteria	p__Tenericutes	c__Mollicutes	o__Mycoplasmatales	f__Mycoplasmataceae	g__Mycoplasma	s__gallinaceum	kraken2_std
2130	36.7926	8.30339	2.48424	3.34242	0.000830513	0.0118608	d__Bacteria	p__Tenericutes	c__Mollicutes	o__Mycoplasmatales	f__Mycoplasmataceae	g__Ureaplasma	s__urealyticum	kraken2_std
216946	76.9807	9.36808	2.51034	3.73179	0.00019012	0.00902217	d__Bacteria	p__Tenericutes	c__Mollicutes	o__Entomoplasmatales	f__Spiroplasmataceae	g__Spiroplasma	s__turonicum	kraken2_std
216936	25.3936	7.76903	2.28521	3.3997	0.000674604	0.0118608	d__Bacteria	p__Tenericutes	c__Mollicutes	o__Entomoplasmatales	f__Spiroplasmataceae	g__Spiroplasma	s__diminutum	kraken2_std
216944	20.0854	7.43078	2.46757	3.01137	0.00260068	0.0245053	d__Bacteria	p__Tenericutes	c__Mollicutes	o__Entomoplasmatales	f__Spiroplasmataceae	g__Spiroplasma	s__sabaudiense	kraken2_std
216963	12.963	6.80033	2.49609	2.72439	0.00644205	0.0449664	d__Bacteria	p__Tenericutes	c__Mollicutes	o__Entomoplasmatales	f__Spiroplasmataceae	g__Spiroplasma	s__sp. TIUS-1	kraken2_std
216932	14.6511	6.97626	2.47805	2.81522	0.00487435	0.0371263	d__Bacteria	p__Tenericutes	c__Mollicutes	o__Entomoplasmatales	f__Spiroplasmataceae	g__Spiroplasma	s__chinense	kraken2_std
2151	37.5499	8.33277	2.48294	3.356	0.000790773	0.0118608	d__Bacteria	p__Tenericutes	c__Mollicutes	o__Entomoplasmatales	f__Entomoplasmataceae	g__Mesoplasma	s__florum	kraken2_std
138853	11.0838	6.57416	2.4648	2.66722	0.00764815	0.0499107	d__Bacteria	p__Tenericutes	c__Mollicutes	o__Entomoplasmatales	f__Entomoplasmataceae	g__Mesoplasma	s__lactucae	kraken2_std
219745	10.9328	6.55422	2.4552	2.66952	0.00759586	0.0499107	d__Bacteria	p__Tenericutes	c__Mollicutes	o__Entomoplasmatales	f__Entomoplasmataceae	g__Mesoplasma	s__tabanidae	kraken2_std
81459	33.3622	8.16221	2.4794	3.29202	0.000994722	0.0128053	d__Bacteria	p__Tenericutes	c__Mollicutes	o__Entomoplasmatales	f__Entomoplasmataceae	g__Entomoplasma	s__melaleucae	kraken2_std
61635	19.4839	7.38676	2.4598	3.00299	0.0026734	0.0249336	d__Bacteria	p__Tenericutes	c__Mollicutes	o__Acholeplasmatales	f__Acholeplasmataceae	g__Acholeplasma	s__brassicae	kraken2_std
1541959	37.3881	8.32656	2.4853	3.35033	0.000807161	0.0118608	d__Bacteria	p__Tenericutes				g__Candidatus Izimaplasma	s__Candidatus Izimaplasma sp. HR1	kraken2_std
1428	17.5795	7.23883	2.47329	2.92681	0.00342462	0.0300972	d__Bacteria	p__Firmicutes	c__Bacilli	o__Bacillales	f__Bacillaceae	g__Bacillus	s__thuringiensis	kraken2_std
182710	34.9392	8.2288	2.47968	3.3185	0.000905029	0.0118951	d__Bacteria	p__Firmicutes	c__Bacilli	o__Bacillales	f__Bacillaceae	g__Oceanobacillus	s__iheyensis	kraken2_std
199441	23.7677	7.67356	2.27944	3.36643	0.000761482	0.0118608	d__Bacteria	p__Firmicutes	c__Bacilli	o__Bacillales	f__Bacillaceae	g__Alkalihalobacillus	s__krulwichiae	kraken2_std
163877	30.578	8.03664	2.28516	3.51688	0.000436651	0.0117382	d__Bacteria	p__Firmicutes	c__Bacilli	o__Bacillales	f__Bacillaceae	g__Virgibacillus	s__necropolis	kraken2_std
2213194	21.3655	7.51997	2.483	3.02858	0.00245704	0.0241477	d__Bacteria	p__Firmicutes	c__Bacilli	o__Bacillales	f__Bacillaceae	g__Paraliobacillus	s__zengyii	kraken2_std
1467	10.7854	6.53569	2.29535	2.84737	0.00440824	0.0350573	d__Bacteria	p__Firmicutes	c__Bacilli	o__Bacillales	f__Bacillaceae	g__Bacillus	s__lentus	kraken2_std
985002	30.5442	8.03496	2.47367	3.24819	0.00116143	0.0139677	d__Bacteria	p__Firmicutes	c__Bacilli	o__Bacillales	f__Staphylococcaceae	g__Staphylococcus	s__argenteus	kraken2_std
985762	29.2161	7.97108	2.28517	3.48818	0.000486313	0.0118608	d__Bacteria	p__Firmicutes	c__Bacilli	o__Bacillales	f__Staphylococcaceae	g__Staphylococcus	s__agnetis	kraken2_std
150056	40.8307	8.4535	2.48431	3.40276	0.000667095	0.0118608	d__Bacteria	p__Firmicutes	c__Bacilli	o__Bacillales	f__Staphylococcaceae	g__Mammaliicoccus	s__fleurettii	kraken2_std
2058136	54.0601	8.85826	2.49438	3.55128	0.00038336	0.0116577	d__Bacteria	p__Firmicutes	c__Bacilli	o__Bacillales	f__Planococcaceae	g__Planococcus	s__sp. MB-3u-03	kraken2_std
459472	12.2142	6.71442	2.47126	2.71701	0.00658753	0.0456137	d__Bacteria	p__Firmicutes	c__Bacilli	o__Bacillales	f__Planococcaceae	g__Planococcus	s__glaciei	kraken2_std
2756	21.8228	7.55064	2.24583	3.36208	0.000773589	0.0118608	d__Bacteria	p__Firmicutes	c__Bacilli	o__Bacillales	f__Listeriaceae	g__Brochothrix	s__thermosphacta	kraken2_std
147802	45.8995	8.62223	2.48574	3.46868	0.000523019	0.0118608	d__Bacteria	p__Firmicutes	c__Bacilli	o__Lactobacillales	f__Lactobacillaceae	g__Lactobacillus	s__iners	kraken2_std
1587	38.5069	8.36904	2.48215	3.37169	0.000747089	0.0118608	d__Bacteria	p__Firmicutes	c__Bacilli	o__Lactobacillales	f__Lactobacillaceae	g__Lactobacillus	s__helveticus	kraken2_std
1244	30.7254	8.04339	2.47213	3.25363	0.00113942	0.0139677	d__Bacteria	p__Firmicutes	c__Bacilli	o__Lactobacillales	f__Lactobacillaceae	g__Leuconostoc	s__gelidum	kraken2_std
2766470	22.7198	7.60845	2.47152	3.07844	0.00208084	0.0206727	d__Bacteria	p__Firmicutes	c__Bacilli	o__Lactobacillales	f__Lactobacillaceae	g__Leuconostoc	s__falkenbergense	kraken2_std
60519	14.0491	6.91579	2.46575	2.80474	0.00503575	0.037456	d__Bacteria	p__Firmicutes	c__Bacilli	o__Lactobacillales	f__Lactobacillaceae	g__Lactobacillus	s__graminis	kraken2_std
89059	37.2506	8.32118	2.48236	3.35212	0.000801956	0.0118608	d__Bacteria	p__Firmicutes	c__Bacilli	o__Lactobacillales	f__Lactobacillaceae	g__Lactobacillus	s__acidipiscis	kraken2_std
1193095	24.3641	7.70909	2.47039	3.1206	0.00180484	0.0191817	d__Bacteria	p__Firmicutes	c__Bacilli	o__Lactobacillales	f__Lactobacillaceae	g__Lactobacillus	s__hokkaidonensis	kraken2_std
1811193	15.5423	7.0612	2.45872	2.8719	0.00408011	0.0339207	d__Bacteria	p__Firmicutes	c__Bacilli	o__Lactobacillales	f__Streptococcaceae	g__Streptococcus	s__pantholopis	kraken2_std
1366	33.3853	8.16326	2.48321	3.28738	0.00101125	0.0128372	d__Bacteria	p__Firmicutes	c__Bacilli	o__Lactobacillales	f__Streptococcaceae	g__Lactococcus	s__raffinolactis	kraken2_std
37734	13.89	6.8994	2.46247	2.80182	0.00508156	0.037456	d__Bacteria	p__Firmicutes	c__Bacilli	o__Lactobacillales	f__Enterococcaceae	g__Enterococcus	s__casseliflavus	kraken2_std
526944	42.1501	8.49941	2.48868	3.41523	0.000637282	0.0118608	d__Bacteria	p__Firmicutes	c__Bacilli	o__Lactobacillales	f__Enterococcaceae	g__Tetragenococcus	s__osmophilus	kraken2_std
128944	36.8847	8.30697	2.48342	3.34497	0.000822916	0.0118608	d__Bacteria	p__Firmicutes	c__Bacilli	o__Lactobacillales	f__Aerococcaceae	g__Aerococcus	s__urinaehominis	kraken2_std
2483110	26.1795	7.8127	2.47726	3.15377	0.00161177	0.0179654	d__Bacteria	p__Firmicutes	c__Clostridia	o__Clostridiales	f__Clostridiaceae	g__Clostridium	s__sp. JN-1	kraken2_std
332101	28.7685	7.94853	2.47662	3.20943	0.00132998	0.0156418	d__Bacteria	p__Firmicutes	c__Clostridia	o__Clostridiales	f__Clostridiaceae	g__Clostridium	s__drakei	kraken2_std
1492	18.2531	7.29307	2.49119	2.92754	0.00341652	0.0300972	d__Bacteria	p__Firmicutes	c__Clostridia	o__Clostridiales	f__Clostridiaceae	g__Clostridium	s__butyricum	kraken2_std
1501	18.9942	6.61708	2.33576	2.83295	0.00461208	0.0357641	d__Bacteria	p__Firmicutes	c__Clostridia	o__Clostridiales	f__Clostridiaceae	g__Clostridium	s__pasteurianum	kraken2_std
1520	16.4583	7.14365	2.46537	2.8976	0.00376031	0.0321208	d__Bacteria	p__Firmicutes	c__Clostridia	o__Clostridiales	f__Clostridiaceae	g__Clostridium	s__beijerinckii	kraken2_std
154046	36.392	8.28763	2.48607	3.33363	0.000857208	0.0118951	d__Bacteria	p__Firmicutes	c__Clostridia	o__Clostridiales	f__Clostridiaceae	g__Hungatella	s__hathewayi	kraken2_std
33039	43.6509	8.54998	2.30095	3.71585	0.000202519	0.00902217	d__Bacteria	p__Firmicutes	c__Clostridia	o__Clostridiales	f__Lachnospiraceae	g__Blautia	s__[Ruminococcus] torques	kraken2_std
863643	37.3295	8.32443	2.25757	3.68735	0.000226606	0.00902217	d__Bacteria	p__Firmicutes	c__Clostridia	o__Clostridiales	f__Peptococcaceae	g__Thermincola	s__potens	kraken2_std
233055	30.8546	8.04954	2.47561	3.25153	0.00114784	0.0139677	d__Bacteria	p__Firmicutes	c__Clostridia	o__Clostridiales	f__Peptococcaceae	g__Desulfitobacterium	s__dichloroeliminans	kraken2_std
1517	37.1555	8.3175	2.48075	3.35282	0.000799932	0.0118608	d__Bacteria	p__Firmicutes	c__Clostridia	o__Thermoanaerobacterales	f__Thermoanaerobacterales Family III. Incertae Sedis	g__Thermoanaerobacterium	s__thermosaccharolyticum	kraken2_std
1547	10.9822	6.56093	2.45367	2.67392	0.00749706	0.0499107	d__Bacteria	p__Firmicutes	c__Erysipelotrichia	o__Erysipelotrichales	f__Erysipelotrichaceae	g__Erysipelatoclostridium	s__ramosum	kraken2_std
99598	28.9541	7.9579	2.48035	3.20838	0.00133486	0.0156418	d__Bacteria	p__Cyanobacteria		o__Nostocales	f__Calotrichaceae	g__Calothrix	s__sp. PCC 7507	kraken2_std
2546366	31.7349	8.09013	2.47701	3.26609	0.00109044	0.0136529	d__Bacteria	p__Cyanobacteria		o__Chroococcales	f__Aphanothecaceae	g__Rippkaea	s__orientalis	kraken2_std
395961	14.8435	6.99486	2.45932	2.84422	0.00445198	0.0350785	d__Bacteria	p__Cyanobacteria		o__Oscillatoriales	f__Cyanothecaceae	g__Cyanothece	s__sp. PCC 7425	kraken2_std
1188228	15.8399	7.0887	2.47645	2.86244	0.00420391	0.0343069	d__Bacteria	p__Cyanobacteria		o__Gloeoemargaritales	f__Gloeomargaritaceae	g__Gloeomargarita	s__lithophora	kraken2_std
1719	21.1417	7.5049	2.51204	2.98757	0.00281202	0.0257018	d__Bacteria	p__Actinobacteria	c__Actinobacteria	o__Corynebacteriales	f__Corynebacteriaceae	g__Corynebacterium	s__pseudotuberculosis	kraken2_std
120962	22.7378	7.60961	2.47062	3.08004	0.00206976	0.0206727	d__Bacteria	p__Chloroflexi	c__Chloroflexia	o__Chloroflexales	f__Roseiflexaceae	g__Roseiflexus	s__castenholzii	kraken2_std
9	49.0979	5.93165	2.01427	2.94482	0.00323145	0.0289564	d__Bacteria	p__Proteobacteria	c__Gammaproteobacteria	o__Enterobacterales	f__Erwiniaceae	g__Buchnera	s__aphidicola	kraken2_std
1922217	35.5092	7.52467	2.14975	3.50025	0.00046482	0.0118608	d__Bacteria	p__Proteobacteria	c__Gammaproteobacteria	o__Enterobacterales	f__Erwiniaceae	g__Erwinia	s__Candidatus Erwinia haradaeae	kraken2_std
564	20.3847	6.71971	2.33995	2.87173	0.00408236	0.0339207	d__Bacteria	p__Proteobacteria	c__Gammaproteobacteria	o__Enterobacterales	f__Enterobacteriaceae	g__Escherichia	s__fergusonii	kraken2_std
638	39.9909	8.42355	2.48232	3.39342	0.000690258	0.0118608	d__Bacteria	p__Proteobacteria	c__Gammaproteobacteria	o__Enterobacterales	f__Morganellaceae	g__Arsenophonus	s__nasoniae	kraken2_std
738	10.7784	6.53362	2.45055	2.66619	0.00767166	0.0499107	d__Bacteria	p__Proteobacteria	c__Gammaproteobacteria	o__Pasteurellales	f__Pasteurellaceae	g__Glaesserella	s__parasuis	kraken2_std
70864	24.9646	7.74381	2.48845	3.11189	0.00185891	0.0195266	d__Bacteria	p__Proteobacteria	c__Gammaproteobacteria	o__Alteromonadales	f__Shewanellaceae	g__Shewanella	s__pealeana	kraken2_std
1763536	8.06808	6.11811	2.29576	2.66497	0.00769957	0.0499107	d__Bacteria	p__Proteobacteria	c__Gammaproteobacteria	o__Alteromonadales	f__Colwelliaceae	g__Thalassotalea	s__crassostreae	kraken2_std
1306787	24.3231	7.70681	2.47922	3.10856	0.00188002	0.0195266	d__Bacteria	p__Proteobacteria	c__Gammaproteobacteria	o__Oceanospirillales	f__Alcanivoracaceae	g__Alcanivorax	s__pacificus	kraken2_std
2545632	47.1507	8.66124	2.24733	3.85401	0.000116199	0.00746414	d__Bacteria	p__Proteobacteria	c__Gammaproteobacteria	o__Chromatiales	f__Chromatiaceae	g__Rheinheimera	s__sp. D18	kraken2_std
708186	20.434	7.45564	2.47004	3.01843	0.00254089	0.0241914	d__Bacteria	p__Proteobacteria	c__Epsilonproteobacteria	o__Campylobacterales	f__Arcobacteraceae	g__Aliarcobacter	s__trophiarum	kraken2_std
28200	20.9763	7.49338	2.4816	3.01958	0.00253124	0.0241914	d__Bacteria	p__Proteobacteria	c__Epsilonproteobacteria	o__Campylobacterales	f__Arcobacteraceae	g__Aliarcobacter	s__skirrowii	kraken2_std
197482	43.4649	8.54366	2.48807	3.43385	0.000595069	0.0118608	d__Bacteria	p__Proteobacteria	c__Epsilonproteobacteria	o__Campylobacterales	f__Arcobacteraceae	g__Malaciobacter	s__halophilus	kraken2_std
873191	17.9768	7.27114	2.5263	2.87818	0.00399977	0.0338499	d__Bacteria	p__Proteobacteria	c__Epsilonproteobacteria	o__Campylobacterales	f__Arcobacteraceae	g__Arcobacter	s__defluvii	kraken2_std
206	16.6335	6.42431	2.33139	2.75557	0.005859	0.042501	d__Bacteria	p__Proteobacteria	c__Epsilonproteobacteria	o__Campylobacterales	f__Campylobacteraceae	g__Campylobacter	s__sputorum	kraken2_std
45663	12.4769	6.74484	2.46094	2.74076	0.00612976	0.0437703	d__Bacteria	p__Proteobacteria	c__Deltaproteobacteria	o__Desulfovibrionales	f__Desulfohalobiaceae	g__Desulfohalobium	s__retbaense	kraken2_std
19	25.9193	7.79827	2.47752	3.14761	0.00164611	0.018127	d__Bacteria	p__Proteobacteria	c__Deltaproteobacteria	o__Desulfuromonadales	f__Desulfuromonadaceae	g__Pelobacter	s__carbinolicus	kraken2_std
571256	40.456	8.4402	2.48442	3.39725	0.000680659	0.0118608	d__Bacteria	p__Proteobacteria	c__Alphaproteobacteria	o__Hyphomicrobiales	f__Brucellaceae	g__Brucella	s__pituitosa	kraken2_std
955	15.4603	7.05401	2.53796	2.7794	0.00544589	0.0398204	d__Bacteria	p__Proteobacteria	c__Alphaproteobacteria	o__Rickettsiales	f__Anaplasmataceae	g__Wolbachia	s__pipientis	kraken2_std
1977865	39.0579	8.38948	2.48117	3.38127	0.000721522	0.0118608	d__Bacteria	p__Proteobacteria	c__Alphaproteobacteria	o__Pelagibacterales	f__Pelagibacteraceae	g__Candidatus Pelagibacter	s__Candidatus Pelagibacter sp. RS40	kraken2_std
2571749	27.5676	7.88718	2.47012	3.19304	0.00140784	0.0160846	d__Bacteria	p__Proteobacteria	c__Alphaproteobacteria	o__Sphingomonadales	f__Sphingomonadaceae	g__Novosphingobium	s__sp. EMRT-2	kraken2_std
643674	26.8732	7.8504	2.47052	3.17762	0.00148487	0.0167552	d__Bacteria	p__Proteobacteria	c__Betaproteobacteria	o__Burkholderiales	f__Alcaligenaceae	g__Paenalcaligenes	s__hominis	kraken2_std
1331258	274.635	11.2027	2.48032	4.51664	6.28277e-06	0.000574245	d__Bacteria	p__Proteobacteria	c__Betaproteobacteria	o__Burkholderiales	f__Alcaligenaceae	g__Bordetella	s__pseudohinzii	kraken2_std
518	80.4513	23.8143	3.38377	7.03779	1.9531e-12	1.62147e-09	d__Bacteria	p__Proteobacteria	c__Betaproteobacteria	o__Burkholderiales	f__Alcaligenaceae	g__Bordetella	s__bronchiseptica	kraken2_std
2661583	42.8088	8.52177	2.48674	3.42688	0.000610558	0.0118608	d__Bacteria	p__Proteobacteria	c__Betaproteobacteria	o__Burkholderiales	f__Burkholderiaceae	g__Candidatus Profftella	s__armatura (Diaphorina cf. continua)	kraken2_std
2588536	12.5025	6.7476	2.46878	2.73317	0.00627274	0.044444	d__Bacteria	p__Proteobacteria	c__Betaproteobacteria	o__Nitrosomonadales	f__Methylophilaceae	g__Candidatus Methylopumilus	s__Candidatus Methylopumilus universalis	kraken2_std
1888915	22.4618	7.59164	2.46385	3.08121	0.00206161	0.0206727	d__Bacteria	p__Bacteroidetes	c__Flavobacteriia	o__Flavobacteriales	f__Flavobacteriaceae	g__Polaribacter	s__haliotis	kraken2_std
2686362	15.5113	7.05864	2.47708	2.84958	0.00437772	0.0350573	d__Bacteria	p__Bacteroidetes	c__Flavobacteriia	o__Flavobacteriales	f__Flavobacteriaceae	g__Cellulophaga	s__sp. L1A9	kraken2_std
930802	16.7825	7.17189	2.46315	2.91167	0.00359499	0.0309983	d__Bacteria	p__Bacteroidetes	c__Flavobacteriia	o__Flavobacteriales	f__Flavobacteriaceae	g__Nonlabens	s__Nonlabens marinus	kraken2_std
1653831	42.0564	6.03201	2.01859	2.98823	0.002806	0.0257018	d__Bacteria	p__Bacteroidetes	c__Flavobacteriia	o__Flavobacteriales	f__Blattabacteriaceae	g__Blattabacterium	s__cuenoti	kraken2_std
254	12.4751	21.2915	3.38595	6.28817	3.21232e-10	6.34431e-08	d__Bacteria	p__Bacteroidetes	c__Flavobacteriia	o__Flavobacteriales	f__Flavobacteriaceae	g__Chryseobacterium	s__indoltheticum	kraken2_std
821	25.3519	7.03457	2.56359	2.74403	0.00606892	0.0436771	d__Bacteria	p__Bacteroidetes	c__Bacteroidia	o__Bacteroidales		g__Phocaeicola	s__Phocaeicola vulgatus	kraken2_std
2033437	8.10974	6.12557	2.27792	2.6891	0.0071645	0.0488683	d__Bacteria	p__Bacteroidetes	c__Chitinophagia	o__Chitinophagales	f__Chitinophagaceae	g__Chitinophaga	s__sp. MD30	kraken2_std
146919	29.8341	7.27219	2.34265	3.10426	0.00190755	0.0195899	d__Bacteria	p__Bacteroidetes	c__Bacteroidia	o__Bacteroidetes Order II. Incertae sedis	f__Rhodothermaceae	g__Salinibacter	s__ruber	kraken2_std
83557	35.5473	8.25365	2.4793	3.32902	0.000871522	0.0118951	d__Bacteria	p__Chlamydiae	c__Chlamydiia	o__Chlamydiales	f__Chlamydiaceae	g__Chlamydia	s__caviae	kraken2_std
2527964	12.6144	6.76096	2.48177	2.72425	0.00644486	0.0449664	d__Bacteria	p__Planctomycetes	c__Planctomycetia	o__Planctomycetales	f__Planctomycetaceae	g__Gimesia	s__aquarii	kraken2_std
2527976	8.56591	6.20453	2.31962	2.67481	0.00747725	0.0499107	d__Bacteria	p__Planctomycetes	c__Planctomycetia	o__Planctomycetales	f__Planctomycetaceae	g__Gimesia	s__Gimesia fumaroli	kraken2_std
851	32.3526	7.38998	2.15399	3.43083	0.000601731	0.0118608	d__Bacteria	p__Fusobacteria	c__Fusobacteriia	o__Fusobacteriales	f__Fusobacteriaceae	g__Fusobacterium	s__nucleatum	kraken2_std
52584	19.3201	7.37485	2.47483	2.97994	0.00288308	0.0260905	d__Bacteria	p__Spirochaetes	c__Spirochaetia	o__Brachyspirales	f__Brachyspiraceae	g__Brachyspira	s__pilosicoli	kraken2_std
64160	38.2023	8.35759	2.48618	3.36162	0.000774872	0.0118608	d__Bacteria	p__Aquificae	c__Aquificae	o__Desulfurobacteriales	f__Desulfurobacteriaceae	g__Desulfurobacterium	s__thermolithotrophum	kraken2_std
165179	65.3427	23.5318	3.38387	6.95411	3.54807e-12	1.62147e-09	d__Bacteria	p__Bacteroidetes	c__Bacteroidia	o__Bacteroidales	f__Prevotellaceae	g__Prevotella	s__copri	kraken2_std
47678	12.1302	21.2512	3.38603	6.27615	3.47063e-10	6.34431e-08	d__Bacteria	p__Bacteroidetes	c__Bacteroidia	o__Bacteroidales	f__Bacteroidaceae	g__Bacteroides	s__caccae	kraken2_std
437897	7.89605	20.6714	3.38746	6.10232	1.04538e-09	1.36497e-07	d__Bacteria	p__Firmicutes	c__Negativicutes	o__Selenomonadales	f__Selenomonadaceae	g__Megamonas	s__funiformis	kraken2_std
174	417.851	-12.1737	3.38349	-3.59798	0.000320704	0.0108564	d__Bacteria	p__Spirochaetes	c__Spirochaetia		f__Leptospiraceae	g__Leptospira	s__borgpetersenii	kraken2_std
28304	18.3703	-21.7717	3.38602	-6.42988	1.27708e-10	3.89084e-08	d__Viruses			o__Herpesvirales	f__Herpesviridae	g__Muromegalovirus	s__Murid betaherpesvirus 2	kraken2_std
173	8592.12	-30	3.38337	-8.86689	7.52198e-19	1.58714e-16	d__Bacteria	p__Spirochaetes	c__Spirochaetia		f__Leptospiraceae	g__Leptospira	s__interrogans	kraken2_mini
28903	101.851	9.8458	2.69425	3.65438	0.000257809	0.00679971	d__Bacteria	p__Tenericutes	c__Mollicutes	o__Mycoplasmatales	f__Mycoplasmataceae	g__Mycoplasma	s__bovis	kraken2_mini
171284	68.3403	9.27026	2.68156	3.45705	0.000546133	0.0128038	d__Bacteria	p__Tenericutes	c__Mollicutes	o__Mycoplasmatales	f__Mycoplasmataceae	g__Mycoplasma	s__cynos	kraken2_mini
45362	56.4492	8.99459	2.68059	3.35546	0.000792341	0.0167184	d__Bacteria	p__Tenericutes	c__Mollicutes	o__Mycoplasmatales	f__Mycoplasmataceae	g__Mycoplasma	s__bovoculi	kraken2_mini
2107	41.3367	8.54535	2.33619	3.65782	0.000254372	0.00679971	d__Bacteria	p__Tenericutes	c__Mollicutes	o__Mycoplasmatales	f__Mycoplasmataceae	g__Mycoplasma	s__pulmonis	kraken2_mini
86660	25.8275	7.86723	2.67874	2.93692	0.00331492	0.0466298	d__Bacteria	p__Tenericutes	c__Mollicutes	o__Mycoplasmatales	f__Mycoplasmataceae	g__Mycoplasma	s__dispar	kraken2_mini
2128	24.9248	7.81584	2.65958	2.93875	0.00329539	0.0466298	d__Bacteria	p__Tenericutes	c__Mollicutes	o__Mycoplasmatales	f__Mycoplasmataceae	g__Mycoplasma	s__flocculare	kraken2_mini
1749074	27.8289	7.97465	2.65468	3.004	0.00266459	0.0466298	d__Bacteria	p__Tenericutes	c__Mollicutes	o__Mycoplasmatales	f__Mycoplasmataceae	g__Mycoplasma	s__sp. (ex Biomphalaria glabrata)	kraken2_mini
2094	24.407	7.78542	2.65038	2.93747	0.00330901	0.0466298	d__Bacteria	p__Tenericutes	c__Mollicutes	o__Mycoplasmatales	f__Mycoplasmataceae	g__Mycoplasma	s__arginini	kraken2_mini
1137095	42.5942	7.86172	2.51161	3.13015	0.00174714	0.0335134	d__Bacteria	p__Cyanobacteria		o__Nostocales	f__Scytonemataceae	g__Scytonema	s__Scytonema sp. HK-05	kraken2_mini
1331258	232.565	11.0369	2.61081	4.22738	2.36427e-05	0.000831436	d__Bacteria	p__Proteobacteria	c__Betaproteobacteria	o__Burkholderiales	f__Alcaligenaceae	g__Bordetella	s__pseudohinzii	kraken2_mini
821	26.0185	22.3598	3.18311	7.0245	2.14827e-12	1.51095e-10	d__Bacteria	p__Bacteroidetes	c__Bacteroidia	o__Bacteroidales		g__Phocaeicola	s__Phocaeicola vulgatus	kraken2_mini
28116	9.19395	20.9535	3.38064	6.19809	5.71539e-10	2.41189e-08	d__Bacteria	p__Bacteroidetes	c__Bacteroidia	o__Bacteroidales	f__Bacteroidaceae	g__Bacteroides	s__ovatus	kraken2_mini
47678	13.4761	21.4652	3.38587	6.33964	2.30307e-10	1.21487e-08	d__Bacteria	p__Bacteroidetes	c__Bacteroidia	o__Bacteroidales	f__Bacteroidaceae	g__Bacteroides	s__caccae	kraken2_mini
174	326.788	-25.652	3.38351	-7.58147	3.41665e-14	3.60456e-12	d__Bacteria	p__Spirochaetes	c__Spirochaetia		f__Leptospiraceae	g__Leptospira	s__borgpetersenii	kraken2_mini
2546360	31.9565	5.29221	1.98831	2.66166	0.00777558	0.0332473	d__Bacteria	p__Cyanobacteria		o__Chroococcales	f__Aphanothecaceae	g__Crocosphaera	s__subtropica	kraken2_cus
210	45.7542	5.82059	1.94353	2.99486	0.00274569	0.0162127	d__Bacteria	p__Proteobacteria	c__Epsilonproteobacteria	o__Campylobacterales	f__Helicobacteraceae	g__Helicobacter	s__pylori	kraken2_cus
173	4906.9	-29.5783	3.38338	-8.74224	2.28535e-18	1.41692e-15	d__Bacteria	p__Spirochaetes	c__Spirochaetia		f__Leptospiraceae	g__Leptospira	s__interrogans	kraken2_cus
754517	106.582	9.82995	2.5396	3.87067	0.000108537	0.00395841	d__Bacteria	p__Tenericutes	c__Mollicutes	o__Mycoplasmatales	f__Mycoplasmataceae	g__Mycoplasma	s__sp. Phocoena C-264-GEN	kraken2_cus
2683967	81.8882	9.44978	2.52778	3.73838	0.000185213	0.00546818	d__Bacteria	p__Tenericutes	c__Mollicutes	o__Mycoplasmatales	f__Mycoplasmataceae	g__Mycoplasma	s__sp. NEAQ87857	kraken2_cus
2725994	73.7965	9.29969	2.51826	3.6929	0.000221707	0.0060413	d__Bacteria	p__Tenericutes	c__Mollicutes	o__Mycoplasmatales	f__Mycoplasmataceae	g__Mycoplasma	s__sp. 1654_15	kraken2_cus
754514	55.9892	8.90144	2.516	3.53793	0.000403271	0.00806542	d__Bacteria	p__Tenericutes	c__Mollicutes	o__Mycoplasmatales	f__Mycoplasmataceae	g__Mycoplasma	s__Mycoplasma sp. Mirounga ES2805-ORL	kraken2_cus
754515	53.7148	8.84162	2.51579	3.51445	0.000440662	0.00812869	d__Bacteria	p__Tenericutes	c__Mollicutes	o__Mycoplasmatales	f__Mycoplasmataceae	g__Mycoplasma	s__sp. Mirounga ES2806-GEN	kraken2_cus
2801918	41.1696	8.45807	2.50849	3.37178	0.000746831	0.00867112	d__Bacteria	p__Tenericutes	c__Mollicutes	o__Mycoplasmatales	f__Mycoplasmataceae	g__Mycoplasma	s__sp. E35C	kraken2_cus
353851	38.7093	8.36932	2.3085	3.62544	0.000288466	0.00607363	d__Bacteria	p__Tenericutes	c__Mollicutes	o__Mycoplasmatales	f__Mycoplasmataceae	g__Mycoplasma	s__sp. Ms02	kraken2_cus
754516	17.4874	7.22385	2.49563	2.8946	0.00379636	0.0212049	d__Bacteria	p__Tenericutes	c__Mollicutes	o__Mycoplasmatales	f__Mycoplasmataceae	g__Mycoplasma	s__sp. Mirounga ES2806-NAS	kraken2_cus
1749074	15.0408	7.00611	2.47139	2.83489	0.00458413	0.0233271	d__Bacteria	p__Tenericutes	c__Mollicutes	o__Mycoplasmatales	f__Mycoplasmataceae	g__Mycoplasma	s__sp. (ex Biomphalaria glabrata)	kraken2_cus
2120	178.596	10.5746	2.55241	4.14298	3.42827e-05	0.00132845	d__Bacteria	p__Tenericutes	c__Mollicutes	o__Mycoplasmatales	f__Mycoplasmataceae	g__Mycoplasma	s__neurolyticum	kraken2_cus
2098	100.735	9.74855	2.53362	3.84767	0.000119247	0.00410738	d__Bacteria	p__Tenericutes	c__Mollicutes	o__Mycoplasmatales	f__Mycoplasmataceae	g__Mycoplasma	s__hominis	kraken2_cus
45362	81.9248	8.72636	2.40182	3.63323	0.000279894	0.00607363	d__Bacteria	p__Tenericutes	c__Mollicutes	o__Mycoplasmatales	f__Mycoplasmataceae	g__Mycoplasma	s__bovoculi	kraken2_cus
45363	67.8	9.17747	2.5162	3.64735	0.000264959	0.00607363	d__Bacteria	p__Tenericutes	c__Mollicutes	o__Mycoplasmatales	f__Mycoplasmataceae	g__Mycoplasma	s__alkalescens	kraken2_cus
86660	53.4806	8.83533	2.51619	3.51139	0.000445767	0.00812869	d__Bacteria	p__Tenericutes	c__Mollicutes	o__Mycoplasmatales	f__Mycoplasmataceae	g__Mycoplasma	s__dispar	kraken2_cus
45361	43.8181	8.54794	2.50386	3.4139	0.000640396	0.00867112	d__Bacteria	p__Tenericutes	c__Mollicutes	o__Mycoplasmatales	f__Mycoplasmataceae	g__Mycoplasma	s__conjunctivae	kraken2_cus
2099	45.9402	8.61612	2.50549	3.43889	0.000584096	0.00867112	d__Bacteria	p__Tenericutes	c__Mollicutes	o__Mycoplasmatales	f__Mycoplasmataceae	g__Mycoplasma	s__hyopneumoniae	kraken2_cus
50052	41.8768	8.4826	2.50641	3.38436	0.000713437	0.00867112	d__Bacteria	p__Tenericutes	c__Mollicutes	o__Mycoplasmatales	f__Mycoplasmataceae	g__Mycoplasma	s__crocodyli	kraken2_cus
2097	39.1483	8.38546	2.50482	3.34773	0.000814762	0.00867112	d__Bacteria	p__Tenericutes	c__Mollicutes	o__Mycoplasmatales	f__Mycoplasmataceae	g__Mycoplasma	s__genitalium	kraken2_cus
92401	34.6456	8.20926	2.4945	3.29094	0.000998516	0.008844	d__Bacteria	p__Tenericutes	c__Mollicutes	o__Mycoplasmatales	f__Mycoplasmataceae	g__Mycoplasma	s__cloacale	kraken2_cus
29554	38.4342	8.35888	2.50138	3.3417	0.000832668	0.00867112	d__Bacteria	p__Tenericutes	c__Mollicutes	o__Mycoplasmatales	f__Mycoplasmataceae	g__Mycoplasma	s__canadense	kraken2_cus
29559	36.5496	8.28637	2.49861	3.31639	0.000911878	0.00867112	d__Bacteria	p__Tenericutes	c__Mollicutes	o__Mycoplasmatales	f__Mycoplasmataceae	g__Mycoplasma	s__hyosynoviae	kraken2_cus
538220	11.4437	20.667	3.38617	6.10336	1.03861e-09	4.97255e-08	d__Bacteria	p__Tenericutes	c__Mollicutes	o__Mycoplasmatales	f__Mycoplasmataceae	g__Mycoplasma	s__struthionis	kraken2_cus
2124	33.9985	8.18201	2.4947	3.27976	0.00103895	0.00895329	d__Bacteria	p__Tenericutes	c__Mollicutes	o__Mycoplasmatales	f__Mycoplasmataceae	g__Mycoplasma	s__salivarium	kraken2_cus
92400	27.8371	7.89368	2.48459	3.17706	0.00148778	0.0104821	d__Bacteria	p__Tenericutes	c__Mollicutes	o__Mycoplasmatales	f__Mycoplasmataceae	g__Mycoplasma	s__anseris	kraken2_cus
2128	25.9984	7.7951	2.48178	3.14094	0.00168408	0.0116015	d__Bacteria	p__Tenericutes	c__Mollicutes	o__Mycoplasmatales	f__Mycoplasmataceae	g__Mycoplasma	s__flocculare	kraken2_cus
2095	7.83264	6.06758	2.50448	2.42269	0.015406	0.0482411	d__Bacteria	p__Tenericutes	c__Mollicutes	o__Mycoplasmatales	f__Mycoplasmataceae	g__Mycoplasma	s__capricolum	kraken2_cus
2118	15.6796	7.06651	2.49991	2.8267	0.00470303	0.0233271	d__Bacteria	p__Tenericutes	c__Mollicutes	o__Mycoplasmatales	f__Mycoplasmataceae	g__Mycoplasma	s__mobile	kraken2_cus
2111	15.281	7.02924	2.4818	2.83231	0.00462129	0.0233271	d__Bacteria	p__Tenericutes	c__Mollicutes	o__Mycoplasmatales	f__Mycoplasmataceae	g__Mycoplasma	s__arthritidis	kraken2_cus
2100	12.2259	6.70811	2.4905	2.69348	0.00707099	0.0304445	d__Bacteria	p__Tenericutes	c__Mollicutes	o__Mycoplasmatales	f__Mycoplasmataceae	g__Mycoplasma	s__hyorhinis	kraken2_cus
2096	9.71358	6.37709	2.48644	2.56475	0.010325	0.0407738	d__Bacteria	p__Tenericutes	c__Mollicutes	o__Mycoplasmatales	f__Mycoplasmataceae	g__Mycoplasma	s__gallisepticum	kraken2_cus
29501	7.41484	5.98943	2.32794	2.57284	0.0100867	0.0406086	d__Bacteria	p__Tenericutes	c__Mollicutes	o__Mycoplasmatales	f__Mycoplasmataceae	g__Mycoplasma	s__haemofelis	kraken2_cus
2121	16.5453	7.1428	2.59865	2.74866	0.00598385	0.0270802	d__Bacteria	p__Tenericutes	c__Mollicutes	o__Mycoplasmatales	f__Mycoplasmataceae	g__Mycoplasma	s__orale	kraken2_cus
2107	158.092	10.3987	2.22275	4.67832	2.89233e-06	0.000128089	d__Bacteria	p__Tenericutes	c__Mollicutes	o__Mycoplasmatales	f__Mycoplasmataceae	g__Mycoplasma	s__pulmonis	kraken2_cus
114885	95.3438	9.66922	2.53384	3.81604	0.00013561	0.00442518	d__Bacteria	p__Tenericutes	c__Mollicutes	o__Mycoplasmatales	f__Mycoplasmataceae	g__Mycoplasma	s__maculosum	kraken2_cus
171282	82.9503	8.7443	2.39214	3.65543	0.00025675	0.00607363	d__Bacteria	p__Tenericutes	c__Mollicutes	o__Mycoplasmatales	f__Mycoplasmataceae	g__Mycoplasma	s__columborale	kraken2_cus
2110	66.8467	9.15705	2.51967	3.63422	0.000278823	0.00607363	d__Bacteria	p__Tenericutes	c__Mollicutes	o__Mycoplasmatales	f__Mycoplasmataceae	g__Mycoplasma	s__agalactiae	kraken2_cus
29561	53.1889	8.10178	2.37521	3.41098	0.000647302	0.00867112	d__Bacteria	p__Tenericutes	c__Mollicutes	o__Mycoplasmatales	f__Mycoplasmataceae	g__Mycoplasma	s__meleagridis	kraken2_cus
76629	39.7302	8.40676	2.50691	3.35343	0.000798162	0.00867112	d__Bacteria	p__Tenericutes	c__Mollicutes	o__Mycoplasmatales	f__Mycoplasmataceae	g__Mycoplasma	s__gallopavonis	kraken2_cus
171284	38.6656	8.36751	2.49763	3.35017	0.000807606	0.00867112	d__Bacteria	p__Tenericutes	c__Mollicutes	o__Mycoplasmatales	f__Mycoplasmataceae	g__Mycoplasma	s__cynos	kraken2_cus
28903	34.5424	8.20499	2.50484	3.27565	0.00105418	0.00895329	d__Bacteria	p__Tenericutes	c__Mollicutes	o__Mycoplasmatales	f__Mycoplasmataceae	g__Mycoplasma	s__bovis	kraken2_cus
114881	35.9204	8.26134	2.49659	3.30905	0.000936138	0.00867112	d__Bacteria	p__Tenericutes	c__Mollicutes	o__Mycoplasmatales	f__Mycoplasmataceae	g__Mycoplasma	s__columbinum	kraken2_cus
171285	34.0442	8.18399	2.49637	3.27836	0.00104412	0.00895329	d__Bacteria	p__Tenericutes	c__Mollicutes	o__Mycoplasmatales	f__Mycoplasmataceae	g__Mycoplasma	s__glycophilum	kraken2_cus
2109	25.6858	7.77803	2.52083	3.08551	0.00203206	0.0131757	d__Bacteria	p__Tenericutes	c__Mollicutes	o__Mycoplasmatales	f__Mycoplasmataceae	g__Mycoplasma	s__synoviae	kraken2_cus
114880	15.8055	7.07807	2.48741	2.84556	0.0044334	0.0229059	d__Bacteria	p__Tenericutes	c__Mollicutes	o__Mycoplasmatales	f__Mycoplasmataceae	g__Mycoplasma	s__columbinasale	kraken2_cus
29556	7.79464	6.06126	2.31749	2.61544	0.00891127	0.0363574	d__Bacteria	p__Tenericutes	c__Mollicutes	o__Mycoplasmatales	f__Mycoplasmataceae	g__Mycoplasma	s__gallinaceum	kraken2_cus
142650	9.71511	6.37665	2.47007	2.58156	0.00983547	0.0398562	d__Bacteria	p__Tenericutes	c__Mollicutes	o__Mycoplasmatales	f__Mycoplasmataceae	g__Mycoplasma	s__phocirhinis	kraken2_cus
2112	7.94886	6.08839	2.52609	2.4102	0.0159439	0.0484497	d__Bacteria	p__Tenericutes	c__Mollicutes	o__Mycoplasmatales	f__Mycoplasmataceae	g__Mycoplasma	s__bovigenitalium	kraken2_cus
2130	36.7088	8.29267	2.49988	3.31722	0.000909164	0.00867112	d__Bacteria	p__Tenericutes	c__Mollicutes	o__Mycoplasmatales	f__Mycoplasmataceae	g__Ureaplasma	s__urealyticum	kraken2_cus
2792084	30.8904	8.04391	2.49877	3.21915	0.00128572	0.0096042	d__Bacteria	p__Tenericutes	c__Mollicutes	o__Entomoplasmatales	f__Spiroplasmataceae	g__Spiroplasma	s__endosymbiont of 'Nebria riversi'	kraken2_cus
216963	12.9365	6.78987	2.51166	2.70334	0.00686459	0.0299721	d__Bacteria	p__Tenericutes	c__Mollicutes	o__Entomoplasmatales	f__Spiroplasmataceae	g__Spiroplasma	s__sp. TIUS-1	kraken2_cus
216946	41.2262	8.46003	2.50345	3.37935	0.000726585	0.00867112	d__Bacteria	p__Tenericutes	c__Mollicutes	o__Entomoplasmatales	f__Spiroplasmataceae	g__Spiroplasma	s__turonicum	kraken2_cus
216936	25.353	7.75928	2.29905	3.37499	0.000738191	0.00867112	d__Bacteria	p__Tenericutes	c__Mollicutes	o__Entomoplasmatales	f__Spiroplasmataceae	g__Spiroplasma	s__diminutum	kraken2_cus
216944	19.5571	7.38495	2.48344	2.97368	0.00294255	0.0170503	d__Bacteria	p__Tenericutes	c__Mollicutes	o__Entomoplasmatales	f__Spiroplasmataceae	g__Spiroplasma	s__sabaudiense	kraken2_cus
216932	14.6617	6.96983	2.49342	2.79529	0.00518534	0.0247301	d__Bacteria	p__Tenericutes	c__Mollicutes	o__Entomoplasmatales	f__Spiroplasmataceae	g__Spiroplasma	s__chinense	kraken2_cus
2136	9.77061	6.38555	2.58188	2.47322	0.0133901	0.0466395	d__Bacteria	p__Tenericutes	c__Mollicutes	o__Entomoplasmatales	f__Spiroplasmataceae	g__Spiroplasma	s__monobiae	kraken2_cus
216937	8.37933	6.16451	2.50636	2.45955	0.0139113	0.0474743	d__Bacteria	p__Tenericutes	c__Mollicutes	o__Entomoplasmatales	f__Spiroplasmataceae	g__Spiroplasma	s__floricola	kraken2_cus
2151	37.4422	8.3212	2.4985	3.33048	0.000866975	0.00867112	d__Bacteria	p__Tenericutes	c__Mollicutes	o__Entomoplasmatales	f__Entomoplasmataceae	g__Mesoplasma	s__florum	kraken2_cus
138853	41.3853	8.46554	2.5004	3.38568	0.000710029	0.00867112	d__Bacteria	p__Tenericutes	c__Mollicutes	o__Entomoplasmatales	f__Entomoplasmataceae	g__Mesoplasma	s__lactucae	kraken2_cus
216427	9.49896	6.34474	2.47237	2.56626	0.0102801	0.0407738	d__Bacteria	p__Tenericutes	c__Mollicutes	o__Entomoplasmatales	f__Entomoplasmataceae	g__Mesoplasma	s__chauliocola	kraken2_cus
219745	10.8918	6.54138	2.47026	2.64805	0.00809576	0.0342205	d__Bacteria	p__Tenericutes	c__Mollicutes	o__Entomoplasmatales	f__Entomoplasmataceae	g__Mesoplasma	s__tabanidae	kraken2_cus
81459	33.3169	8.15283	2.49496	3.26772	0.00108417	0.00908362	d__Bacteria	p__Tenericutes	c__Mollicutes	o__Entomoplasmatales	f__Entomoplasmataceae	g__Entomoplasma	s__melaleucae	kraken2_cus
215578	8.98778	6.26515	2.49186	2.51425	0.0119286	0.044191	d__Bacteria	p__Tenericutes	c__Mollicutes	o__Entomoplasmatales	f__Entomoplasmataceae	g__Entomoplasma	s__somnilux	kraken2_cus
61635	19.3665	7.37064	2.47481	2.97827	0.00289879	0.0169552	d__Bacteria	p__Tenericutes	c__Mollicutes	o__Acholeplasmatales	f__Acholeplasmataceae	g__Acholeplasma	s__brassicae	kraken2_cus
29552	9.17735	6.29565	2.50345	2.51479	0.0119103	0.044191	d__Bacteria	p__Tenericutes	c__Mollicutes	o__Acholeplasmatales	f__Acholeplasmataceae	g__Acholeplasma	s__axanthum	kraken2_cus
2116	44.4384	8.56821	2.5073	3.4173	0.000632447	0.00867112	d__Bacteria	p__Tenericutes		o__Mycoplasmoidales	f__Mycoplasmoidaceae	g__Malacoplasma	s__Mycoplasma iowae	kraken2_cus
1541959	37.4337	8.32089	2.50114	3.32684	0.000878354	0.00867112	d__Bacteria	p__Tenericutes				g__Candidatus Izimaplasma	s__Candidatus Izimaplasma sp. HR1	kraken2_cus
1428	20.6147	7.46085	2.49012	2.99617	0.0027339	0.0162127	d__Bacteria	p__Firmicutes	c__Bacilli	o__Bacillales	f__Bacillaceae	g__Bacillus	s__thuringiensis	kraken2_cus
1455	11.1988	6.58242	2.33348	2.82086	0.00478957	0.0234785	d__Bacteria	p__Firmicutes	c__Bacilli	o__Bacillales	f__Bacillaceae	g__Bacillus	s__badius	kraken2_cus
182710	34.8134	8.21618	2.49512	3.2929	0.000991613	0.008844	d__Bacteria	p__Firmicutes	c__Bacilli	o__Bacillales	f__Bacillaceae	g__Oceanobacillus	s__iheyensis	kraken2_cus
2052660	16.7032	7.15754	2.47888	2.8874	0.00388434	0.0213123	d__Bacteria	p__Firmicutes	c__Bacilli	o__Bacillales	f__Bacillaceae	g__Oceanobacillus	s__zhaokaii	kraken2_cus
2213194	21.3783	7.51338	2.4989	3.00667	0.00264127	0.0158989	d__Bacteria	p__Firmicutes	c__Bacilli	o__Bacillales	f__Bacillaceae	g__Paraliobacillus	s__zengyii	kraken2_cus
163877	30.4436	8.02287	2.29859	3.49034	0.000482408	0.00854552	d__Bacteria	p__Firmicutes	c__Bacilli	o__Bacillales	f__Bacillaceae	g__Virgibacillus	s__necropolis	kraken2_cus
199441	25.566	7.7712	2.29183	3.39082	0.000696827	0.00867112	d__Bacteria	p__Firmicutes	c__Bacilli	o__Bacillales	f__Bacillaceae	g__Alkalihalobacillus	s__krulwichiae	kraken2_cus
586416	14.9792	7.00062	2.48509	2.81705	0.00484666	0.0234785	d__Bacteria	p__Firmicutes	c__Bacilli	o__Bacillales	f__Bacillaceae	g__Terribacillus	s__aidingensis	kraken2_cus
1467	10.8085	6.53124	2.30928	2.82825	0.00468026	0.0233271	d__Bacteria	p__Firmicutes	c__Bacilli	o__Bacillales	f__Bacillaceae	g__Bacillus	s__lentus	kraken2_cus
1398	9.1561	6.29187	2.53167	2.48527	0.0129455	0.0456034	d__Bacteria	p__Firmicutes	c__Bacilli	o__Bacillales	f__Bacillaceae	g__Bacillus	s__coagulans	kraken2_cus
985002	30.4097	8.02117	2.48802	3.22392	0.00126448	0.00956073	d__Bacteria	p__Firmicutes	c__Bacilli	o__Bacillales	f__Staphylococcaceae	g__Staphylococcus	s__argenteus	kraken2_cus
985762	29.1912	7.96242	2.29891	3.46356	0.000533084	0.00867112	d__Bacteria	p__Firmicutes	c__Bacilli	o__Bacillales	f__Staphylococcaceae	g__Staphylococcus	s__agnetis	kraken2_cus
29382	8.04877	6.10664	2.48489	2.45751	0.0139902	0.0474743	d__Bacteria	p__Firmicutes	c__Bacilli	o__Bacillales	f__Staphylococcaceae	g__Staphylococcus	s__cohnii	kraken2_cus
2058136	53.9759	8.84859	2.51001	3.52532	0.000422971	0.00812869	d__Bacteria	p__Firmicutes	c__Bacilli	o__Bacillales	f__Planococcaceae	g__Planococcus	s__sp. MB-3u-03	kraken2_cus
459472	12.2169	6.70725	2.48685	2.69708	0.00699498	0.0303279	d__Bacteria	p__Firmicutes	c__Bacilli	o__Bacillales	f__Planococcaceae	g__Planococcus	s__glaciei	kraken2_cus
2213202	9.2318	6.30387	2.57975	2.4436	0.0145415	0.0480114	d__Bacteria	p__Firmicutes	c__Bacilli	o__Bacillales	f__Planococcaceae	g__Planococcus	s__lenghuensis	kraken2_cus
1302659	8.69066	6.21699	2.54569	2.44216	0.0145996	0.0480114	d__Bacteria	p__Firmicutes	c__Bacilli	o__Bacillales	f__Planococcaceae	g__Planococcus	s__versutus	kraken2_cus
162209	9.53383	6.35034	2.5489	2.49141	0.0127239	0.0456	d__Bacteria	p__Firmicutes	c__Bacilli	o__Bacillales	f__Paenibacillaceae	g__Paenibacillus	s__naphthalenovorans	kraken2_cus
2840371	31.3804	8.06648	2.49175	3.23728	0.00120674	0.00956073	d__Bacteria	p__Firmicutes	c__Bacilli	o__Bacillales		g__Gemella	s__Gemella sp. zg-570	kraken2_cus
2756	17.117	7.19332	2.26294	3.17875	0.00147914	0.0104821	d__Bacteria	p__Firmicutes	c__Bacilli	o__Bacillales	f__Listeriaceae	g__Brochothrix	s__thermosphacta	kraken2_cus
147802	45.6118	8.60574	2.50095	3.44098	0.000579606	0.00867112	d__Bacteria	p__Firmicutes	c__Bacilli	o__Lactobacillales	f__Lactobacillaceae	g__Lactobacillus	s__iners	kraken2_cus
109790	7.80582	6.06278	2.54255	2.38453	0.0171009	0.0499326	d__Bacteria	p__Firmicutes	c__Bacilli	o__Lactobacillales	f__Lactobacillaceae	g__Lactobacillus	s__jensenii	kraken2_cus
1244	30.5315	8.02685	2.48639	3.22831	0.00124523	0.00956073	d__Bacteria	p__Firmicutes	c__Bacilli	o__Lactobacillales	f__Lactobacillaceae	g__Leuconostoc	s__gelidum	kraken2_cus
2766470	22.6701	7.59786	2.48628	3.05591	0.00224377	0.0137736	d__Bacteria	p__Firmicutes	c__Bacilli	o__Lactobacillales	f__Lactobacillaceae	g__Leuconostoc	s__falkenbergense	kraken2_cus
89059	37.0666	8.30661	2.4978	3.32557	0.000882372	0.00867112	d__Bacteria	p__Firmicutes	c__Bacilli	o__Lactobacillales	f__Lactobacillaceae	g__Lactobacillus	s__acidipiscis	kraken2_cus
60519	14.0335	6.90673	2.48129	2.78352	0.00537723	0.0252567	d__Bacteria	p__Firmicutes	c__Bacilli	o__Lactobacillales	f__Lactobacillaceae	g__Lactobacillus	s__graminis	kraken2_cus
1193095	24.2341	7.69395	2.48674	3.09399	0.00197485	0.0130256	d__Bacteria	p__Firmicutes	c__Bacilli	o__Lactobacillales	f__Lactobacillaceae	g__Lactobacillus	s__hokkaidonensis	kraken2_cus
83526	8.19503	6.13178	2.47822	2.47427	0.0133508	0.0466395	d__Bacteria	p__Firmicutes	c__Bacilli	o__Lactobacillales	f__Lactobacillaceae	g__Companilactobacillus	s__paralimentarius	kraken2_cus
1811193	15.4834	7.0483	2.47397	2.84899	0.00438587	0.0228507	d__Bacteria	p__Firmicutes	c__Bacilli	o__Lactobacillales	f__Streptococcaceae	g__Streptococcus	s__pantholopis	kraken2_cus
1328	7.76479	6.05506	2.48825	2.43346	0.0149552	0.0480114	d__Bacteria	p__Firmicutes	c__Bacilli	o__Lactobacillales	f__Streptococcaceae	g__Streptococcus	s__anginosus	kraken2_cus
2781599	8.39717	6.16755	2.23846	2.75526	0.00586453	0.0267354	d__Bacteria	p__Firmicutes	c__Bacilli	o__Lactobacillales	f__Streptococcaceae	g__Streptococcus	s__sp. HKU75	kraken2_cus
1366	28.5205	7.92874	2.49231	3.18128	0.00146624	0.0104821	d__Bacteria	p__Firmicutes	c__Bacilli	o__Lactobacillales	f__Streptococcaceae	g__Lactococcus	s__raffinolactis	kraken2_cus
37734	13.8383	6.8866	2.47788	2.77923	0.00544877	0.0254003	d__Bacteria	p__Firmicutes	c__Bacilli	o__Lactobacillales	f__Enterococcaceae	g__Enterococcus	s__casseliflavus	kraken2_cus
526944	41.7615	8.47862	2.50394	3.38611	0.000708904	0.00867112	d__Bacteria	p__Firmicutes	c__Bacilli	o__Lactobacillales	f__Enterococcaceae	g__Tetragenococcus	s__osmophilus	kraken2_cus
128944	31.9509	8.09249	2.49304	3.24604	0.00117024	0.00956073	d__Bacteria	p__Firmicutes	c__Bacilli	o__Lactobacillales	f__Aerococcaceae	g__Aerococcus	s__urinaehominis	kraken2_cus
2483110	26.1337	7.80274	2.49292	3.12996	0.00174831	0.011898	d__Bacteria	p__Firmicutes	c__Clostridia	o__Clostridiales	f__Clostridiaceae	g__Clostridium	s__sp. JN-1	kraken2_cus
1970093	9.73395	6.38022	2.49036	2.56196	0.0104082	0.0408423	d__Bacteria	p__Firmicutes	c__Clostridia	o__Eubacteriales	f__Clostridiaceae	g__Clostridium	s__sp. 001	kraken2_cus
332101	28.7227	7.93882	2.49203	3.18569	0.00144411	0.0104821	d__Bacteria	p__Firmicutes	c__Clostridia	o__Clostridiales	f__Clostridiaceae	g__Clostridium	s__drakei	kraken2_cus
1492	18.2001	7.28141	2.50684	2.90461	0.00367711	0.0207255	d__Bacteria	p__Firmicutes	c__Clostridia	o__Clostridiales	f__Clostridiaceae	g__Clostridium	s__butyricum	kraken2_cus
1501	18.9669	6.60748	2.34952	2.81227	0.00491933	0.0236433	d__Bacteria	p__Firmicutes	c__Clostridia	o__Clostridiales	f__Clostridiaceae	g__Clostridium	s__pasteurianum	kraken2_cus
1520	16.418	7.13268	2.47995	2.87614	0.0040257	0.0217038	d__Bacteria	p__Firmicutes	c__Clostridia	o__Clostridiales	f__Clostridiaceae	g__Clostridium	s__beijerinckii	kraken2_cus
1509	7.94214	6.08765	2.52599	2.41	0.0159523	0.0484497	d__Bacteria	p__Firmicutes	c__Clostridia	o__Clostridiales	f__Clostridiaceae	g__Clostridium	s__sporogenes	kraken2_cus
2731219	41.5967	8.47293	2.50215	3.38625	0.000708541	0.00867112	d__Bacteria	p__Firmicutes	c__Clostridia	o__Eubacteriales	f__Clostridiaceae	g__Alkaliphilus	s__sp. B6464	kraken2_cus
154046	36.3339	8.2779	2.5018	3.30878	0.00093704	0.00867112	d__Bacteria	p__Firmicutes	c__Clostridia	o__Clostridiales	f__Clostridiaceae	g__Hungatella	s__hathewayi	kraken2_cus
33039	43.6429	8.54229	2.31488	3.69016	0.000224113	0.0060413	d__Bacteria	p__Firmicutes	c__Clostridia	o__Clostridiales	f__Lachnospiraceae	g__Blautia	s__[Ruminococcus] torques	kraken2_cus
649756	9.49512	6.34442	2.49805	2.53975	0.0110931	0.0429509	d__Bacteria	p__Firmicutes	c__Clostridia	o__Clostridiales	f__Lachnospiraceae	g__Anaerostipes	s__hadrus	kraken2_cus
863643	37.2206	8.31279	2.27132	3.65989	0.000252321	0.00607363	d__Bacteria	p__Firmicutes	c__Clostridia	o__Clostridiales	f__Peptococcaceae	g__Thermincola	s__potens	kraken2_cus
233055	30.7402	8.03676	2.49103	3.22628	0.00125412	0.00956073	d__Bacteria	p__Firmicutes	c__Clostridia	o__Clostridiales	f__Peptococcaceae	g__Desulfitobacterium	s__dichloroeliminans	kraken2_cus
288965	8.02223	6.10194	2.54289	2.39961	0.0164125	0.0491581	d__Bacteria	p__Firmicutes	c__Clostridia	o__Clostridiales	f__Hungateiclostridiaceae	g__Hungateiclostridium	s__clariflavum	kraken2_cus
1517	36.957	8.30236	2.49612	3.32611	0.000880669	0.00867112	d__Bacteria	p__Firmicutes	c__Clostridia	o__Thermoanaerobacterales	f__Thermoanaerobacterales Family III. Incertae Sedis	g__Thermoanaerobacterium	s__thermosaccharolyticum	kraken2_cus
1547	8.02195	6.10207	2.49946	2.44136	0.0146322	0.0480114	d__Bacteria	p__Firmicutes	c__Erysipelotrichia	o__Erysipelotrichales	f__Erysipelotrichaceae	g__Erysipelatoclostridium	s__ramosum	kraken2_cus
2005458	8.10179	6.11575	2.48857	2.45754	0.0139894	0.0474743	d__Bacteria	p__Cyanobacteria		o__Nostocales	f__Nostocaceae	g__Nostoc	s__sp. NIES-4103	kraken2_cus
99598	28.8994	7.94774	2.496	3.18418	0.00145162	0.0104821	d__Bacteria	p__Cyanobacteria		o__Nostocales	f__Calotrichaceae	g__Calothrix	s__sp. PCC 7507	kraken2_cus
713887	38.4882	5.06877	2.01916	2.51034	0.0120616	0.044191	d__Bacteria	p__Cyanobacteria		o__Chroococcales	f__Aphanothecaceae	g__Candidatus Atelocyanobacterium	s__thalassa	kraken2_cus
2546366	31.6297	8.07792	2.49249	3.2409	0.00119152	0.00956073	d__Bacteria	p__Cyanobacteria		o__Chroococcales	f__Aphanothecaceae	g__Rippkaea	s__orientalis	kraken2_cus
1188228	19.2126	7.35934	2.48823	2.95765	0.00309989	0.0177957	d__Bacteria	p__Cyanobacteria		o__Gloeoemargaritales	f__Gloeomargaritaceae	g__Gloeomargarita	s__lithophora	kraken2_cus
120962	22.6881	7.59903	2.4864	3.05623	0.00224138	0.0137736	d__Bacteria	p__Chloroflexi	c__Chloroflexia	o__Chloroflexales	f__Roseiflexaceae	g__Roseiflexus	s__castenholzii	kraken2_cus
1986204	9.06788	6.27784	2.49797	2.51318	0.0119649	0.044191	d__Bacteria	p__Chloroflexi	c__Anaerolineae	o__Anaerolineales	f__Anaerolineaceae	g__Brevefilum	s__fermentans	kraken2_cus
454171	7.51407	6.00716	2.47022	2.43183	0.0150229	0.0480114	d__Bacteria	p__Armatimonadetes	c__Chthonomonadetes	o__Chthonomonadales	f__Chthonomonadaceae	g__Chthonomonas	s__calidirosea	kraken2_cus
9	50.8589	5.97572	2.02675	2.94842	0.00319402	0.0181678	d__Bacteria	p__Proteobacteria	c__Gammaproteobacteria	o__Enterobacterales	f__Erwiniaceae	g__Buchnera	s__aphidicola	kraken2_cus
1922217	35.8405	7.53066	2.16257	3.48226	0.000497192	0.00856276	d__Bacteria	p__Proteobacteria	c__Gammaproteobacteria	o__Enterobacterales	f__Erwiniaceae	g__Erwinia	s__Candidatus Erwinia haradaeae	kraken2_cus
564	20.4864	6.71943	2.354	2.85447	0.00431081	0.02265	d__Bacteria	p__Proteobacteria	c__Gammaproteobacteria	o__Enterobacterales	f__Enterobacteriaceae	g__Escherichia	s__fergusonii	kraken2_cus
753	22.9721	7.61688	2.4879	3.06157	0.00220177	0.0137736	d__Bacteria	p__Proteobacteria	c__Gammaproteobacteria	o__Pasteurellales	f__Pasteurellaceae	g__Pasteurella	s__canis	kraken2_cus
1906744	7.85421	6.07082	2.51899	2.41002	0.0159516	0.0484497	d__Bacteria	p__Proteobacteria	c__Gammaproteobacteria	o__Pasteurellales	f__Pasteurellaceae	g__Rodentibacter	s__heylii	kraken2_cus
2770636	9.22572	6.30297	2.497	2.52421	0.0115958	0.044191	d__Bacteria	p__Proteobacteria	c__Gammaproteobacteria	o__Pasteurellales	f__Pasteurellaceae	g__Mannheimia	s__bovis	kraken2_cus
738	10.6996	6.51567	2.46513	2.64314	0.00821422	0.0344109	d__Bacteria	p__Proteobacteria	c__Gammaproteobacteria	o__Pasteurellales	f__Pasteurellaceae	g__Glaesserella	s__parasuis	kraken2_cus
2814294	31.07	8.05212	2.48952	3.23441	0.00121893	0.00956073	d__Bacteria	p__Proteobacteria	c__Gammaproteobacteria	o__Alteromonadales	f__Shewanellaceae	g__Shewanella	s__avicenniae	kraken2_cus
70864	24.5428	7.71183	2.50197	3.0823	0.00205409	0.0131757	d__Bacteria	p__Proteobacteria	c__Gammaproteobacteria	o__Alteromonadales	f__Shewanellaceae	g__Shewanella	s__pealeana	kraken2_cus
271098	7.23736	5.95321	2.4978	2.38338	0.0171543	0.0499326	d__Bacteria	p__Proteobacteria	c__Gammaproteobacteria	o__Alteromonadales	f__Shewanellaceae	g__Shewanella	s__halifaxensis	kraken2_cus
1763536	8.08649	6.11381	2.30944	2.64731	0.00811356	0.0342205	d__Bacteria	p__Proteobacteria	c__Gammaproteobacteria	o__Alteromonadales	f__Colwelliaceae	g__Thalassotalea	s__crassostreae	kraken2_cus
2545632	44.0864	8.55693	2.25999	3.78627	0.000152928	0.00474077	d__Bacteria	p__Proteobacteria	c__Gammaproteobacteria	o__Chromatiales	f__Chromatiaceae	g__Rheinheimera	s__sp. D18	kraken2_cus
1238	8.88462	6.24876	2.57829	2.4236	0.0153674	0.0482411	d__Bacteria	p__Proteobacteria	c__Gammaproteobacteria	o__Thiotrichales	f__Piscirickettsiaceae	g__Piscirickettsia	s__salmonis	kraken2_cus
754477	7.31456	5.96849	2.47024	2.41616	0.0156854	0.0484497	d__Bacteria	p__Proteobacteria	c__Gammaproteobacteria	o__Thiotrichales	f__Piscirickettsiaceae	g__Methylophaga	s__frappieri	kraken2_cus
954	8.77745	6.23127	2.54609	2.44739	0.0143894	0.0480114	d__Bacteria	p__Proteobacteria	c__Gammaproteobacteria	o__Thiotrichales	f__Francisellaceae	g__Francisella	s__persica	kraken2_cus
263	8.36074	6.16078	2.47696	2.48723	0.0128741	0.0456034	d__Bacteria	p__Proteobacteria	c__Gammaproteobacteria	o__Thiotrichales	f__Francisellaceae	g__Francisella	s__tularensis	kraken2_cus
1306787	25.9096	7.79041	2.4934	3.12441	0.0017816	0.011898	d__Bacteria	p__Proteobacteria	c__Gammaproteobacteria	o__Oceanospirillales	f__Alcanivoracaceae	g__Alcanivorax	s__pacificus	kraken2_cus
1144748	21.677	7.53309	2.47918	3.03854	0.00237729	0.0144502	d__Bacteria	p__Proteobacteria	c__Gammaproteobacteria	o__Kangiellales	f__Kangiellaceae	g__Kangiella	s__sediminilitoris	kraken2_cus
648794	8.51682	6.1876	2.50982	2.46536	0.0136875	0.0474093	d__Bacteria	p__Proteobacteria	c__Gammaproteobacteria	o__Aeromonadales	f__Aeromonadaceae	g__Aeromonas	s__rivuli	kraken2_cus
28200	21.1417	6.76521	2.36192	2.86428	0.00417962	0.0221545	d__Bacteria	p__Proteobacteria	c__Epsilonproteobacteria	o__Campylobacterales	f__Arcobacteraceae	g__Aliarcobacter	s__skirrowii	kraken2_cus
708186	9.08475	6.28087	2.49191	2.52051	0.0117186	0.044191	d__Bacteria	p__Proteobacteria	c__Epsilonproteobacteria	o__Campylobacterales	f__Arcobacteraceae	g__Aliarcobacter	s__trophiarum	kraken2_cus
197482	43.332	8.53182	2.5036	3.40782	0.000654844	0.00867112	d__Bacteria	p__Proteobacteria	c__Epsilonproteobacteria	o__Campylobacterales	f__Arcobacteraceae	g__Malaciobacter	s__halophilus	kraken2_cus
873191	18.3911	7.29648	2.53635	2.87676	0.00401776	0.0217038	d__Bacteria	p__Proteobacteria	c__Epsilonproteobacteria	o__Campylobacterales	f__Arcobacteraceae	g__Arcobacter	s__defluvii	kraken2_cus
1965231	7.89001	6.07838	2.4967	2.43457	0.0149096	0.0480114	d__Bacteria	p__Proteobacteria	c__Epsilonproteobacteria	o__Campylobacterales	f__Campylobacteraceae	g__Campylobacter	s__pinnipediorum	kraken2_cus
206	10.0379	5.68027	2.33407	2.43364	0.014948	0.0480114	d__Bacteria	p__Proteobacteria	c__Epsilonproteobacteria	o__Campylobacterales	f__Campylobacteraceae	g__Campylobacter	s__sputorum	kraken2_cus
2042961	10.4263	6.47865	2.46931	2.62367	0.00869887	0.0361966	d__Bacteria	p__Proteobacteria	c__Epsilonproteobacteria	o__Campylobacterales	f__Campylobacteraceae	g__Campylobacter	s__blaseri	kraken2_cus
32025	12.6038	6.75165	2.47242	2.73078	0.0063184	0.028387	d__Bacteria	p__Proteobacteria	c__Epsilonproteobacteria	o__Campylobacterales	f__Helicobacteraceae	g__Helicobacter	s__hepaticus	kraken2_cus
39766	9.19335	6.29817	2.53062	2.48878	0.0128181	0.0456034	d__Bacteria	p__Proteobacteria	c__Epsilonproteobacteria	o__Campylobacterales	f__Helicobacteraceae	g__Sulfurimonas	s__denitrificans	kraken2_cus
1424653	7.64566	6.03264	2.52413	2.38999	0.016849	0.0499263	d__Bacteria	p__Proteobacteria	c__Epsilonproteobacteria	o__Nautiliales	f__Nautiliaceae	g__Caminibacter	s__pacificus	kraken2_cus
19	23.5436	7.65225	2.48946	3.07386	0.0021131	0.0133686	d__Bacteria	p__Proteobacteria	c__Deltaproteobacteria	o__Desulfuromonadales	f__Desulfuromonadaceae	g__Pelobacter	s__carbinolicus	kraken2_cus
899	7.88216	6.07658	2.49775	2.43283	0.0149814	0.0480114	d__Bacteria	p__Proteobacteria	c__Deltaproteobacteria	o__Desulfovibrionales	f__Desulfomicrobiaceae	g__Desulfomicrobium	s__baculatum	kraken2_cus
84405	6.8114	5.86702	2.28634	2.56612	0.0102842	0.0407738	d__Bacteria	p__Proteobacteria	c__Deltaproteobacteria	o__Desulfurellales	f__Desulfurellaceae	g__Hippea	s__maritima	kraken2_cus
1977865	38.8275	8.37354	2.49645	3.35418	0.000796016	0.00867112	d__Bacteria	p__Proteobacteria	c__Alphaproteobacteria	o__Pelagibacterales	f__Pelagibacteraceae	g__Candidatus Pelagibacter	s__Candidatus Pelagibacter sp. RS40	kraken2_cus
2563896	25.6647	7.77669	2.48941	3.1239	0.0017847	0.011898	d__Bacteria	p__Proteobacteria	c__Alphaproteobacteria	o__Pelagibacterales	f__Pelagibacteraceae	g__Candidatus Pelagibacter	s__Candidatus Pelagibacter giovannonii	kraken2_cus
80850	7.8667	6.07397	2.54285	2.38865	0.0169105	0.0499263	d__Bacteria	p__Proteobacteria	c__Alphaproteobacteria	o__Rickettsiales	f__Anaplasmataceae	g__Wolbachia	s__endosymbiont of Litomosoides sigmodontis	kraken2_cus
1812112	9.33639	6.32	2.51921	2.50872	0.0121169	0.044191	d__Bacteria	p__Proteobacteria	c__Alphaproteobacteria	o__Rickettsiales	f__Anaplasmataceae	g__Wolbachia	s__endosymbiont of Dipetalonema caudispina	kraken2_cus
955	15.4652	7.04695	2.55369	2.75952	0.00578866	0.026585	d__Bacteria	p__Proteobacteria	c__Alphaproteobacteria	o__Rickettsiales	f__Anaplasmataceae	g__Wolbachia	s__pipientis	kraken2_cus
2115978	7.86992	6.07444	2.51421	2.41605	0.0156901	0.0484497	d__Bacteria	p__Proteobacteria	c__Alphaproteobacteria	o__Rickettsiales	f__Rickettsiaceae	g__Candidatus Phycorickettsia	s__trachydisci	kraken2_cus
571256	9.33209	6.31888	2.47235	2.55582	0.0105937	0.0413088	d__Bacteria	p__Proteobacteria	c__Alphaproteobacteria	o__Hyphomicrobiales	f__Brucellaceae	g__Brucella	s__pituitosa	kraken2_cus
1293412	8.12797	6.12082	2.50555	2.44291	0.0145695	0.0480114	d__Bacteria	p__Proteobacteria	c__Alphaproteobacteria	o__Rhodospirillales	f__Acetobacteraceae	g__Swingsia	s__samuiensis	kraken2_cus
643674	26.7753	7.83772	2.48631	3.15235	0.00161964	0.0112829	d__Bacteria	p__Proteobacteria	c__Betaproteobacteria	o__Burkholderiales	f__Alcaligenaceae	g__Paenalcaligenes	s__hominis	kraken2_cus
1331258	275.749	11.2011	2.49439	4.49053	7.10453e-06	0.000293654	d__Bacteria	p__Proteobacteria	c__Betaproteobacteria	o__Burkholderiales	f__Alcaligenaceae	g__Bordetella	s__pseudohinzii	kraken2_cus
518	80.8659	23.8167	3.38377	7.03851	1.94306e-12	6.02349e-10	d__Bacteria	p__Proteobacteria	c__Betaproteobacteria	o__Burkholderiales	f__Alcaligenaceae	g__Bordetella	s__bronchiseptica	kraken2_cus
1743168	7.96019	6.09107	2.52616	2.4112	0.0159001	0.0484497	d__Bacteria	p__Proteobacteria	c__Betaproteobacteria	o__Burkholderiales	f__Burkholderiaceae	g__Polynucleobacter	s__wuianus	kraken2_cus
2689107	9.59122	6.35884	2.53224	2.51115	0.0120337	0.044191	d__Bacteria	p__Proteobacteria	c__Betaproteobacteria	o__Burkholderiales	f__Burkholderiaceae	g__Polynucleobacter	s__sp. MWH-CaK5	kraken2_cus
1484693	13.315	6.83089	2.47221	2.76307	0.00572613	0.026494	d__Bacteria	p__Proteobacteria	c__Betaproteobacteria	o__Burkholderiales	f__Comamonadaceae	g__Rhodoferax	s__saidenbachensis	kraken2_cus
37448	8.29719	6.15031	2.52596	2.43484	0.0148983	0.0480114	d__Bacteria	p__Proteobacteria	c__Betaproteobacteria	o__Burkholderiales	f__Comamonadaceae	g__Polaromonas	s__vacuolata	kraken2_cus
2661583	42.6819	8.51007	2.5023	3.4009	0.000671633	0.00867112	d__Bacteria	p__Proteobacteria	c__Betaproteobacteria	o__Burkholderiales	f__Burkholderiaceae	g__Candidatus Profftella	s__armatura (Diaphorina cf. continua)	kraken2_cus
2588536	12.4928	6.73901	2.48427	2.71267	0.00667429	0.0295576	d__Bacteria	p__Proteobacteria	c__Betaproteobacteria	o__Nitrosomonadales	f__Methylophilaceae	g__Candidatus Methylopumilus	s__Candidatus Methylopumilus universalis	kraken2_cus
2806551	7.81925	6.0649	2.52529	2.40167	0.0163206	0.0491204	d__Bacteria	p__Bacteroidetes	c__Flavobacteriia	o__Flavobacteriales	f__Flavobacteriaceae	g__Polaribacter	s__sp. Q13	kraken2_cus
1312072	7.13204	5.93302	2.37801	2.49495	0.0125974	0.0455057	d__Bacteria	p__Bacteroidetes	c__Flavobacteriia	o__Flavobacteriales	f__Flavobacteriaceae	g__Polaribacter	s__sp. SA4-12	kraken2_cus
1888915	15.8094	7.07799	2.4712	2.86419	0.00418076	0.0221545	d__Bacteria	p__Bacteroidetes	c__Flavobacteriia	o__Flavobacteriales	f__Flavobacteriaceae	g__Polaribacter	s__haliotis	kraken2_cus
2830782	20.7878	6.00802	2.36736	2.53786	0.0111534	0.0429509	d__Bacteria	p__Bacteroidetes	c__Flavobacteriia	o__Flavobacteriales	f__Flavobacteriaceae	g__Flavobacterium	s__sp. KK2020170	kraken2_cus
1617283	7.40744	5.98694	2.48579	2.40847	0.0160197	0.0484497	d__Bacteria	p__Bacteroidetes	c__Flavobacteriia	o__Flavobacteriales	f__Flavobacteriaceae	g__Flavobacterium	s__nitrogenifigens	kraken2_cus
254955	38.1531	8.34832	2.50471	3.33304	0.000859017	0.00867112	d__Bacteria	p__Bacteroidetes	c__Flavobacteriia	o__Flavobacteriales	f__Flavobacteriaceae	g__Muricauda	s__aquimarina	kraken2_cus
2686362	15.5217	7.05213	2.49336	2.82837	0.00467864	0.0233271	d__Bacteria	p__Bacteroidetes	c__Flavobacteriia	o__Flavobacteriales	f__Flavobacteriaceae	g__Cellulophaga	s__sp. L1A9	kraken2_cus
930802	16.7393	7.16073	2.47859	2.88903	0.00386427	0.0213123	d__Bacteria	p__Bacteroidetes	c__Flavobacteriia	o__Flavobacteriales	f__Flavobacteriaceae	g__Nonlabens	s__Nonlabens marinus	kraken2_cus
1714849	9.58567	6.3581	2.54916	2.4942	0.0126242	0.0455057	d__Bacteria	p__Bacteroidetes	c__Flavobacteriia	o__Flavobacteriales	f__Flavobacteriaceae	g__Aquimarina	s__sp. AD10	kraken2_cus
1630406	8.69217	6.21706	2.47736	2.50955	0.0120886	0.044191	d__Bacteria	p__Bacteroidetes	c__Flavobacteriia	o__Flavobacteriales	f__Flavobacteriaceae	g__Tamlana	s__sp. s12	kraken2_cus
1836467	8.98601	6.26456	2.58439	2.424	0.0153506	0.0482411	d__Bacteria	p__Bacteroidetes	c__Flavobacteriia	o__Flavobacteriales	f__Flavobacteriaceae	g__Maribacter	s__hydrothermalis	kraken2_cus
1653831	33.7955	5.70381	2.02477	2.81702	0.00484718	0.0234785	d__Bacteria	p__Bacteroidetes	c__Flavobacteriia	o__Flavobacteriales	f__Blattabacteriaceae	g__Blattabacterium	s__cuenoti	kraken2_cus
254	12.4176	21.2644	3.38595	6.28019	3.38167e-10	1.90603e-08	d__Bacteria	p__Bacteroidetes	c__Flavobacteriia	o__Flavobacteriales	f__Flavobacteriaceae	g__Chryseobacterium	s__indoltheticum	kraken2_cus
28116	6.56021	5.80653	2.42245	2.39696	0.0165316	0.049277	d__Bacteria	p__Bacteroidetes	c__Bacteroidia	o__Bacteroidales	f__Bacteroidaceae	g__Bacteroides	s__ovatus	kraken2_cus
821	25.1438	7.01529	2.57504	2.72434	0.00644306	0.0287389	d__Bacteria	p__Bacteroidetes	c__Bacteroidia	o__Bacteroidales		g__Phocaeicola	s__Phocaeicola vulgatus	kraken2_cus
2590900	7.92846	6.08513	2.50512	2.42908	0.0151373	0.0481289	d__Bacteria	p__Bacteroidetes	c__Bacteroidia	o__Bacteroidales	f__Tenuifilaceae	g__Tenuifilum	s__thalassicum	kraken2_cus
146919	29.7422	7.26025	2.35627	3.08125	0.00206137	0.0131757	d__Bacteria	p__Bacteroidetes	c__Bacteroidia	o__Bacteroidetes Order II. Incertae sedis	f__Rhodothermaceae	g__Salinibacter	s__ruber	kraken2_cus
83557	35.4836	8.24365	2.49481	3.30432	0.00095208	0.00868073	d__Bacteria	p__Chlamydiae	c__Chlamydiia	o__Chlamydiales	f__Chlamydiaceae	g__Chlamydia	s__caviae	kraken2_cus
2527964	12.6331	6.75559	2.49683	2.70567	0.00681666	0.0299721	d__Bacteria	p__Planctomycetes	c__Planctomycetia	o__Planctomycetales	f__Planctomycetaceae	g__Gimesia	s__aquarii	kraken2_cus
2527976	8.30316	6.15205	2.35003	2.61787	0.00884816	0.0363574	d__Bacteria	p__Planctomycetes	c__Planctomycetia	o__Planctomycetales	f__Planctomycetaceae	g__Gimesia	s__Gimesia fumaroli	kraken2_cus
851	32.657	6.6678	2.05521	3.24433	0.00117726	0.00956073	d__Bacteria	p__Fusobacteria	c__Fusobacteriia	o__Fusobacteriales	f__Fusobacteriaceae	g__Fusobacterium	s__nucleatum	kraken2_cus
2108365	11.6856	6.64331	2.54012	2.61536	0.00891343	0.0363574	d__Bacteria	p__Thermotogae	c__Thermotogae	o__Petrotogales	f__Petrotogaceae	g__Tepiditoga	s__spiralis	kraken2_cus
221027	7.17646	5.94173	2.49078	2.38549	0.0170562	0.0499326	d__Bacteria	p__Spirochaetes	c__Spirochaetia	o__Spirochaetales	f__Spirochaetaceae	g__Treponema	s__putidum	kraken2_cus
52584	14.2149	6.92516	2.48259	2.78949	0.00527917	0.0249854	d__Bacteria	p__Spirochaetes	c__Spirochaetia	o__Brachyspirales	f__Brachyspiraceae	g__Brachyspira	s__pilosicoli	kraken2_cus
64160	37.1786	8.311	2.4995	3.32506	0.000883998	0.00867112	d__Bacteria	p__Aquificae	c__Aquificae	o__Desulfurobacteriales	f__Desulfurobacteriaceae	g__Desulfurobacterium	s__thermolithotrophum	kraken2_cus
542343	8.67259	6.21436	2.52931	2.45694	0.0140126	0.0474743	d__Viruses				f__Baculoviridae	g__Alphabaculovirus	s__Adoxophyes orana nucleopolyhedrovirus	kraken2_cus
165179	67.2279	23.5571	3.38385	6.96163	3.36354e-12	6.95132e-10	d__Bacteria	p__Bacteroidetes	c__Bacteroidia	o__Bacteroidales	f__Prevotellaceae	g__Prevotella	s__copri	kraken2_cus
437897	7.94812	20.6725	3.38741	6.10274	1.04263e-09	4.97255e-08	d__Bacteria	p__Firmicutes	c__Negativicutes	o__Selenomonadales	f__Selenomonadaceae	g__Megamonas	s__funiformis	kraken2_cus
174	441.494	-12.2503	3.38348	-3.62063	0.000293885	0.00607363	d__Bacteria	p__Spirochaetes	c__Spirochaetia		f__Leptospiraceae	g__Leptospira	s__borgpetersenii	kraken2_cus
28183	39.4768	-22.8408	3.38461	-6.74842	1.49466e-11	2.31672e-09	d__Bacteria	p__Spirochaetes	c__Spirochaetia		f__Leptospiraceae	g__Leptospira	s__santarosai	kraken2_cus
408139	34.7014	-22.6619	3.38478	-6.69523	2.15338e-11	2.67019e-09	d__Bacteria	p__Spirochaetes	c__Spirochaetia	o__Leptospirales	f__Leptospiraceae	g__Leptospira	s__kmetyi	kraken2_cus
2564040	25.6281	-22.2392	3.38528	-6.56939	5.0522e-11	5.2206e-09	d__Bacteria	p__Spirochaetes	c__Spirochaetia	o__Leptospirales	f__Leptospiraceae	g__Leptospira	s__tipperaryensis	kraken2_cus
2838237	14.1671	-21.4115	3.38682	-6.32199	2.58219e-10	1.60096e-08	d__Bacteria	p__Spirochaetes	c__Spirochaetia	o__Leptospirales	f__Leptospiraceae	g__Leptospira	s__sp. severe_002	kraken2_cus
1137606	21.9669	-22.0248	3.3856	-6.50545	7.74609e-11	6.86082e-09	d__Bacteria	p__Spirochaetes	c__Spirochaetia		f__Leptospiraceae	g__Leptospira	s__mayottensis	kraken2_cus
28184	16.8731	-21.4781	3.38627	-6.34271	2.25755e-10	1.5552e-08	d__Bacteria	p__Spirochaetes	c__Spirochaetia	o__Leptospirales	f__Leptospiraceae	g__Leptospira	s__weilii	kraken2_cus
28304	18.4649	-21.7827	3.38602	-6.43312	1.25009e-10	9.68817e-09	d__Viruses			o__Herpesvirales	f__Herpesviridae	g__Muromegalovirus	s__Murid betaherpesvirus 2	kraken2_cus
1496	40.6935	5.39112	1.91737	2.81173	0.00492758	0.0231326	d__Bacteria	p__Firmicutes	c__Clostridia	o__Clostridiales	f__Peptostreptococcaceae	g__Clostridioides	s__difficile	kraken2_max
1219	40.1375	6.38793	2.22794	2.86719	0.00414132	0.0207789	d__Bacteria	p__Cyanobacteria		o__Synechococcales	f__Prochloraceae	g__Prochlorococcus	s__marinus	kraken2_max
173	10425.8	-17.171	3.38337	-5.0751	3.87292e-07	2.58033e-05	d__Bacteria	p__Spirochaetes	c__Spirochaetia		f__Leptospiraceae	g__Leptospira	s__interrogans	kraken2_max
112904	30.4567	8.03456	2.53063	3.17493	0.00149873	0.00958334	d__Bacteria	p__Firmicutes	c__Bacilli	o__Lactobacillales	f__Enterococcaceae	g__Enterococcus	s__villorum	kraken2_max
1889241	10.4285	6.48989	2.50556	2.5902	0.00959215	0.0381539	d__Bacteria	p__Firmicutes	c__Bacilli	o__Lactobacillales	f__Enterococcaceae	g__Vagococcus	s__humatus	kraken2_max
1202668	38.7947	8.38348	2.53654	3.30509	0.000949474	0.00925694	d__Bacteria	p__Firmicutes	c__Bacilli	o__Lactobacillales	f__Lactobacillaceae	g__Lactobacillus	s__oryzae	kraken2_max
89059	30.1783	8.02127	2.53078	3.16948	0.0015271	0.00958334	d__Bacteria	p__Firmicutes	c__Bacilli	o__Lactobacillales	f__Lactobacillaceae	g__Lactobacillus	s__acidipiscis	kraken2_max
2304606	9.00709	6.27934	2.54638	2.46599	0.0136635	0.048551	d__Bacteria	p__Firmicutes	c__Bacilli	o__Lactobacillales	f__Lactobacillaceae	g__Lactobacillus	s__sp. HBUAS52074	kraken2_max
392416	8.95282	6.27027	2.50987	2.49825	0.012481	0.0471798	d__Bacteria	p__Firmicutes	c__Bacilli	o__Lactobacillales	f__Lactobacillaceae	g__Companilactobacillus	s__crustorum	kraken2_max
708126	10.8382	6.54571	2.55457	2.56236	0.0103964	0.0407446	d__Bacteria	p__Firmicutes	c__Bacilli	o__Lactobacillales	f__Carnobacteriaceae	g__Jeotgalibaca	s__dankookensis	kraken2_max
1649580	40.5267	8.4464	2.53489	3.33207	0.00086204	0.00925694	d__Bacteria	p__Firmicutes	c__Bacilli	o__Bacillales	f__Bacillaceae	g__Bacillus	s__shacheensis	kraken2_max
228576	28.0824	7.91755	2.52912	3.13056	0.00174475	0.0106891	d__Bacteria	p__Firmicutes	c__Bacilli	o__Bacillales	f__Bacillaceae	g__Bacillus	s__patagoniensis	kraken2_max
157838	14.9731	7.01097	2.51241	2.79053	0.00526213	0.0241786	d__Bacteria	p__Firmicutes	c__Bacilli	o__Bacillales	f__Bacillaceae	g__Bacillus	s__shackletonii	kraken2_max
28031	40.1077	8.43146	2.53728	3.32303	0.000890459	0.00925694	d__Bacteria	p__Firmicutes	c__Bacilli	o__Bacillales	f__Bacillaceae	g__Lysinibacillus	s__fusiformis	kraken2_max
360185	33.5237	8.17289	2.53861	3.21943	0.00128446	0.00925694	d__Bacteria	p__Firmicutes	c__Bacilli	o__Bacillales	f__Bacillaceae	g__Amphibacillus	s__sediminis	kraken2_max
279813	33.4518	8.16981	2.53219	3.22638	0.00125368	0.00925694	d__Bacteria	p__Firmicutes	c__Bacilli	o__Bacillales	f__Bacillaceae	g__Thalassobacillus	s__devorans	kraken2_max
396056	37.2567	8.32506	2.5349	3.28418	0.0010228	0.00925694	d__Bacteria	p__Firmicutes	c__Bacilli	o__Bacillales	f__Bacillaceae	g__Halobacillus	s__alkaliphilus	kraken2_max
301092	16.5713	7.15712	2.52331	2.8364	0.0045625	0.0221074	d__Bacteria	p__Firmicutes	c__Bacilli	o__Bacillales	f__Bacillaceae	g__Marinococcus	s__halotolerans	kraken2_max
2058136	61.9435	9.0583	2.55274	3.54846	0.000387492	0.00925694	d__Bacteria	p__Firmicutes	c__Bacilli	o__Bacillales	f__Planococcaceae	g__Planococcus	s__sp. MB-3u-03	kraken2_max
2283194	35.4016	8.25154	2.54309	3.24468	0.00117581	0.00925694	d__Bacteria	p__Firmicutes	c__Bacilli	o__Bacillales	f__Planococcaceae	g__Sporosarcina	s__sp. PTS2304	kraken2_max
1562256	13.8174	6.89552	2.51722	2.73934	0.00615618	0.0280448	d__Bacteria	p__Firmicutes	c__Bacilli	o__Bacillales	f__Planococcaceae	g__Kurthia	s__sp. 3B1D	kraken2_max
1288	43.6527	8.55359	2.54121	3.36595	0.000762818	0.00925694	d__Bacteria	p__Firmicutes	c__Bacilli	o__Bacillales	f__Staphylococcaceae	g__Staphylococcus	s__xylosus	kraken2_max
651560	11.4238	6.62175	2.5383	2.60873	0.00908782	0.0364196	d__Bacteria	p__Firmicutes	c__Bacilli	o__Bacillales	f__Paenibacillaceae	g__Brevibacillus	s__nitrificans	kraken2_max
2003592	8.55087	6.20495	2.2802	2.72123	0.00650402	0.0291314	d__Bacteria	p__Firmicutes	c__Bacilli	o__Bacillales	f__Paenibacillaceae		s__Paenibacillaceae bacterium	kraken2_max
1163671	41.0894	8.46634	2.539	3.33452	0.000854461	0.00925694	d__Bacteria	p__Firmicutes	c__Clostridia	o__Clostridiales	f__Clostridiaceae	g__Clostridium	s__sp. 12(A)	kraken2_max
219748	35.4932	8.2552	2.53278	3.25935	0.00111669	0.00925694	d__Bacteria	p__Firmicutes	c__Clostridia	o__Clostridiales	f__Clostridiaceae	g__Clostridium	s__tunisiense	kraken2_max
94869	36.0703	8.27843	2.5404	3.25872	0.00111918	0.00925694	d__Bacteria	p__Firmicutes	c__Clostridia	o__Clostridiales	f__Clostridiaceae	g__Clostridium	s__gasigenes	kraken2_max
1354301	30.9205	7.32773	2.39663	3.05752	0.00223178	0.0126547	d__Bacteria	p__Firmicutes	c__Clostridia	o__Clostridiales	f__Clostridiaceae	g__Clostridium	s__sp. BL8	kraken2_max
1347366	22.8851	7.62253	2.52621	3.01738	0.00254966	0.013867	d__Bacteria	p__Firmicutes	c__Clostridia	o__Clostridiales	f__Clostridiaceae	g__Clostridium	s__sp. ND2	kraken2_max
420412	23.5482	7.66362	2.52147	3.03935	0.00237091	0.0130703	d__Bacteria	p__Firmicutes	c__Clostridia	o__Clostridiales	f__Clostridiaceae	g__Clostridium	s__tepidiprofundi	kraken2_max
238834	17.3902	7.22694	2.54167	2.84339	0.00446369	0.0219609	d__Bacteria	p__Firmicutes	c__Clostridia	o__Clostridiales	f__Clostridiaceae	g__Clostridium	s__estertheticum	kraken2_max
91623	18.522	7.31761	2.5212	2.90244	0.00370273	0.0191607	d__Bacteria	p__Firmicutes	c__Clostridia	o__Clostridiales	f__Clostridiaceae	g__Clostridium	s__akagii	kraken2_max
319475	14.2896	6.94399	2.55955	2.71297	0.00666829	0.0291328	d__Bacteria	p__Firmicutes	c__Clostridia	o__Clostridiales	f__Clostridiaceae	g__Clostridium	s__lundense	kraken2_max
908809	15.4588	7.05707	2.51713	2.80361	0.00505333	0.0234211	d__Bacteria	p__Firmicutes	c__Clostridia	o__Clostridiales	f__Clostridiaceae	g__Caloramator	s__mitchellensis	kraken2_max
1323370	11.9009	6.67996	2.50736	2.66414	0.00771847	0.0323933	d__Bacteria	p__Firmicutes	c__Clostridia	o__Clostridiales	f__Clostridiaceae	g__Caloranaerobacter	s__ferrireducens	kraken2_max
1410622	21.4225	7.52734	2.52302	2.98347	0.00285002	0.0151906	d__Bacteria	p__Firmicutes	c__Clostridia	o__Clostridiales	f__Lachnospiraceae		s__Lachnospiraceae bacterium C6A11	kraken2_max
1235800	7.93141	6.09707	2.32874	2.61819	0.00883988	0.0359668	d__Bacteria	p__Firmicutes	c__Clostridia	o__Clostridiales	f__Lachnospiraceae		s__Lachnospiraceae bacterium 10-1	kraken2_max
1763509	23.434	7.6566	2.51997	3.03837	0.00237865	0.0130703	d__Bacteria	p__Firmicutes	c__Clostridia	o__Clostridiales	f__Lachnospiraceae	g__Lachnotalea	s__glycerini	kraken2_max
2364796	23.6593	7.67045	2.5233	3.03984	0.002367	0.0130703	d__Bacteria	p__Firmicutes	c__Clostridia	o__Clostridiales	f__Ruminococcaceae	g__Ruminococcus	s__sp. Marseille-P6503	kraken2_max
1321777	38.0877	8.35697	2.54243	3.287	0.0010126	0.00925694	d__Bacteria	p__Firmicutes	c__Clostridia	o__Clostridiales	f__Lachnospiraceae	g__Blautia	s__Clostridiales bacterium oral taxon 876	kraken2_max
1871336	9.52863	6.36059	2.51648	2.52758	0.0114853	0.0446837	d__Bacteria	p__Firmicutes	c__Clostridia	o__Clostridiales	f__Peptostreptococcaceae	g__Criibacterium	s__bergeronii	kraken2_max
2045015	6.90749	5.89819	2.37576	2.48265	0.0130409	0.0479401	d__Bacteria	p__Firmicutes	c__Clostridia	o__Clostridiales	f__Peptostreptococcaceae	g__Peptostreptococcus	s__sp. Marseille-P4308	kraken2_max
1521	38.2592	8.36336	2.53474	3.2995	0.000968574	0.00925694	d__Bacteria	p__Firmicutes	c__Clostridia	o__Clostridiales	f__Hungateiclostridiaceae	g__Ruminiclostridium	s__cellulolyticum	kraken2_max
1969835	35.6916	8.26327	2.53726	3.25677	0.00112686	0.00925694	d__Bacteria	p__Firmicutes	c__Clostridia	o__Clostridiales	f__Peptococcaceae	g__Desulfosporosinus	s__sp. FKB	kraken2_max
[truncated: 106 more rows]

## Sheet: S4.2.DA_SvL
TableS4.2.Differentially Abundant taxa (padj<0.05) identified from all the spleen samples vs. all the lung samples in the dataset using different profiles.
rowname	baseMean	log2FoldChange	lfcSE	stat	pvalue	padj	Domain	Phylum	Class	Order	Family	Genus	Species	software
1032072	39.4195	8.19407	2.74535	2.98471	0.00283851	0.013287	d__Bacteria	p__Proteobacteria	c__Epsilonproteobacteria	o__Campylobacterales	f__Arcobacteraceae	g__Malaciobacter	s__molluscorum	blastn
1038856	20.6084	7.25885	2.72637	2.66246	0.00775726	0.0228155	d__Bacteria	p__Firmicutes	c__Bacilli	o__Bacillales	f__Planococcaceae	g__Planococcus	s__plakortidis	blastn
106179	11.8539	6.46166	2.71249	2.38219	0.0172102	0.0430254	d__Bacteria	p__Proteobacteria	c__Alphaproteobacteria	o__Rickettsiales	f__Anaplasmataceae	g__Anaplasma	s__phagocytophilum group	blastn
1111760	31.9452	7.8909	2.74228	2.8775	0.00400842	0.0137983	d__Bacteria	p__Firmicutes	c__Bacilli	o__Lactobacillales	f__Streptococcaceae	g__Streptococcus	s__troglodytae	blastn
1126	558.336	-26.7926	3.38347	-7.91867	2.40058e-15	9.60232e-13	d__Bacteria	p__Cyanobacteria		o__Chroococcales	f__Microcystaceae	g__Microcystis	s__aeruginosa	blastn
114186	15.9169	6.88634	2.71831	2.53331	0.0112989	0.0308683	d__Bacteria	p__Proteobacteria	c__Gammaproteobacteria	o__Oceanospirillales	f__Halomonadaceae	g__Candidatus Carsonella	s__ruddii	blastn
114881	75.433	9.13015	2.76943	3.29676	0.000978057	0.00878664	d__Bacteria	p__Tenericutes	c__Mollicutes	o__Mycoplasmatales	f__Mycoplasmataceae	g__Mycoplasma	s__columbinum	blastn
114885	105.55	8.89095	2.61494	3.40005	0.000673727	0.00722593	d__Bacteria	p__Tenericutes	c__Mollicutes	o__Mycoplasmatales	f__Mycoplasmataceae	g__Mycoplasma	s__maculosum	blastn
1166	56.5857	-23.6123	3.38436	-6.97687	3.01827e-12	1.50914e-10	d__Bacteria	p__Cyanobacteria		o__Nostocales	f__Aphanizomenonaceae	g__Dolichospermum	s__flos-aquae	blastn
1176	121.409	-24.4634	3.38383	-7.22949	4.84819e-13	4.52453e-11	d__Bacteria	p__Cyanobacteria		o__Nostocales	f__Aphanizomenonaceae	g__Aphanizomenon	s__flos-aquae	blastn
1178778	31.2454	7.85898	2.74225	2.86589	0.00415841	0.0140963	d__Bacteria	p__Bacteroidetes	c__Flavobacteriia	o__Flavobacteriales	f__Flavobacteriaceae	g__Maribacter	s__cobaltidurans	blastn
1219	59.1794	8.78009	2.76233	3.1785	0.00148037	0.0112689	d__Bacteria	p__Cyanobacteria		o__Synechococcales	f__Prochloraceae	g__Prochlorococcus	s__marinus	blastn
1245	7.94782	20.4899	3.38713	6.04936	1.45422e-09	2.23726e-08	d__Bacteria	p__Firmicutes	c__Bacilli	o__Lactobacillales	f__Lactobacillaceae	g__Leuconostoc	s__mesenteroides	blastn
1245910	39.4862	8.19655	2.74726	2.98353	0.00284941	0.013287	d__Bacteria	p__Spirochaetes	c__Spirochaetia	o__Spirochaetales	f__Borreliaceae	g__Borreliella	s__Borreliella chilensis	blastn
1260	9.67947	20.755	3.38646	6.12881	8.85372e-10	1.4166e-08	d__Bacteria	p__Firmicutes	c__Tissierellia	o__Tissierellales	f__Peptoniphilaceae	g__Finegoldia	s__magna	blastn
1302411	36.9382	8.10032	2.74987	2.94571	0.0032221	0.013287	d__Bacteria	p__Proteobacteria	c__Gammaproteobacteria	o__Enterobacterales	f__Enterobacteriaceae	g__Candidatus Annandia	s__Candidatus Annandia adelgestsuga	blastn
1329	18.3649	7.0927	2.72092	2.60673	0.00914109	0.0255695	d__Bacteria	p__Firmicutes	c__Bacilli	o__Lactobacillales	f__Streptococcaceae	g__Streptococcus	s__canis	blastn
1331258	365.245	11.4055	2.71201	4.20553	2.60467e-05	0.000385876	d__Bacteria	p__Proteobacteria	c__Betaproteobacteria	o__Burkholderiales	f__Alcaligenaceae	g__Bordetella	s__pseudohinzii	blastn
1348	41.2857	8.26081	2.74745	3.00672	0.00264086	0.013287	d__Bacteria	p__Firmicutes	c__Bacilli	o__Lactobacillales	f__Streptococcaceae	g__Streptococcus	s__parauberis	blastn
1357545	11.6395	-21.3307	3.3882	-6.29558	3.06248e-10	5.10414e-09	d__Bacteria	p__Cyanobacteria		o__Nostocales	f__Nostocaceae	g__Richelia	s__sinica	blastn
136073	121.23	-24.6753	3.38383	-7.29212	3.0512e-13	4.16077e-11	d__Bacteria	p__Cyanobacteria		o__Nostocales	f__Aphanizomenonaceae	g__Dolichospermum	s__compactum	blastn
142649	16.4259	6.93184	2.72128	2.54728	0.0108568	0.0299497	d__Bacteria	p__Tenericutes	c__Mollicutes	o__Mycoplasmatales	f__Mycoplasmataceae	g__Mycoplasma	s__phocicerebrale	blastn
1432056	38.2213	8.14957	2.74482	2.96907	0.00298699	0.013287	d__Bacteria	p__Proteobacteria	c__Gammaproteobacteria	o__Pasteurellales	f__Pasteurellaceae	g__Mannheimia	s__sp. USDA-ARS-USMARC-1261	blastn
143361	35.2741	6.58124	2.59931	2.53192	0.0113441	0.0308683	d__Bacteria	p__Firmicutes	c__Clostridia	o__Clostridiales	f__Peptostreptococcaceae	g__Filifactor	s__alocis	blastn
1517	39.3415	8.19126	2.74238	2.98692	0.00281806	0.013287	d__Bacteria	p__Firmicutes	c__Clostridia	o__Thermoanaerobacterales	f__Thermoanaerobacterales Family III. Incertae Sedis	g__Thermoanaerobacterium	s__thermosaccharolyticum	blastn
1526927	34.4082	7.99802	2.74523	2.91342	0.00357488	0.0136939	d__Bacteria	p__Firmicutes	c__Bacilli	o__Bacillales	f__Planococcaceae	g__Planococcus	s__sp. PAMC 21323	blastn
1536774	40.6766	8.23936	2.74905	2.99717	0.00272502	0.013287	d__Bacteria	p__Firmicutes	c__Bacilli	o__Bacillales	f__Paenibacillaceae	g__Paenibacillus	s__sp. FSL H7-0357	blastn
1541805	36.4106	8.07961	2.74113	2.94754	0.00320309	0.013287	d__Bacteria	p__Proteobacteria	c__Gammaproteobacteria	o__Enterobacterales	f__Morganellaceae	g__Arsenophonus	s__endosymbiont of Apis mellifera	blastn
156213	18.9813	-22.0921	3.38634	-6.52388	6.85102e-11	1.24564e-09	d__Bacteria	p__Cyanobacteria		o__Nostocales	f__Aphanizomenonaceae	g__Anabaenopsis	s__Anabaenopsis elenkinii	blastn
1572645	12.6567	6.55602	2.72178	2.40872	0.0160084	0.040969	d__Bacteria	p__Proteobacteria	c__Gammaproteobacteria	o__Oceanospirillales	f__Oceanospirillaceae	g__Neptunomonas	s__phycophila	blastn
1587	41.542	7.54226	2.5789	2.9246	0.00344896	0.0134883	d__Bacteria	p__Firmicutes	c__Bacilli	o__Lactobacillales	f__Lactobacillaceae	g__Lactobacillus	s__helveticus	blastn
159	34.0335	7.98219	2.74452	2.90841	0.00363277	0.0136939	d__Bacteria	p__Spirochaetes	c__Spirochaetia	o__Brachyspirales	f__Brachyspiraceae	g__Brachyspira	s__hyodysenteriae	blastn
163877	33.2226	7.9475	2.73616	2.90461	0.00367706	0.0136939	d__Bacteria	p__Firmicutes	c__Bacilli	o__Bacillales	f__Bacillaceae	g__Virgibacillus	s__necropolis	blastn
1647413	36.1719	-22.9882	3.38493	-6.79135	1.11091e-11	3.41819e-10	d__Bacteria	p__Cyanobacteria		o__Nostocales	f__Nostocaceae	g__Anabaena	s__sp. WA102	blastn
1649845	588.523	-10.2802	3.21931	-3.19329	0.00140662	0.0110323	d__Bacteria	p__Proteobacteria	c__Gammaproteobacteria	o__Enterobacterales	f__Yersiniaceae	g__Yersinia	s__pseudotuberculosis complex	blastn
1653831	32.5007	7.91584	2.5259	3.13387	0.00172517	0.0123229	d__Bacteria	p__Bacteroidetes	c__Flavobacteriia	o__Flavobacteriales	f__Blattabacteriaceae	g__Blattabacterium	s__cuenoti	blastn
1670	27.1598	7.65685	2.73464	2.79995	0.00511103	0.0166212	d__Bacteria	p__Actinobacteria	c__Actinomycetia	o__Micrococcales	f__Micrococcaceae	g__Arthrobacter	s__citreus	blastn
171279	40.3099	8.2263	2.74249	2.99957	0.00270361	0.013287	d__Bacteria	p__Tenericutes	c__Mollicutes	o__Mycoplasmatales	f__Mycoplasmataceae	g__Mycoplasma	s__anatis	blastn
171282	42.1156	8.28947	2.74929	3.01514	0.00256864	0.013287	d__Bacteria	p__Tenericutes	c__Mollicutes	o__Mycoplasmatales	f__Mycoplasmataceae	g__Mycoplasma	s__columborale	blastn
171284	77.5817	9.17064	2.7715	3.3089	0.000936621	0.00878664	d__Bacteria	p__Tenericutes	c__Mollicutes	o__Mycoplasmatales	f__Mycoplasmataceae	g__Mycoplasma	s__cynos	blastn
171285	12.5389	6.54264	2.72942	2.39708	0.0165263	0.0418387	d__Bacteria	p__Tenericutes	c__Mollicutes	o__Mycoplasmatales	f__Mycoplasmataceae	g__Mycoplasma	s__glycophilum	blastn
171286	45.0339	8.38616	2.75552	3.04341	0.00233917	0.013287	d__Bacteria	p__Tenericutes	c__Mollicutes	o__Mycoplasmatales	f__Mycoplasmataceae	g__Mycoplasma	s__Mycoplasma lagogenitalium	blastn
1717717	37.417	8.11889	2.74166	2.96131	0.00306337	0.013287	d__Bacteria	p__Bacteroidetes	c__Bacteroidia	o__Marinilabiliales	f__Marinifilaceae	g__Labilibaculum	s__antarcticum	blastn
1778678	38.155	8.14705	2.74421	2.96881	0.00298956	0.013287	d__Bacteria	p__Firmicutes	c__Bacilli	o__Bacillales	f__Paenibacillaceae	g__Paenibacillus	s__psychroresistens	blastn
1850246	15.051	6.8058	2.71594	2.50587	0.012215	0.032792	d__Bacteria	p__Bacteroidetes	c__Flavobacteriia	o__Flavobacteriales	f__Flavobacteriaceae	g__Urechidicola	s__croceus	blastn
1888915	11.253	6.38711	2.69902	2.36646	0.0179593	0.0437632	d__Bacteria	p__Bacteroidetes	c__Flavobacteriia	o__Flavobacteriales	f__Flavobacteriaceae	g__Polaribacter	s__haliotis	blastn
188908	36.9774	8.10187	2.74324	2.9534	0.00314295	0.013287	d__Bacteria	p__Proteobacteria	c__Gammaproteobacteria	o__Oceanospirillales	f__Oceanospirillaceae	g__Oleispira	s__antarctica	blastn
1903056	36.9874	8.10225	2.74284	2.95396	0.00313724	0.013287	d__Bacteria	p__Firmicutes	c__Bacilli	o__Bacillales	f__Staphylococcaceae	g__Macrococcus	s__Macrococcus bohemicus	blastn
1911683	32.1665	7.90079	2.74513	2.87811	0.00400062	0.0137983	d__Bacteria	p__Tenericutes					s__Tenericutes bacterium MZ-XQ	blastn
1914871	25.965	-22.5288	3.38554	-6.65441	2.84431e-11	6.53559e-10	d__Bacteria	p__Cyanobacteria		o__Nostocales	f__Aphanizomenonaceae	g__Dolichospermum	s__sp. UHCC 0315A	blastn
1918945	36.7921	8.09462	2.74244	2.95161	0.00316124	0.013287	d__Bacteria	p__Proteobacteria	c__Gammaproteobacteria	o__Vibrionales	f__Vibrionaceae	g__Vibrio	s__spartinae	blastn
1967666	67.688	-23.3418	3.3842	-6.89729	5.30058e-12	1.90092e-10	d__Bacteria	p__Cyanobacteria		o__Chroococcales	f__Microcystaceae	g__Microcystis	s__sp. MC19	blastn
2010828	18.9454	7.13745	2.72849	2.6159	0.00889935	0.0252549	d__Bacteria	p__Bacteroidetes	c__Bacteroidia	o__Marinilabiliales	f__Prolixibacteraceae	g__Aquipluma	s__Aquipluma nitroreducens	blastn
2025350	32.4689	7.91434	2.74707	2.88101	0.00396408	0.0137983	d__Archaea	p__Euryarchaeota	c__Methanobacteria	o__Methanobacteriales	f__Methanobacteriaceae	g__Methanobacterium	s__Methanobacterium sp. BRmetb2	blastn
2049044	35.5265	7.31557	2.57917	2.83641	0.00456245	0.0150825	d__Bacteria	p__Firmicutes	c__Erysipelotrichia	o__Erysipelotrichales	f__Erysipelotrichaceae		s__Erysipelotrichaceae bacterium	blastn
2049428	10.2698	6.25498	2.70372	2.31347	0.0206968	0.0489864	d__Bacteria	p__Ignavibacteriae	c__Ignavibacteria	o__Ignavibacteriales			s__Ignavibacteriales bacterium	blastn
2093856	19.587	-8.03667	3.23531	-2.48405	0.0129899	0.0346396	d__Bacteria	p__Bacteroidetes	c__Bacteroidia	o__Bacteroidales	f__Odoribacteraceae	g__Butyricimonas	s__faecalis	blastn
2098	40.4257	8.23046	2.74348	3.00001	0.00269973	0.013287	d__Bacteria	p__Tenericutes	c__Mollicutes	o__Mycoplasmatales	f__Mycoplasmataceae	g__Mycoplasma	s__hominis	blastn
2099	30.3309	6.36111	2.59754	2.4489	0.0143293	0.037654	d__Bacteria	p__Tenericutes	c__Mollicutes	o__Mycoplasmatales	f__Mycoplasmataceae	g__Mycoplasma	s__hyopneumoniae	blastn
2100	33.1357	7.21454	2.58169	2.7945	0.00519798	0.0167677	d__Bacteria	p__Tenericutes	c__Mollicutes	o__Mycoplasmatales	f__Mycoplasmataceae	g__Mycoplasma	s__hyorhinis	blastn
2107	118.643	9.78343	2.42239	4.03875	5.37367e-05	0.000767667	d__Bacteria	p__Tenericutes	c__Mollicutes	o__Mycoplasmatales	f__Mycoplasmataceae	g__Mycoplasma	s__pulmonis	blastn
2110	48.431	8.491	2.74869	3.08911	0.00200757	0.013287	d__Bacteria	p__Tenericutes	c__Mollicutes	o__Mycoplasmatales	f__Mycoplasmataceae	g__Mycoplasma	s__agalactiae	blastn
2112	37.3323	8.1156	2.75415	2.94668	0.00321209	0.013287	d__Bacteria	p__Tenericutes	c__Mollicutes	o__Mycoplasmatales	f__Mycoplasmataceae	g__Mycoplasma	s__bovigenitalium	blastn
2113	138.152	9.27981	2.62223	3.5389	0.000401793	0.00535724	d__Bacteria	p__Tenericutes	c__Mollicutes	o__Mycoplasmatales	f__Mycoplasmataceae	g__Mycoplasma	s__californicum	blastn
2116	72.0236	9.0634	2.77119	3.27058	0.00107326	0.00913416	d__Bacteria	p__Tenericutes		o__Mycoplasmoidales	f__Mycoplasmoidaceae	g__Malacoplasma	s__Mycoplasma iowae	blastn
2117	40.1483	8.22044	2.75475	2.9841	0.00284416	0.013287	d__Bacteria	p__Tenericutes	c__Mollicutes	o__Mycoplasmatales	f__Mycoplasmataceae	g__Mycoplasmopsis	s__Mycoplasma lipophilum	blastn
2118	18.9947	7.14109	2.73866	2.60752	0.00912018	0.0255695	d__Bacteria	p__Tenericutes	c__Mollicutes	o__Mycoplasmatales	f__Mycoplasmataceae	g__Mycoplasma	s__mobile	blastn
2120	94.9428	9.46195	2.7744	3.41044	0.000648575	0.00722593	d__Bacteria	p__Tenericutes	c__Mollicutes	o__Mycoplasmatales	f__Mycoplasmataceae	g__Mycoplasma	s__neurolyticum	blastn
2121	23.9869	7.47732	2.76291	2.70632	0.00680334	0.0207736	d__Bacteria	p__Tenericutes	c__Mollicutes	o__Mycoplasmatales	f__Mycoplasmataceae	g__Mycoplasma	s__orale	blastn
2139	37.7152	8.13035	2.74204	2.96508	0.00302608	0.013287	d__Bacteria	p__Tenericutes	c__Mollicutes	o__Entomoplasmatales	f__Spiroplasmataceae	g__Spiroplasma	s__clarkii	blastn
214856	27.9347	-22.6303	3.38539	-6.68472	2.3137e-11	5.78424e-10	d__Bacteria	p__Bacteroidetes	c__Bacteroidia	o__Bacteroidales	f__Rikenellaceae	g__Alistipes	s__finegoldii	blastn
215578	21.0853	7.29179	2.74566	2.65575	0.00791311	0.023104	d__Bacteria	p__Tenericutes	c__Mollicutes	o__Entomoplasmatales	f__Entomoplasmataceae	g__Entomoplasma	s__somnilux	blastn
216427	20.5094	7.25194	2.7207	2.66546	0.00768826	0.02278	d__Bacteria	p__Tenericutes	c__Mollicutes	o__Entomoplasmatales	f__Entomoplasmataceae	g__Mesoplasma	s__chauliocola	blastn
216932	14.3229	6.73427	2.71524	2.48017	0.0131319	0.0347864	d__Bacteria	p__Tenericutes	c__Mollicutes	o__Entomoplasmatales	f__Spiroplasmataceae	g__Spiroplasma	s__chinense	blastn
216937	24.6277	7.51577	2.73912	2.74386	0.00607216	0.0192767	d__Bacteria	p__Tenericutes	c__Mollicutes	o__Entomoplasmatales	f__Spiroplasmataceae	g__Spiroplasma	s__floricola	blastn
216942	35.7466	8.05299	2.7456	2.93305	0.00335645	0.0134258	d__Bacteria	p__Tenericutes	c__Mollicutes	o__Entomoplasmatales	f__Spiroplasmataceae	g__Spiroplasma	s__litorale	blastn
216963	59.5631	8.06384	2.59637	3.10581	0.00189759	0.0130869	d__Bacteria	p__Tenericutes	c__Mollicutes	o__Entomoplasmatales	f__Spiroplasmataceae	g__Spiroplasma	s__sp. TIUS-1	blastn
2173853	29.2032	7.03138	2.56994	2.73601	0.00621899	0.0195731	d__Bacteria	p__Firmicutes	c__Bacilli	o__Lactobacillales	f__Streptococcaceae	g__Streptococcus	s__chenjunshii	blastn
2231116	31.5458	7.87278	2.73804	2.87533	0.004036	0.0137983	d__Bacteria	p__Tenericutes					s__Tenericutes bacterium	blastn
2360	11.6169	6.43259	2.72044	2.36454	0.0180523	0.0437632	d__Bacteria	p__Proteobacteria	c__Gammaproteobacteria				s__Bathymodiolus thermophilus thioautotrophic gill symbiont	blastn
238013	24.694	6.78712	2.35348	2.88387	0.00392819	0.0137983	d__Bacteria	p__Firmicutes	c__Bacilli	o__Lactobacillales	f__Lactobacillaceae	g__Loigolactobacillus	s__Lactobacillus rennini	blastn
246787	21.6673	-22.2763	3.38597	-6.579	4.73609e-11	9.97071e-10	d__Bacteria	p__Bacteroidetes	c__Bacteroidia	o__Bacteroidales	f__Bacteroidaceae	g__Bacteroides	s__cellulosilyticus	blastn
2483110	37.8089	8.1339	2.74838	2.95953	0.00308109	0.013287	d__Bacteria	p__Firmicutes	c__Clostridia	o__Clostridiales	f__Clostridiaceae	g__Clostridium	s__sp. JN-1	blastn
2487742	23.6402	7.45611	2.89854	2.57236	0.0101006	0.0280573	d__Bacteria	p__Proteobacteria	c__Gammaproteobacteria	o__Alteromonadales	f__Shewanellaceae	g__Shewanella	s__Shewanella sp. M2	blastn
2527963	32.0185	7.89419	2.74045	2.88062	0.00396889	0.0137983	d__Bacteria	p__Planctomycetes					s__Planctomycetes bacterium TBK1r	blastn
2529119	45.4835	-23.3094	3.38461	-6.88688	5.70277e-12	1.90092e-10	d__Bacteria	p__Cyanobacteria		o__Nostocales	f__Aphanizomenonaceae	g__Dolichospermum	s__Dolichospermum sp. DET69	blastn
2582419	14.6836	-21.7347	3.3872	-6.41672	1.39237e-10	2.42152e-09	d__Bacteria	p__Firmicutes	c__Negativicutes	o__Veillonellales	f__Veillonellaceae	g__Dialister	s__hominis	blastn
2584122	13.5718	6.65674	2.44151	2.72648	0.00640136	0.0198492	d__Bacteria	p__Bacteroidetes	c__Flavobacteriia	o__Flavobacteriales	f__Flavobacteriaceae		s__Flavobacteriaceae bacterium 10Alg115	blastn
2594005	12.0045	6.47972	2.71111	2.39007	0.0168454	0.0423783	d__Bacteria	p__Proteobacteria	c__Gammaproteobacteria	o__Alteromonadales	f__Colwelliaceae	g__Thalassotalea	s__sp. PS06	blastn
264636	10.9714	6.35026	2.71887	2.33563	0.0195106	0.0464538	d__Bacteria	p__Tenericutes	c__Mollicutes	o__Acholeplasmatales	f__Acholeplasmataceae	g__Acholeplasma	s__hippikon	blastn
2656760	11.3251	6.39578	2.72811	2.3444	0.0190575	0.0456468	d__Bacteria	p__Bacteroidetes	c__Flavobacteriia	o__Flavobacteriales	f__Weeksellaceae	g__Apibacter	s__Apibacter sp. B3706	blastn
2656761	21.7928	7.33943	2.72471	2.69366	0.00706723	0.0214159	d__Bacteria	p__Bacteroidetes	c__Flavobacteriia	o__Flavobacteriales	f__Weeksellaceae	g__Apibacter	s__sp. B2966	blastn
2683967	39.0707	8.18125	2.74471	2.98074	0.00287554	0.013287	d__Bacteria	p__Tenericutes	c__Mollicutes	o__Mycoplasmatales	f__Mycoplasmataceae	g__Mycoplasma	s__sp. NEAQ87857	blastn
2703789	35.2169	8.0315	2.74357	2.92739	0.00341817	0.0134883	d__Bacteria	p__Bacteroidetes	c__Sphingobacteriia	o__Sphingobacteriales	f__Sphingobacteriaceae	g__Mucilaginibacter	s__sp. 14171R-50	blastn
2709784	30.022	7.07135	2.58677	2.73366	0.00626338	0.0195731	d__Bacteria	p__Firmicutes	c__Bacilli	o__Bacillales	f__Bacillaceae	g__Bacillus	s__sp. KH172YL63	blastn
2712788	33.6558	7.96611	2.74547	2.90154	0.00371331	0.0136939	d__Bacteria	p__Bacteroidetes	c__Flavobacteriia	o__Flavobacteriales	f__Blattabacteriaceae	g__Blattabacterium	s__Blattabacterium sp. (Anallacta methanoides)	blastn
2714926	36.39	8.07884	2.52269	3.20248	0.00136251	0.0109001	d__Bacteria	p__Bacteroidetes	c__Bacteroidia	o__Bacteroidales	f__Dysgonomonadaceae	g__Dysgonomonas	s__sp. HDW5A	blastn
2725994	91.1871	8.67959	2.60851	3.32741	0.000876586	0.00876586	d__Bacteria	p__Tenericutes	c__Mollicutes	o__Mycoplasmatales	f__Mycoplasmataceae	g__Mycoplasma	s__sp. 1654_15	blastn
2726117	41.3417	8.26273	2.74275	3.01257	0.00259047	0.013287	d__Bacteria	p__Tenericutes	c__Mollicutes	o__Mycoplasmatales	f__Mycoplasmataceae	g__Mycoplasma	s__sp. C264-NAS	blastn
2726954	36.4539	8.08133	2.74176	2.9475	0.0032036	0.013287	d__Bacteria	p__Firmicutes	c__Clostridia	o__Clostridiales	f__Clostridiaceae	g__Sarcina	s__Sarcina sp. JB2	blastn
2742195	59.8154	8.79548	2.76934	3.17602	0.00149313	0.0112689	d__Bacteria	p__Tenericutes	c__Mollicutes	o__Mycoplasmatales	f__Mycoplasmataceae	g__Mycoplasma	s__sp. OR1901	blastn
2763672	36.4879	-7.97237	3.29355	-2.4206	0.015495	0.0399871	d__Bacteria	p__Firmicutes	c__Clostridia	o__Clostridiales	f__Lachnospiraceae		s__Lachnospiraceae bacterium sunii NSJ-8	blastn
289435	57.1229	-23.5154	3.38436	-6.94827	3.69798e-12	1.64355e-10	d__Bacteria	p__Cyanobacteria		o__Nostocales	f__Aphanizomenonaceae	g__Sphaerospermopsis	s__kisseleviana	blastn
292461	23.2059	7.43005	2.73287	2.71877	0.00655253	0.0201616	d__Bacteria	p__Tenericutes	c__Mollicutes	o__Mycoplasmatales	f__Mycoplasmataceae	g__Mycoplasma	s__Mycoplasma iguanae	blastn
29384	26.3064	7.61085	2.73029	2.78757	0.00531058	0.0169938	d__Bacteria	p__Firmicutes	c__Bacilli	o__Bacillales	f__Staphylococcaceae	g__Staphylococcus	s__kloosii	blastn
29394	40.0377	7.48881	2.57985	2.90281	0.00369833	0.0136939	d__Bacteria	p__Firmicutes	c__Bacilli	o__Lactobacillales	f__Carnobacteriaceae	g__Dolosigranulum	s__pigrum	blastn
29520	33.0943	7.94187	2.74303	2.8953	0.00378799	0.0137696	d__Bacteria	p__Spirochaetes	c__Spirochaetia	o__Spirochaetales	f__Borreliaceae	g__Borrelia	s__Borrelia crocidurae	blastn
29553	83.631	9.27892	2.77675	3.34165	0.000832828	0.00854182	d__Bacteria	p__Tenericutes	c__Mollicutes	o__Mycoplasmatales	f__Mycoplasmataceae	g__Mycoplasma	s__bovirhinis	blastn
29554	21.4376	7.31569	2.72828	2.68143	0.00733082	0.0220476	d__Bacteria	p__Tenericutes	c__Mollicutes	o__Mycoplasmatales	f__Mycoplasmataceae	g__Mycoplasma	s__canadense	blastn
29555	75.1772	9.12523	2.77044	3.29378	0.000988497	0.00878664	d__Bacteria	p__Tenericutes	c__Mollicutes	o__Mycoplasmatales	f__Mycoplasmataceae	g__Mycoplasma	s__canis	blastn
29558	11.5048	6.41853	2.70553	2.37238	0.0176741	0.0433719	d__Bacteria	p__Tenericutes	c__Mollicutes	o__Mycoplasmatales	f__Mycoplasmataceae	g__Mycoplasmopsis	s__Mycoplasma hyopharyngis	blastn
29561	95.7979	9.47487	2.77634	3.41271	0.000643193	0.00722593	d__Bacteria	p__Tenericutes	c__Mollicutes	o__Mycoplasmatales	f__Mycoplasmataceae	g__Mycoplasma	s__meleagridis	blastn
29562	69.1008	9.00366	2.76165	3.26025	0.00111313	0.00927612	d__Bacteria	p__Tenericutes	c__Mollicutes	o__Mycoplasmatales	f__Mycoplasmataceae	g__Mycoplasma	s__ovipneumoniae	blastn
312277	32.4702	7.91444	2.73613	2.89257	0.00382106	0.0137696	d__Bacteria	p__Bacteroidetes	c__Flavobacteriia	o__Flavobacteriales	f__Flavobacteriaceae	g__Flavobacterium	s__indicum	blastn
328813	33.844	-22.8851	3.38503	-6.76068	1.37342e-11	3.66244e-10	d__Bacteria	p__Bacteroidetes	c__Bacteroidia	o__Bacteroidales	f__Rikenellaceae	g__Alistipes	s__onderdonkii	blastn
328814	19.8766	-22.1522	3.3862	-6.54191	6.07385e-11	1.15692e-09	d__Bacteria	p__Bacteroidetes	c__Bacteroidia	o__Bacteroidales	f__Rikenellaceae	g__Alistipes	s__shahii	blastn
329854	46.3367	-8.31883	3.31099	-2.51249	0.0119883	0.0324007	d__Bacteria	p__Bacteroidetes	c__Bacteroidia	o__Bacteroidales	f__Bacteroidaceae	g__Bacteroides	s__intestinalis	blastn
33923	93.6377	9.44196	2.77637	3.40083	0.000671822	0.00722593	d__Bacteria	p__Tenericutes	c__Mollicutes	o__Mycoplasmatales	f__Mycoplasmataceae	g__Mycoplasma	s__felis	blastn
353851	53.7345	8.6409	2.75727	3.13386	0.0017252	0.0123229	d__Bacteria	p__Tenericutes	c__Mollicutes	o__Mycoplasmatales	f__Mycoplasmataceae	g__Mycoplasma	s__sp. Ms02	blastn
353852	39.5311	8.19812	2.75439	2.97638	0.00291669	0.013287	d__Bacteria	p__Tenericutes	c__Mollicutes	o__Mycoplasmatales	f__Mycoplasmataceae	g__Mycoplasma	s__nasistruthionis	blastn
36809	13.414	6.64042	2.81398	2.3598	0.018285	0.0440602	d__Bacteria	p__Actinobacteria	c__Actinobacteria	o__Corynebacteriales	f__Mycobacteriaceae	g__Mycobacteroides	s__abscessus	blastn
379064	42.0158	8.28606	2.75539	3.00722	0.00263649	0.013287	d__Bacteria	p__Cyanobacteria		o__Chroococcales	f__Cyanobacteriaceae	g__Cyanobacterium	s__aponinum	blastn
387090	47.6586	-6.98219	2.8533	-2.44706	0.0144026	0.037654	d__Bacteria	p__Bacteroidetes	c__Bacteroidia	o__Bacteroidales		g__Phocaeicola	s__Phocaeicola coprophilus	blastn
39152	37.017	8.10343	2.74456	2.95255	0.00315164	0.013287	d__Archaea	p__Euryarchaeota	c__Methanococci	o__Methanococcales	f__Methanococcaceae	g__Methanococcus	s__maripaludis	blastn
39485	35.2344	-7.92167	3.29098	-2.40709	0.0160803	0.040969	d__Bacteria	p__Firmicutes	c__Clostridia	o__Clostridiales	f__Eubacteriaceae	g__Eubacterium	s__[Eubacterium] eligens	blastn
40545	25.7859	-22.5122	3.38555	-6.64949	2.94102e-11	6.53559e-10	d__Bacteria	p__Proteobacteria	c__Betaproteobacteria	o__Burkholderiales	f__Sutterellaceae	g__Sutterella	s__wadsworthensis	blastn
44822	165.818	-24.3916	3.38371	-7.20854	5.65567e-13	4.52453e-11	d__Bacteria	p__Cyanobacteria		o__Chroococcales	f__Microcystaceae	g__Microcystis	s__viridis	blastn
45361	138.408	10.0057	2.78751	3.58946	0.000331363	0.00457053	d__Bacteria	p__Tenericutes	c__Mollicutes	o__Mycoplasmatales	f__Mycoplasmataceae	g__Mycoplasma	s__conjunctivae	blastn
45362	76.0821	9.14249	2.76619	3.30508	0.000949492	0.00878664	d__Bacteria	p__Tenericutes	c__Mollicutes	o__Mycoplasmatales	f__Mycoplasmataceae	g__Mycoplasma	s__bovoculi	blastn
45363	37.7914	8.13327	2.74238	2.96577	0.00301927	0.013287	d__Bacteria	p__Tenericutes	c__Mollicutes	o__Mycoplasmatales	f__Mycoplasmataceae	g__Mycoplasma	s__alkalescens	blastn
46126	18.6008	7.11113	2.71855	2.61578	0.00890235	0.0252549	d__Bacteria	p__Firmicutes	c__Bacilli	o__Bacillales	f__Staphylococcaceae	g__Staphylococcus	s__chromogenes	blastn
46503	32.1218	-8.75351	3.27138	-2.67578	0.00745545	0.0222551	d__Bacteria	p__Bacteroidetes	c__Bacteroidia	o__Bacteroidales	f__Tannerellaceae	g__Parabacteroides	s__merdae	blastn
47466	36.4963	8.08294	2.74793	2.94146	0.00326666	0.0133333	d__Bacteria	p__Spirochaetes	c__Spirochaetia	o__Spirochaetales	f__Borreliaceae	g__Borrelia	s__miyamotoi	blastn
497724	19.8781	7.20685	2.73341	2.63658	0.00837476	0.0242747	d__Bacteria	p__Proteobacteria	c__Epsilonproteobacteria	o__Campylobacterales	f__Campylobacteraceae	g__Campylobacter	s__subantarcticus	blastn
50052	92.3869	9.42256	2.77548	3.39493	0.000686463	0.00722593	d__Bacteria	p__Tenericutes	c__Mollicutes	o__Mycoplasmatales	f__Mycoplasmataceae	g__Mycoplasma	s__crocodyli	blastn
513223	56.7648	-22.1726	3.38436	-6.55148	5.69692e-11	1.13938e-09	d__Bacteria	p__Cyanobacteria		o__Chroococcales	f__Microcystaceae	g__Microcystis	s__panniformis	blastn
518	173.84	24.663	3.38355	7.28909	3.12058e-13	4.16077e-11	d__Bacteria	p__Proteobacteria	c__Betaproteobacteria	o__Burkholderiales	f__Alcaligenaceae	g__Bordetella	s__bronchiseptica	blastn
519	163.807	23.8225	3.38356	7.04068	1.91309e-12	1.21105e-10	d__Bacteria	p__Proteobacteria	c__Betaproteobacteria	o__Burkholderiales	f__Alcaligenaceae	g__Bordetella	s__parapertussis	blastn
519450	97.2613	9.49674	2.77569	3.42139	0.000623016	0.00722593	d__Bacteria	p__Tenericutes	c__Mollicutes	o__Mycoplasmatales	f__Mycoplasmataceae	g__Mycoplasma	s__anserisalpingitidis	blastn
520	121.364	23.4254	3.38362	6.92318	4.41625e-12	1.7665e-10	d__Bacteria	p__Proteobacteria	c__Betaproteobacteria	o__Burkholderiales	f__Alcaligenaceae	g__Bordetella	s__pertussis	blastn
53558	48.4072	8.49029	2.75472	3.08209	0.00205555	0.013287	d__Bacteria	p__Tenericutes	c__Mollicutes	o__Mycoplasmatales	f__Mycoplasmataceae	g__Mycoplasma	s__edwardii	blastn
538220	31.0322	7.8491	2.74217	2.86237	0.00420488	0.014134	d__Bacteria	p__Tenericutes	c__Mollicutes	o__Mycoplasmatales	f__Mycoplasmataceae	g__Mycoplasma	s__struthionis	blastn
554406	38.2905	8.15223	2.74287	2.97215	0.0029572	0.013287	d__Bacteria	p__Fusobacteria	c__Fusobacteriia	o__Fusobacteriales	f__Leptotrichiaceae	g__Leptotrichia	s__hongkongensis	blastn
568784	27.5546	7.67768	2.74048	2.80158	0.00508525	0.0166212	d__Bacteria	p__Tenericutes	c__Mollicutes	o__Mycoplasmatales	f__Mycoplasmataceae	g__Mycoplasma	s__Mycoplasma procyoni	blastn
573658	19.3665	7.16914	2.72826	2.62773	0.00859561	0.0247356	d__Bacteria	p__Proteobacteria	c__Alphaproteobacteria	o__Rhizobiales		g__Candidatus Hodgkinia	s__Candidatus Hodgkinia cicadicola	blastn
61635	11.8031	6.4554	2.71434	2.37826	0.0173946	0.0432159	d__Bacteria	p__Tenericutes	c__Mollicutes	o__Acholeplasmatales	f__Acholeplasmataceae	g__Acholeplasma	s__brassicae	blastn
64160	40.05	8.21695	2.75062	2.98731	0.00281448	0.013287	d__Bacteria	p__Aquificae	c__Aquificae	o__Desulfurobacteriales	f__Desulfurobacteriaceae	g__Desulfurobacterium	s__thermolithotrophum	blastn
65123	35.066	8.0253	2.74612	2.92242	0.00347324	0.0134883	d__Bacteria	p__Tenericutes	c__Mollicutes	o__Mycoplasmatales	f__Mycoplasmataceae	g__Mycoplasma	s__wenyonii	blastn
656088	73.3903	9.09051	2.77046	3.28123	0.00103355	0.00898737	d__Bacteria	p__Tenericutes	c__Mollicutes	o__Mycoplasmatales	f__Mycoplasmataceae	g__Mycoplasma	s__mycoides group	blastn
673862	48.4412	8.49129	2.75253	3.08491	0.00203616	0.013287	d__Bacteria		c__Candidatus Babeliae	o__Candidatus Babeliales	f__Candidatus Babeliaceae	g__Candidatus Babela	s__Candidatus Babela massiliensis	blastn
685565	65.3601	-23.779	3.38423	-7.0264	2.11934e-12	1.21105e-10	d__Bacteria	p__Cyanobacteria		o__Pseudanabaenales	f__Pseudanabaenaceae	g__Pseudanabaena	s__sp. ABRG5-3	blastn
728003	33.0143	7.9384	2.73738	2.9	0.0037316	0.0136939	d__Bacteria	p__Proteobacteria	c__Gammaproteobacteria	o__Thiotrichales	f__Piscirickettsiaceae	g__Cycloclasticus	s__Cycloclasticus sp. PY97N	blastn
754514	40.594	8.23641	2.75178	2.99312	0.00276139	0.013287	d__Bacteria	p__Tenericutes	c__Mollicutes	o__Mycoplasmatales	f__Mycoplasmataceae	g__Mycoplasma	s__Mycoplasma sp. Mirounga ES2805-ORL	blastn
754515	43.8003	8.34601	2.75284	3.03178	0.00243117	0.013287	d__Bacteria	p__Tenericutes	c__Mollicutes	o__Mycoplasmatales	f__Mycoplasmataceae	g__Mycoplasma	s__sp. Mirounga ES2806-GEN	blastn
754516	55.5541	8.68901	2.75848	3.14992	0.00163313	0.0120973	d__Bacteria	p__Tenericutes	c__Mollicutes	o__Mycoplasmatales	f__Mycoplasmataceae	g__Mycoplasma	s__sp. Mirounga ES2806-NAS	blastn
754517	69.468	9.01128	2.77034	3.25278	0.00114283	0.00932923	d__Bacteria	p__Tenericutes	c__Mollicutes	o__Mycoplasmatales	f__Mycoplasmataceae	g__Mycoplasma	s__sp. Phocoena C-264-GEN	blastn
76629	30.363	7.81759	2.74019	2.85293	0.00433179	0.0144393	d__Bacteria	p__Tenericutes	c__Mollicutes	o__Mycoplasmatales	f__Mycoplasmataceae	g__Mycoplasma	s__gallopavonis	blastn
81459	51.6286	8.58321	2.75704	3.11319	0.00185074	0.0129876	d__Bacteria	p__Tenericutes	c__Mollicutes	o__Entomoplasmatales	f__Entomoplasmataceae	g__Entomoplasma	s__melaleucae	blastn
820	321.971	-7.78895	3.20856	-2.42756	0.015201	0.039483	d__Bacteria	p__Bacteroidetes	c__Bacteroidia	o__Bacteroidales	f__Bacteroidaceae	g__Bacteroides	s__uniformis	blastn
84647	42.6307	8.30702	2.74917	3.02164	0.00251408	0.013287	d__Bacteria	p__Proteobacteria	c__Alphaproteobacteria	o__Holosporales	f__Candidatus Paracaedibacteraceae	g__Candidatus Odyssella	s__Candidatus Odyssella thessalonicensis	blastn
85620	35.8937	8.05892	2.74396	2.93697	0.00331439	0.0133915	d__Bacteria	p__Tenericutes	c__Mollicutes	o__Acholeplasmatales	f__Acholeplasmataceae	g__Candidatus Phytoplasma	s__asteris	blastn
859	7.78966	5.85779	2.46542	2.37598	0.0175024	0.0432159	d__Bacteria	p__Fusobacteria	c__Fusobacteriia	o__Fusobacteriales	f__Fusobacteriaceae	g__Fusobacterium	s__necrophorum	blastn
865	36.2654	8.07381	2.73839	2.94838	0.00319447	0.013287	d__Bacteria	p__Firmicutes	c__Negativicutes	o__Selenomonadales	f__Selenomonadaceae	g__Pectinatus	s__frisingensis	blastn
86660	101.411	9.557	2.77822	3.43998	0.000581765	0.00722593	d__Bacteria	p__Tenericutes	c__Mollicutes	o__Mycoplasmatales	f__Mycoplasmataceae	g__Mycoplasma	s__dispar	blastn
9	54.1935	7.92718	2.40002	3.30297	0.000956666	0.00878664	d__Bacteria	p__Proteobacteria	c__Gammaproteobacteria	o__Enterobacterales	f__Erwiniaceae	g__Buchnera	s__aphidicola	blastn
92400	120.521	9.80605	2.77987	3.52753	0.000419461	0.0054124	d__Bacteria	p__Tenericutes	c__Mollicutes	o__Mycoplasmatales	f__Mycoplasmataceae	g__Mycoplasma	s__anseris	blastn
92401	44.3492	8.36404	2.74584	3.04608	0.00231846	0.013287	d__Bacteria	p__Tenericutes	c__Mollicutes	o__Mycoplasmatales	f__Mycoplasmataceae	g__Mycoplasma	s__cloacale	blastn
94869	44.0544	8.35437	2.75216	3.03557	0.00240083	0.013287	d__Bacteria	p__Firmicutes	c__Clostridia	o__Clostridiales	f__Clostridiaceae	g__Clostridium	s__gasigenes	blastn
984207	34.5603	-22.9254	3.385	-6.77264	1.26452e-11	3.6129e-10	d__Bacteria	p__Cyanobacteria		o__Nostocales	f__Aphanizomenonaceae	g__Sphaerospermopsis	s__Sphaerospermopsis torques-reginae	blastn
1006576	18.8721	7.43248	2.90609	2.55755	0.0105412	0.0193958	d__Bacteria	p__Thermotogae	c__Thermotogae	o__Petrotogales	f__Petrotogaceae	g__Defluviitoga	s__tunisiensis	clark
1126	379.952	-25.9172	3.38349	-7.6599	1.86083e-14	2.56795e-12	d__Bacteria	p__Cyanobacteria		o__Chroococcales	f__Microcystaceae	g__Microcystis	s__aeruginosa	clark
114186	34.8973	7.59181	2.74351	2.76719	0.00565414	0.0109897	d__Bacteria	p__Proteobacteria	c__Gammaproteobacteria	o__Oceanospirillales	f__Halomonadaceae	g__Candidatus Carsonella	s__ruddii	clark
114881	105.249	9.91195	2.96288	3.34537	0.000821722	0.00354368	d__Bacteria	p__Tenericutes	c__Mollicutes	o__Mycoplasmatales	f__Mycoplasmataceae	g__Mycoplasma	s__columbinum	clark
1164	48.5519	-23.0597	3.38431	-6.81371	9.51114e-12	2.62508e-10	d__Bacteria	p__Cyanobacteria		o__Nostocales	f__Nostocaceae	g__Trichormus	s__azollae	clark
1165	24.6471	-20.3125	3.38522	-6.00033	1.96912e-09	1.08696e-08	d__Bacteria	p__Cyanobacteria		o__Nostocales	f__Nostocaceae	g__Anabaena	s__cylindrica	clark
1166	10.9873	-20.9358	3.38752	-6.18027	6.3993e-10	4.41552e-09	d__Bacteria	p__Cyanobacteria		o__Nostocales	f__Aphanizomenonaceae	g__Dolichospermum	s__flos-aquae	clark
1331258	435.935	11.9622	2.89742	4.12856	3.65039e-05	0.000179912	d__Bacteria	p__Proteobacteria	c__Betaproteobacteria	o__Burkholderiales	f__Alcaligenaceae	g__Bordetella	s__pseudohinzii	clark
1357545	26.7258	-22.2276	3.38508	-6.56635	5.15621e-11	1.01651e-09	d__Bacteria	p__Cyanobacteria		o__Nostocales	f__Nostocaceae	g__Richelia	s__sinica	clark
1358	54.0712	8.95112	2.93875	3.0459	0.00231988	0.00702644	d__Bacteria	p__Firmicutes	c__Bacilli	o__Lactobacillales	f__Streptococcaceae	g__Lactococcus	s__lactis	clark
138853	53.0363	8.19784	2.75194	2.97893	0.00289258	0.00734882	d__Bacteria	p__Tenericutes	c__Mollicutes	o__Entomoplasmatales	f__Entomoplasmataceae	g__Mesoplasma	s__lactucae	clark
142650	66.9724	9.25979	2.94798	3.14106	0.00168339	0.00683259	d__Bacteria	p__Tenericutes	c__Mollicutes	o__Mycoplasmatales	f__Mycoplasmataceae	g__Mycoplasma	s__phocirhinis	clark
1428	17.8875	7.35518	2.91239	2.52548	0.0115541	0.0207073	d__Bacteria	p__Firmicutes	c__Bacilli	o__Bacillales	f__Bacillaceae	g__Bacillus	s__thuringiensis	clark
1437453	30.5427	8.12695	2.92972	2.77397	0.00553763	0.010917	d__Bacteria	p__Actinobacteria	c__Actinobacteria	o__Streptomycetales	f__Streptomycetaceae	g__Streptomyces	s__leeuwenhoekii	clark
1476025	42.3136	8.59734	2.93452	2.92973	0.00339258	0.00743136	d__Bacteria	p__Firmicutes	c__Bacilli	o__Bacillales	f__Bacillaceae	g__Heyndrickxia	s__vini	clark
1576550	21.007	7.58709	2.92528	2.59363	0.00949691	0.0179531	d__Bacteria	p__Proteobacteria	c__Betaproteobacteria			g__Candidatus Kinetoplastibacterium	s__Candidatus Kinetoplastibacterium sorsogonicusi	clark
1596	25.7763	7.15301	3.0974	2.30936	0.0209235	0.0352128	d__Bacteria	p__Firmicutes	c__Bacilli	o__Lactobacillales	f__Lactobacillaceae	g__Lactobacillus	s__gasseri	clark
1647413	102.449	-24.0954	3.38382	-7.12077	1.07329e-12	4.93715e-11	d__Bacteria	p__Cyanobacteria		o__Nostocales	f__Nostocaceae	g__Anabaena	s__sp. WA102	clark
171279	11.1284	20.7232	3.38647	6.11942	9.39188e-10	5.63513e-09	d__Bacteria	p__Tenericutes	c__Mollicutes	o__Mycoplasmatales	f__Mycoplasmataceae	g__Mycoplasma	s__anatis	clark
171284	53.0711	8.92416	2.93995	3.03548	0.00240155	0.00702644	d__Bacteria	p__Tenericutes	c__Mollicutes	o__Mycoplasmatales	f__Mycoplasmataceae	g__Mycoplasma	s__cynos	clark
1751286	9.20555	-20.7357	3.38833	-6.11973	9.37316e-10	5.63513e-09	d__Bacteria	p__Cyanobacteria		o__Nostocales	f__Nostocaceae	g__Nostoc	s__sp. NIES-3756	clark
1869241	10.3934	-19.2094	3.38776	-5.67023	1.42602e-08	7.5689e-08	d__Bacteria	p__Cyanobacteria		o__Nostocales	f__Nostocaceae	g__Nostoc	s__sp. CENA543	clark
19	54.7436	8.9689	2.94271	3.04783	0.00230499	0.00702644	d__Bacteria	p__Proteobacteria	c__Deltaproteobacteria	o__Desulfuromonadales	f__Desulfuromonadaceae	g__Pelobacter	s__carbinolicus	clark
1914871	18.1141	-21.6846	3.38589	-6.40439	1.50974e-10	1.77082e-09	d__Bacteria	p__Cyanobacteria		o__Nostocales	f__Aphanizomenonaceae	g__Dolichospermum	s__sp. UHCC 0315A	clark
[truncated: 1,735 more rows]

## Sheet: S4.3.DA_KvS
TableS4.3.Differentially Abundant taxa (padj<0.05) identified from all the kidney samples vs. all the spleen samples in the dataset using different profiles.
[truncated: 420 more rows]
