# Supplementary material for: The selection of software and database for metagenomics sequence analysis impacts the outcome of microbial profiling and pathogen detection
Source: PLoS One. 2023 Apr 7;18(4):e0284031. doi: 10.1371/journal.pone.0284031 (PMC10081788; doi:10.1371/journal.pone.0284031)
Supplement: S5 Table — The number within each cell indicates the number of unique Leptospira species identified from each sample using the corresponding software in each row. The number inside the parenthesis of each cell indicates the number of pathogenic Leptospira species identified from the profiles classified by the corresponding software of each sample. (XLSX) [file pone.0284031.s006.xlsx]

## Sheet: Leptopsira.Diagonistic.1percent
TableS5. Number of unique Leptospira species identified from rat kidney samples. The number within each cell indicates the number of unique Leptospira species identified from each sample using the corresponding software in each row. The number inside the parenthesis of each cell indicates the number of pathogenic Leptospira species identified from the profiles classified by the corresponding soft…
software	R22.K	R26.K	R27.K	R28.K
bracken	1(1)			2(2)
centrifuge	1(1)			2(2)
clark	1(1)			2(2)
clarks	1(1)			2(2)
kaiju	1(1)			3(2)
kraken2_cus	2(1)			3(2)
kraken2_max	1(1)			3(2)
kraken2_mini	1(1)			2(2)
kraken2_std	1(1)			2(2)
blastn				2(2)
diamond_megan				2(1)
metaphlan3				2(2)
